# Supplementary material for: Metabolic and proteomic indications of diabetes progression in human aqueous humor
Source: PLoS One. 2023 Jan 18;18(1):e0280491. doi: 10.1371/journal.pone.0280491 (PMC9847982; doi:10.1371/journal.pone.0280491)
Supplement: S1 Table — (XLSX) [file pone.0280491.s002.xlsx]

## Sheet: Metabolomic results
sample	class	3-Hydroxypyruvate	Aconitate	Adenine	Adonitol	Alanine	alpha.Keto.beta.Methylvalerate..KMV.	alpha.Ketoglutarate	alpha.Ketoisocaproate..KIC.	alpha.Ketoisovalerate..KIV.	Aminoadipate	Arachidic.acid..Eicosanoic.acid.	Arachidonate	Asparagine	Aspartate	beta.Alanine	beta.Hydroxy.beta.Methylbutyric.acid..HMB.	beta.Hydroxybutyrate..3.Hydroxybutyrate.	Citraconate	Citrate	Citrulline	Cysteine	Cytosine	Dihydroxyphenylalanine..DOPA.	Fructose	Fumarate	Gamma.aminobutyric.acid..GABA.	Glucose	Glutamate	Glutamine	Glycerol	Glycine	Heneicosylic.acid..Heneicosanoic.acid.	Heptadecanoic.acid	Histidine	Homocysteine	Hypoxanthine	Inosine	Inotisol	Isocitrate	Isoleucine	Lactate	Lauric.acid	Leucine	Lysine	Malate	Mannose	Methionine	Myristic.acid
1	NAD-ni	576.521	565.391	739.98	748.588	843.219	586.882	1290.03	725.991	907.714	604.048	620.604	697.785	1093.04	1064.78	565.142	851.559	610.496	902.694	685.949	911.441	1055.72	712.657	548.127	625.848	582.585	737.027	674.386	1325.99	736.998	481.554	578.772	418.853	507.388	1240.62	928.665	887.564	789.709	554.543	614.46	444.144	695.738	569.441	586.968	804.873	679.189	1048.46	1055.44	566.644
2	NAD-ni	1073.56	939.015	750.168	1393.01	1020.76	927.381	1142.05	1116.7	1458.25	2295.23	1481.17	1409.26	496.797	562.126	1026.31	801.76	1560.4	727.386	1497.85	288.467	1282.85	631.345	1209.21	663.936	1224.69	307.357	733.396	924.869	529.267	1235.24	326.864	803.144	981.594	796.782	510.366	2493.4	1749.99	1249.62	1244.79	883.804	1019.44	849.204	826.382	742.079	1499.46	551.144	533.997	877.102
3	NAD-ni	359.575	719.769	666.187	634.488	562.493	577.149	484.593	673.877	858.959	1013.37	659.822	719	893.445	794.535	224.468	848.281	620.095	239.824	673.238	777.689	357.989	620.944	1234.23	692.388	399.355	252.323	671.238	508.082	678.202	570.509	98.3746	583.143	622.494	800.634	589.957	1138.75	1100.97	1246.11	888.472	476.999	566.302	728.327	614.806	743.644	366.489	871.394	761.579	738.877
4	NAD-ni	1151.16	569.291	806.167	936.367	846.638	929.209	1136.7	912.082	1165.66	880.322	895.031	1168.92	942.773	1062.89	435.427	1046.4	1029.22	1295.6	829.149	1061.84	1020.32	1047.5	852.838	780.887	1143.07	415.105	673.054	640.346	1127.96	573.658	240.877	952.822	745.327	878.772	1048.94	904.28	790.902	902.28	834.238	901.667	975.718	1127.4	879.664	1111.49	693.363	684.868	1059.77	895.281
5	NAD-ni	630.484	914.418	1340.81	977.035	932.969	1226.79	1009.92	1295.18	1346.78	454.81	518.801	944.124	688.874	682.793	750.439	1106.11	856.144	808.066	1277.74	821.096	1025.56	792.285	655.773	1289.59	600.128	658.186	1085.54	784.144	836.397	1158.19	779.719	507.384	449.072	956.473	811.243	746.33	974.082	659.226	1309.88	697.231	893.92	572.755	692.376	952.167	728.816	1188.2	613.222	463.682
6	NAD-ni	755.639	871.405	1084.3	1020.6	964.611	1034.13	2061.58	1227.81	1240.83	1318.56	587.82	862.672	763.259	786.799	590.135	492.437	1300.43	1028.22	1062.33	782.49	1102.42	700.717	884.584	950.578	942.347	762.912	856.058	1416.83	637.158	585.917	482.079	450.628	645.689	1334	804.568	1333.56	778.525	914.07	1059.83	885.258	683.64	619.214	1037.24	962.114	1552.47	921.572	709.427	587.965
7	NAD-ni	797.549	631.786	1986.63	780.65	1006.63	1505.24	870.478	1335.77	1382.1	1205.37	958	764.001	713.957	693.321	467.946	1360.46	1304.79	837.017	964.594	771.283	786.324	802.643	513.642	1988.8	707.791	382.344	2265.13	495.946	787.847	1449.48	203.439	718.136	705.263	839.267	802.124	1831.77	1349.52	511.57	1103.98	1231.17	1007.49	869.135	1253.3	1133.3	572.822	1517.36	658.056	762.844
8	NAD-ni	521.521	545.844	986.224	765.841	1329.91	969.122	1306.84	1136.01	954.579	1000.36	449.678	836.559	1200.96	1007.55	595.159	932.45	1137.87	706.896	842.742	998.707	430.332	851.977	825.443	947.278	787.038	665.287	902.156	1098.39	974.842	819.312	420.947	564.191	438.292	1519.09	807.976	3333.52	2023.87	836.643	851.508	1066.71	874.421	704.197	1255.3	1201.99	1533.66	972.661	1043.68	566.8
9	NAD-ni	1006.52	682.553	1079.32	749.449	840.531	1191.54	1265.14	1226	1102.17	1161.38	774.997	1119.08	609.346	1037.38	969.368	1246.65	704.03	1343.97	851.53	946.703	1024.38	871.74	839.556	980.316	824.336	256.47	791.348	878.05	771.35	1126.23	784.867	1061.59	960.803	761.318	1032.51	953.627	1014.31	833.666	1050.82	949.589	956.743	941.208	931.796	924.485	1042.88	897.659	1080.24	1061.42
10	NAD-ni	1951.4	1176.64	872.866	1741.68	944.53	1725.7	703.922	1926.03	1410.3	1208.8	2387.11	1580.79	827.119	701.433	844.093	1015.39	1449.2	1787.95	662.47	544.833	1384.24	910.349	1505.11	691.005	1214.14	992.704	1193.65	323.646	865.032	744.819	369.633	1551.16	1578.08	796.243	949.344	2534.84	1943.19	1583.27	788.847	925.565	1408.78	1419.9	948.535	911.768	771.525	1249.01	665.695	1419.36
11	NAD-ni	736.361	827.666	1405.23	980.731	987.567	1067.37	1456.58	1119.32	1178.67	1085.03	1041.28	1096.08	763.031	1010.71	789.248	1040.8	967.644	635.489	1247.81	1133.13	480.953	988.444	1344.62	1508.82	1085.69	676.859	1019.77	843.29	920.457	933.757	809.198	999.815	922.858	731.025	864.841	1553.41	943.091	1370.15	1203.39	623.779	1276.77	1093.65	727.78	905.022	1153.82	1146.54	1025.73	962.766
12	NAD-ni	636.835	1473.57	880.047	862.877	1214.04	1030.21	1256.42	1116.32	1111.2	739.213	541.963	736.648	903.158	716.918	1564.34	921.909	781.375	1137.19	2086.33	778.059	992.517	777.267	595.442	709.454	728.493	1114.78	534.204	2078.14	822.866	1109.05	1320.6	413.244	332.415	1279.22	793.032	2594.15	903.87	590.938	1844.95	670.421	803.64	503.748	647.285	803.207	1130.48	600.775	667.241	530.542
13	NAD-i	947.977	863.485	1670.56	993.227	1139.74	785.01	1368.02	799.055	947.94	710.653	798.998	1197.09	1250.56	1005.41	882.204	1000.94	898.665	1315.87	839.232	908.328	1267.22	945.192	971.962	1613.69	880.759	525.337	1580.53	887.782	1045.59	1059.08	784.387	658.967	691.616	1298.75	936.965	878.447	1102	972.704	1047.68	808.172	834.343	679.439	915.723	1078.57	958.311	1342.23	985.361	762.682
14	NAD-i	766.924	1144.04	1525.98	937.778	1025.71	586.403	972.212	689.126	920.608	612.452	766.867	939.903	1285.97	935.051	890.074	989.112	787.998	1028.68	1014.32	993.541	1062.91	978.509	891.391	1440.79	5229.93	481.008	1273.37	845.234	980.621	935.537	1063.11	454.25	818.201	1600.33	968.925	824.626	1060.01	890.154	1174.82	627.183	665.412	566.531	774.035	1012.21	828.893	1192.96	913.658	583.968
15	NAD-i	781.383	636.695	1422.12	815.211	1006.54	683.651	745.053	735.006	968.525	876.776	814.719	906.481	744.532	1038.25	1041.94	922.777	551.684	799.996	540.445	920.058	702.463	832.949	898.013	1387.37	733.367	902.386	1410.87	1172.05	779.843	1570.86	968.681	805.897	702.891	962.915	1008.99	1542.69	1006.82	925.871	650.005	891.681	863.474	888.625	911.097	888.676	655.185	1239.11	1066.15	837.546
16	NAD-i	715.122	1038.41		975.621	1021.54	680.584	365.457	611.187	711.563	953.151	741.784	809.727	913.857	872.87	818.388	931.636	648.567		1206.5	995.028	1994.13	943.048	626.771	1900.71	976.448	1847.98	1222.02	862.331	933.162	1695.76	922.326	1062.48	836.724	988.577	1064.3	996.869		623.598	1447.97	1062.34	982.446	1015.48	1052.98	1053.87	898.425	1447.89	838.157	858.851
17	AD	743.931	1319.11	407.341	1512.77	1005.53	833.562	1308.98	964.918	1418.24	1226.98	1312.28	1333.14	914.257	792.483	1120.73	872.916	1067	411.413	1204.24	968.985	467.9	1024.12	1208.64	441.381	1544.65	721.599	513.176	950.003	967.564	674.722	769.745	1071.08	815.406	1035.32	698.75	2416.84	2173.75	1222.05	1185.12	734.683	1129.2	951.634	715.706	799.756	1299.82	670.031	716.934	926.381
18	AD	223.653	1287.4	403.513	1176.74	1033.07	1237.15	1076.24	1269.84	1161.04	1008.35	575.034	537.428	1564.13	1450.99	818.876	893.206	1502.79	95.8072	605.457	1746.95	191.894	1185.46	759.874	393.486	527.258	901.634	875.617	1117.24	1332.8	620.88	629.93	452.545	430.11	2456.99	886.264	2258.55	1404.45	713.231	921.834	1150.88	695.971	607.233	1070.4	1279.24	1004.13	1078.71	1534.76	457.826
19	AD	335.544	1475.21	1315.45	914.777	1392.41	1698.15	1360.93	1613.17	1275.86	1434.31	595.708	1115.21	1914.46	1350	1340.8	1019.78	1278.66	329.024	781.716	1106.19	393.636	947.145	730.41	1358.47	646.102	588.69	2381.53	1466.76	1031.99	2474.42	2554.64	417.691	432.351	1713.89	1265.74	699.008	732.536	713.693	962.835	2579.15	682.292	618.144	2136.78	1534.98	1182.41	2207.89	1368.34	512.416
20	AD	817.279	853.481	855.486	918.379	1240.06	828.749	2470.87	969.781	1190.5	1481.86	597.839	969.185	1340.8	1067.22	1110.01	1031.35	1065.62	1166.27	1217.72	1027.62	870.323	1015.03	882.053	760.103	1294.24	1569.16	687.81	1273.56	1021.37	1870.11	2402.09	561.535	508.93	1322.35	1041.71	1580.66	1287.3	874.425	1140.1	743.253	874.869	754.537	829.17	1180.81	1611.6	704.809	1057.71	768.893
21	AD	887.672	876.237	1900.54	1057.02	976.451	1265.49	2104.2	1144.59	1091.9	1605.37	951.741	1181.18	1015.26	1239.3	1565.08	1070.55	1233.49	1293.84	1259.07	1152.62	691.573	838.52	833.737	1932.64	1317.11	1294.91	2218.68	1270.77	865.222	1715.7	1252.36	888.873	708.976	1245.08	924.168	725.075	814.199	843.188	1270.69	1361.4	1035.06	992.633	1327.13	1108.22	1123.1	2067.32	1271.51	946.362
22	AD	744.086	1005.3	1139.6	813.124	1230.28	1111.62	951.116	1098.35	929.782	996.269	457.115	722.047	1655.5	1422.8	1553.59	707.18	498.259	1458.54	1165.96	1538.69	1210.8	941.045	1055.61	862.715	654.506	1837.06	609.607	1032.67	1030.55	897.464	1359.69	469.735	451.311	2244.38	1138.63	1781.33	1872.79	1054.26	1188.71	1441.23	698.115	569.905	1190.84	1258.52	903.568	586.01	1453.98	592.883
23	AD	1447.57	1859.01	1198.9	1328	1239.66	977.218	543.517	858.059	871.376	1756.09	2267.86	1423.84	863.689	798.701	1092.28	1199.74	1117.07	836.854	1431.09	939.719	956.754	1299.82	1619.42	1322.06	1722.37	429.092	1089.6	1136.45	985.971	1358.38	1083	1806.42	1330.44	801.715	1137.93	604.883	988.637	1685.15	1291.51	1065.61	1719.83	1848.86	1089.19	984.379	1316.29	942.612	842.985	1486.42
24	AD	1796.99	1440.77	1509.73	1332.85	1279.22	823.483	677.258	806.137	1007	854.237	939.513	1134.56	1213.37	1158.67	953.455	938.676	1038.13	1682.14	998.339	1359.49	1308.44	1156.43	988.17	1365.39	1015.15	1882.56	1194.12	684.333	1309.96	1191.42	1267.42	1195.78	1078	1770.09	1237.98	792.259	1285.39	1004.26	1118.43	1079.42	1155.15	1331.6	1074.78	1440.69	930.258	968.046	1176.95	1791.58
25	AD	834.445	643.742	1678.52	929.85	1059.65	1348.32	1240.04	1353.02	1266.55	2353.89	1670.69	3566.29	774.812	945.451	774.724	1131.57	1200.98	558.153	890.448	690.358	511.177	689.53	1243.3	1847.42	1201.87	365.746	2261.78	795.728	624.552	2461.35	638.367	1113.84	858.215	762.682	773.038	1531.11	1661.27	1282.04	896.19	1733.43	1001.58	1150.58	1666.68	1000.94	852.174	2321.61	1046.4	938.571
26	AD	1391.14	1166.45		1158.68	926.89	639.799	668.713	680.853	1050.92	1056.32	1005.57	782.557	1066.58	945.06	745.671	974.323	1030.94		610.647	993.058	755.728	851.581	1198.36	1281.85	1747.51	1662.55	1573.57	564.117	930.052	971.941	698.899	1058.41	1071.18	1196.16	1035.64	730.645		1185.65	721.928	740.638	792.285	1089.12	838.378	1027.36	770.496	1288.05	935.863	1378.27
27	AD	816.292	1167.27		952.362	801.142	973.025	576.906	961.733	1228.29	1134.93	792.621	879.154	1013.93	771.591	544.991	1048.52	1818.78		662.283	1047.99	640.239	768.386	1120.6	1073.93	887.733	1452.14	1323.78	592.79	913.603	892.491	677.018	1092.93	814.313	954.148	1051.72	1366.81		1097.47	772.831	1120.84	802.974	1048.39	1183.74	973.887	865.608	1254.92	863.728	818.981
28	AD	2785.56	1336.37		940.303	944.153	725.416	2941.3	784.133	978.957	1556.22	1055.69	749.816	1390.84	1163.41	1318.26	1435.06	1334.3		1002.58	909.077	889.015	1010.38	846.726	890.674	28174.5	791.982	744.306	1279.75	1216.29	720.852	1819.87	1098.14	816.592	1284.88	1108.74	1256.39		852.333	646.115	600.749	998.761	1008.99	628.213	1094.97	1899.04	741.227	1351.29	861.376
29	AD	563.972	1553.15		1142.48	1289.62	1778.53	1345.87	1594.06	1769.54	788.08	634.692	660.481	922.672	808.501	990.63	897.934	543.476		1040.59	702.851	529.32	972.21	797.84	444.703	5278.4	1562.83	814.538	1280.31	1140.77	880.196	728.314	1047.29	826.619	1040.48	1011.04	1595.81		751.097	1101.4	1560.49	1116.04	916.769	1456.68	1145.42	1296.52	805.803	745.362	698.55
30	AD	2430.59	1230.68		934.296	1420.18	1691.82	2266.85	1559.14	1763.99	861.157	861.442	730.811	1058.83	855.193	866.08	1035.1	1324.47		1116.98	940.5	398.291	933.399	1356.78	426.66	1143.51	784.488	599.124	951.056	1158.53	966.455	502.104	1088.87	856.995	927.96	1041.96	2071.97		1258.74	1038.74	1047.08	1828.41	1123.9	959.532	1029.79	1052.91	750.914	949.139	773.346
31	ND	1026.43	1296.21	721.095	1100.2	803.038	251.437	190.774	213.693	271.685	800.391	865.252	690.882	967.942	662.494	1168.67	871.497	612.866	1154.81	2993.24	1139.92	1279.85	1245.98	849.242	632.557	1174.67	1113.01	586.811	1022.1	1183.05	1169.59	1211.25	872.705	628.255	968.778	1076.33	1690.23	1021.96	890.364	1800.23	433.197	1001.02	970.653	497.869	810.122	977.923	483.141	630.623	937.351
32	ND	805.22	767.102	935.082	897.002	790.916	911.534	762.898	934.945	1123.18	1657.97	702.309	930.543	1342.84	1179.63	1358.14	885.991	1023.18	1175.6	1324.43	1006.21	1189.6	777.882	1068.34	669.061	601.986	784.72	679.288	1128.39	837.9	556.686	890.432	448.853	455.779	1706.09	947.465	751.704	951.276	1091.49	1232.22	1322.73	582.872	611.879	1271.98	1130.21	742.042	800.214	1167.81	662.653
33	ND	843.416	952.582	837.07	753.85	655.892	594.538	913.6	682.934	849.992	528.077	434.146	716.274	1034.29	1029.31	857.763	832.211	659.326	1163.63	1084.41	1217.74	1367.67	710.916	975.335	591.848	655.624	822.557	569.738	926.213	748.816	574.88	1701.85	447.361	459.85	1139.78	968.783	919.202	724.71	969.875	993.278	572.552	646.628	600.311	681.476	724.988	1005.98	609.394	958.945	601.931
34	ND	563.476	564.609	644.056	792.397	814.106	860.187	1027.92	883.656	937.879	553.668	890.791	989.428	838.441	792.671	791.737	850.516	558.104	652.934	733.705	1050.96	452.87	729.217	675.324	766.465	868.599	1612.15	669.49	947.832	701.081	1482.14	1732.93	1071.47	772.906	718.25	845.545	535.072	569.526	681.753	561.219	634.482	1008.22	890.897	656.008	728.454	725.978	668.572	808.537	1084.82
35	ND	877.534	830.613	705.28	793.577	577.099	651.477	476.32	665.799	655.017	779.383	728.006	775.758	960.035	945.481	846.647	915.807	915.172	855.327	1119.65	962.265	1599.01	796.762	887.767	572.095	570.674	790.566	603.16	524.363	878.548	535.921	373.106	652.519	679.217	1044.89	774.293	563.267	882.902	903.352	1257.71	641.59	686.308	737.163	790.466	923.291	587.373	669.844	901.166	758.086
36	ND	1015.83	915.348	756.09	832.232	918.83	1022.48	1742.43	1081.37	1275.23	600.675	1340.57	984.086	824.399	859.823	609.289	855.941	652.496	1601.2	874.221	1178.11	863.02	657.078	806.385	633.476	1082.72	1564.68	630.705	1134.22	693.694	714.236	858.509	906.868	812.629	741.941	893.973	750.728	910.792	848.987	934.749	582.989	1121.79	930.581	637.623	714.982	1247.21	622.737	825.983	1077.45
37	ND	1171.62	762.91	1117.58	1142.77	679.046	1537.52	1164.06	1448.47	1491.42	693.134	707.224	1172.97	742.585	787.3	1586.34	1049.97	1059.01	1591.88	800.809	836.053	970.205	826.503	1257.66	1049.92	1078.37	1033.49	771.966	1521.5	818.031	980.339	1342.99	924.287	632.639	852.284	795.978	3003.48	1245.82	1319.76	792.796	1135.08	1080.67	1121.64	1033.38	878.916	815.355	1110.63	776.594	1094.36
38	ND	693.897	759.659	632.432	780.629	595.185	757.371	700.799	941.419	936.043	644.922	517.182	620.788	1214.07	1341.39	994.754	828.142	556.091	886.64	941.861	1350.92	994.462	778.153	976.916	529.184	496.223	1366.23	636.472	700.685	888.125	982.952	1596.76	514.57	441.646	1437.96	829.015	855.82	972.166	1015.27	1061.21	828.241	574.011	638.991	912.098	924.447	634.718	676.787	1256.73	675.79
39	ND	1417.93	765.309	1227.19	990.381	982.212	697.17	471.665	691.123	862.783	1481.59	896.965	1215.22	1713.74	1221.04	799.957	954.723	937.002	2009.24	1718.5	1951.83	1335.17	1265.85	1338.8	951.044	1009.26	1087.67	648.709	758.499	1283.88	690.964	1767.3	1021.99	773.534	2153.29	1403.97	715.382	728.105	1439.35	1527.75	978.521	976.258	1097.16	1035.4	1202.01	731.846	601.575	1205.18	1152.17
40	ND	579.018	627.086	660.958	736.606	590.415	601.012	927.175	679.03	842.461	659.755	405.821	785.171	1035.58	1057.6	533.345	807.277	528.643	842.975	781.318	1318.8	840.455	878.735	1078.67	571.845	454.82	740.358	716.49	686.306	944.967	550.407	810.259	556.024	556.371	1201.15	750.498	743.364	782.074	1113.98	997.969	656.325	607.636	638.822	730.131	902.48	709.029	648.646	984.309	729.238
41	ND	994.234	836.525	587.609	797.682	1059.66	1231.94	799.251	1335.89	1073.55	953.412	1139.66	871.303	750.009	832.439	1308.35	982.706	802.786	721.28	736.829	868.134	708.99	826.349	1154.22	660.957	1003.6	1317.65	612.21	955.851	755.94	1444.32	1752.99	913.798	612.512	753.89	787.807	882.16	814.524	1193.84	749.418	927.353	1087.77	944.825	1044.53	796.687	899.558	516.104	813.521	791.715
42	ND	805.964	587.125	832.104	747.26	1322.61	1364.27	1500.51	1208.77	1201.03	1535.42	708.5	710.499	1184.56	1241.94	572.23	882.742	593.462	1087.82	633.701	1241.71	690.169	887.601	820.23	698.538	896.087	881.771	888.13	1552.23	825.726	656.271	513.7	782.947	616.866	1113.88	965.96	957.348	731.893	808.702	765.269	1180.66	1027.04	785.547	1041.36	950.4	879.549	745.319	1268.31	721.499
43	ND	1133.41	881.511		723.421	716.874	694.623	198.593	736.885	656.22	1147.04	810.824	942.491	907.65	1001.24	699.539	855.575	476.554		729.724	796.705	1396.36	920.126	1105.76	912.496	1019.93	1077.54	880.838	1138.38	820.946	1126.62	456.014	1094.72	957.563	829.523	1077.76	819.46		1122.04	851.453	914.854	617.06	1241.49	1043.99	854.809	844.004	872.746	981.824	907.243
44	ND	691.956	878.767		926.445	860.508	1130.5	925.444	1089.31	1341.18	1202.91	839.559	792.714	813.825	947.464	628.611	1037.31	761.779		978.986	762.515	1267.69	836.14	1223.01	1173.44	1129.24	1150.27	958.268	934.547	952.071	1233.04	1173.46	1109.01	804.126	929.544	1101.44	1344.5		1217.42	817.558	1264.24	751.049	997.786	1244.78	952.795	1077.45	942.495	1027.22	870.982
[truncated: 37 more columns]
