# Supplementary material for: Metabolic and proteomic indications of diabetes progression in human aqueous humor
Source: PLoS One. 2023 Jan 18;18(1):e0280491. doi: 10.1371/journal.pone.0280491 (PMC9847982; doi:10.1371/journal.pone.0280491)
Supplement: S3 Table — (XLS) [file pone.0280491.s004.xls]

## Sheet: Sheet0
Ingenuity Canonical Pathways	-log(p-value)	Ratio	Molecules
tRNA Charging	14.1	0.302	glycine,L-alanine,L-asparagine,L-cysteine,L-glutamine,L-isoleucine,L-lysine,L-methionine,L-phenylalanine,L-threonine,L-tryptophan,L-tyrosine,L-valine
Glycine Biosynthesis III	4.81	0.75	glycine,L-alanine,pyruvic acid
Glycine Betaine Degradation	4.43	0.308	glycine,L-homocysteine,L-methionine,pyruvic acid
Alanine Biosynthesis III	3.59	1	L-alanine,L-cysteine
Cysteine Biosynthesis III (mammalia)	3	0.231	L-cysteine,L-homocysteine,L-methionine
Thio-molybdenum Cofactor Biosynthesis	2.82	0.5	L-alanine,L-cysteine
Alanine Degradation III	2.82	0.5	L-alanine,pyruvic acid
Alanine Biosynthesis II	2.82	0.5	L-alanine,pyruvic acid
L-cysteine Degradation II	2.82	0.5	L-cysteine,pyruvic acid
Tyrosine Biosynthesis IV	2.82	0.5	L-phenylalanine,L-tyrosine
Superpathway of Methionine Degradation	2.72	0.118	L-cysteine,L-homocysteine,L-methionine,pyruvic acid
Citrulline Biosynthesis	2.57	0.167	citrulline,L-glutamine,L-ornithine
NAD biosynthesis II (from tryptophan)	2.5	0.158	L-alanine,L-glutamine,L-tryptophan
Folate Transformations I	2.5	0.158	glycine,L-homocysteine,L-methionine
Phenylalanine Degradation IV (Mammalian, via Side Chain)	2.43	0.15	glycine,L-glutamine,L-phenylalanine
Methionine Salvage II (Mammalian)	2.43	0.333	L-homocysteine,L-methionine
Cysteine Biosynthesis/Homocysteine Degradation	2.43	0.333	L-cysteine,L-homocysteine
L-cysteine Degradation III	2.29	0.286	L-cysteine,pyruvic acid
Glycine Degradation (Creatine Biosynthesis)	2.29	0.286	glycine,L-ornithine
Threonine Degradation II	2.29	0.286	glycine,L-threonine
Asparagine Biosynthesis I	2.29	0.286	L-asparagine,L-glutamine
Citrulline Degradation	2.29	0.286	citrulline,L-ornithine
L-cysteine Degradation I	2.29	0.286	L-cysteine,pyruvic acid
Phenylalanine Degradation I (Aerobic)	2.29	0.286	L-phenylalanine,L-tyrosine
Glutamate Receptor Signaling	2.29	0.286	glycine,L-glutamine
Superpathway of Citrulline Metabolism	2.2	0.125	citrulline,L-glutamine,L-ornithine
Glutathione Biosynthesis	2.17	0.25	glycine,L-cysteine
Methionine Degradation I (to Homocysteine)	2.17	0.25	L-homocysteine,L-methionine
Neurovascular Coupling Signaling Pathway	2.1	0.115	D-glucose,GABA,pyruvic acid
Tumor Microenvironment Pathway	2.06	0.222	D-glucose,L-cysteine
Adenine and Adenosine Salvage III	1.97	0.2	adenine,inosine
Tryptophan Degradation to 2-amino-3-carboxymuconate Semialdehyde	1.97	0.2	L-alanine,L-tryptophan
Molybdenum Cofactor Biosynthesis	1.97	0.2	L-alanine,L-cysteine
Glutathione-mediated Detoxification	1.82	0.167	glycine,pyruvic acid
Purine Ribonucleosides Degradation to Ribose-1-phosphate	1.82	0.167	adenine,inosine
Sirtuin Signaling Pathway	1.82	0.0909	citrulline,phosphoenolpyruvate,pyruvic acid
Circadian Rhythm Signaling	1.75	0.154	GABA,L-tryptophan
Proline Biosynthesis II (from Arginine)	1.75	0.154	citrulline,L-ornithine
γ-glutamyl Cycle	1.75	0.154	glycine,L-cysteine
Nitric Oxide Signaling in the Cardiovascular System	1.75	0.154	citrulline,L-ornithine
Urea Cycle	1.68	0.143	citrulline,L-ornithine
5-aminoimidazole Ribonucleotide Biosynthesis I	1.63	0.133	glycine,L-glutamine
Iron homeostasis signaling pathway	1.63	0.133	L-alanine,L-cysteine
Glycolysis I	1.57	0.125	phosphoenolpyruvate,pyruvic acid
PFKFB4 Signaling Pathway	1.57	0.125	D-glucose,pyruvic acid
Valine Degradation I	1.52	0.118	alpha-ketoisovaleric acid,L-valine
Bupropion Degradation	1.49	0.5	glycine
Putrescine Biosynthesis III	1.49	0.5	L-ornithine
Glutamate Dependent Acid Resistance	1.49	0.5	GABA
NAD Signaling Pathway	1.48	0.111	L-tryptophan,pyruvic acid
Arginine Biosynthesis IV	1.48	0.111	citrulline,L-ornithine
Type II Diabetes Mellitus Signaling	1.35	0.0952	D-glucose,pyruvic acid
Gluconeogenesis I	1.35	0.0952	phosphoenolpyruvate,pyruvic acid
Maturity Onset Diabetes of Young (MODY) Signaling	1.32	0.333	D-glucose
iNOS Signaling	1.32	0.333	citrulline
Asparagine Degradation I	1.32	0.333	L-asparagine
L-serine Degradation	1.32	0.333	pyruvic acid
Glutamine Degradation I	1.32	0.333	L-glutamine
Apelin Muscle Signaling Pathway	1.32	0.333	D-glucose
Insulin Secretion Signaling Pathway	1.28	0.087	D-glucose,pyruvic acid
Tryptophan Degradation III (Eukaryotic)	1.21	0.08	L-alanine,L-tryptophan
Hepatic Fibrosis / Hepatic Stellate Cell Activation	1.2	0.25	D-glucose
IL-12 Signaling and Production in Macrophages	1.2	0.25	D-glucose
Growth Hormone Signaling	1.2	0.25	D-glucose
L-dopachrome Biosynthesis	1.2	0.25	L-tyrosine
Pyruvate Fermentation to Lactate	1.2	0.25	pyruvic acid
S-methyl-5'-thioadenosine Degradation II	1.2	0.25	adenine
Glycine Biosynthesis I	1.2	0.25	glycine
4-hydroxyphenylpyruvate Biosynthesis	1.2	0.25	L-tyrosine
Inhibition of Angiogenesis by TSP1	1.1	0.2	citrulline
nNOS Signaling in Neurons	1.1	0.2	citrulline
nNOS Signaling in Skeletal Muscle Cells	1.1	0.2	citrulline
Methylglyoxal Degradation I	1.1	0.2	pyruvic acid
Branched-chain α-keto acid Dehydrogenase Complex	1.1	0.2	alpha-ketoisovaleric acid
Acetyl-CoA Biosynthesis I (Pyruvate Dehydrogenase Complex)	1.1	0.2	pyruvic acid
S-adenosyl-L-methionine Biosynthesis	1.1	0.2	L-methionine
PI3K/AKT Signaling	1.1	0.2	citrulline
Purine Nucleotides De Novo Biosynthesis II	1.07	0.0667	glycine,L-glutamine
Ferroptosis Signaling Pathway	1.07	0.0667	glycine,L-cysteine
HIF1α Signaling	1.03	0.167	pyruvic acid
Glutamine Biosynthesis I	1.03	0.167	L-glutamine
Taurine Biosynthesis	1.03	0.167	L-cysteine
Glycine Biosynthesis II	1.03	0.167	glycine
GABA Receptor Signaling	1.03	0.167	GABA
Insulin Receptor Signaling	1.03	0.167	D-glucose
Glycine Cleavage Complex	0.963	0.143	glycine
Adenine and Adenosine Salvage I	0.963	0.143	adenine
Glutamate Degradation III (via 4-aminobutyrate)	0.963	0.143	GABA
4-aminobutyrate Degradation I	0.963	0.143	GABA
Phagosome Maturation	0.963	0.143	citrulline
Tetrapyrrole Biosynthesis II	0.91	0.125	glycine
Lipoate Biosynthesis and Incorporation II	0.91	0.125	L-methionine
Methylglyoxal Degradation VI	0.91	0.125	pyruvic acid
Adrenomedullin signaling pathway	0.91	0.125	citrulline
Apelin Endothelial Signaling Pathway	0.91	0.125	citrulline
Amyotrophic Lateral Sclerosis Signaling	0.86	0.111	L-glutamine
Polyamine Regulation in Colon Cancer	0.86	0.111	L-ornithine
(S)-reticuline Biosynthesis II	0.86	0.111	L-tyrosine
S-methyl-5-thio-α-D-ribose 1-phosphate Degradation	0.86	0.111	L-methionine
4-hydroxyproline Degradation I	0.86	0.111	pyruvic acid
L-glutamine Biosynthesis II (tRNA-dependent)	0.86	0.111	L-glutamine
Arginine Degradation I (Arginase Pathway)	0.86	0.111	L-ornithine
dTMP De Novo Biosynthesis	0.86	0.111	glycine
Tyrosine Degradation I	0.86	0.111	L-tyrosine
L-carnitine Biosynthesis	0.818	0.1	glycine
NAD Biosynthesis from 2-amino-3-carboxymuconate Semialdehyde	0.818	0.1	L-glutamine
Sucrose Degradation V (Mammalian)	0.818	0.1	beta-D-fructose
Arginine Degradation VI (Arginase 2 Pathway)	0.818	0.1	L-ornithine
Tryptophan Degradation X (Mammalian, via Tryptamine)	0.818	0.1	L-tryptophan
Vitamin-C Transport	0.818	0.1	D-glucose
Serotonin Receptor Signaling	0.818	0.1	L-tryptophan
FXR/RXR Activation	0.78	0.0909	D-glucose
Serotonin and Melatonin Biosynthesis	0.78	0.0909	L-tryptophan
Leukotriene Biosynthesis	0.78	0.0909	glycine
Coenzyme A Biosynthesis	0.78	0.0909	L-cysteine
Catecholamine Biosynthesis	0.78	0.0909	L-tyrosine
UDP-N-acetyl-D-glucosamine Biosynthesis II	0.78	0.0909	L-glutamine
Pyrimidine Ribonucleotides Interconversion	0.78	0.0909	L-glutamine
Adenosine Nucleotides Degradation II	0.78	0.0909	inosine
Citrulline-Nitric Oxide Cycle	0.78	0.0909	citrulline
Protein Kinase A Signaling	0.745	0.0833	L-tyrosine
Arsenate Detoxification I (Glutaredoxin)	0.745	0.0833	ribose
Glucose and Glucose-1-phosphate Degradation	0.745	0.0833	D-glucose
Superpathway of Serine and Glycine Biosynthesis I	0.745	0.0833	glycine
CMP-N-acetylneuraminate Biosynthesis I (Eukaryotes)	0.745	0.0833	phosphoenolpyruvate
Putrescine Degradation III	0.745	0.0833	GABA
eNOS Signaling	0.714	0.0769	citrulline
Folate Polyglutamylation	0.714	0.0769	glycine
Dopamine-DARPP32 Feedback in cAMP Signaling	0.686	0.0714	glycine
Lysine Degradation II	0.686	0.0714	L-lysine
Heme Biosynthesis II	0.686	0.0714	glycine
Dopamine Receptor Signaling	0.686	0.0714	L-tyrosine
White Adipose Tissue Browning Pathway	0.686	0.0714	pyruvic acid
Isoleucine Degradation I	0.66	0.0667	L-isoleucine
4-hydroxybenzoate Biosynthesis	0.66	0.0667	L-tyrosine
Neuroinflammation Signaling Pathway	0.66	0.0667	GABA
Purine Nucleotides Degradation II (Aerobic)	0.611	0.0588	inosine
Serotonin Degradation	0.611	0.0588	L-cysteine
Leucine Degradation I	0.611	0.0588	alpha-ketoisocaproic acid
Uridine-5'-phosphate Biosynthesis	0.611	0.0588	L-glutamine
TCA Cycle II (Eukaryotic)	0.59	0.0556	cis-aconitic acid
Lysine Degradation V	0.551	0.05	L-lysine
Gustation Pathway	0.551	0.05	D-glucose
Pyrimidine Ribonucleotides De Novo Biosynthesis	0.516	0.0455	L-glutamine
Bile Acid Biosynthesis, Neutral Pathway	0.306	0.0244	glycine
