# Supplementary material for: Metabolic and proteomic indications of diabetes progression in human aqueous humor
Source: PLoS One. 2023 Jan 18;18(1):e0280491. doi: 10.1371/journal.pone.0280491 (PMC9847982; doi:10.1371/journal.pone.0280491)
Supplement: S4 Table — (XLS) [file pone.0280491.s005.xls]

## Sheet: Proteomic Dataset
Column #	Column ID	p-value(ID)	p-value(AD vs. ND)	Ratio(AD vs. ND)	Fold-Change(AD vs. ND)	Fold-Change(AD vs. ND) (Description)	p-value(AD vs. NAD-i)	Ratio(AD vs. NAD-i)	Fold-Change(AD vs. NAD-i)	Fold-Change(AD vs. NAD-i) (Description)	p-value(AD vs. NAD-ni)	Ratio(AD vs. NAD-ni)	Fold-Change(AD vs. NAD-ni)	Fold-Change(AD vs. NAD-ni) (Description)	p-value(NAD-i vs. NAD-ni)	Ratio(NAD-i vs. NAD-ni)	Fold-Change(NAD-i vs. NAD-ni)	Fold-Change(NAD-i vs. NAD-ni) (Description)	p-value(NAD-i vs. ND)	Ratio(NAD-i vs. ND)	Fold-Change(NAD-i vs. ND)	Fold-Change(NAD-i vs. ND) (Description)	p-value(NAD-ni vs. ND)	Ratio(NAD-ni vs. ND)	Fold-Change(NAD-ni vs. ND)	Fold-Change(NAD-ni vs. ND) (Description)	F(ID)	SS(ID)	SS(Error)	F(Error)
3906	A0A5C2GD82	1.79946e-06	5.70014e-07	82.9559	82.9559	AD up vs ND	6.61371e-07	74.3665	74.3665	AD up vs NAD-i	1.02665e-06	80.0596	80.0596	AD up vs NAD-ni	0.725517	1.07655	1.07655	NAD-i up vs NAD-ni	0.56446	1.1155	1.1155	NAD-i up vs ND	0.865115	1.03618	1.03618	NAD-ni up vs ND	211.2	5.7624	0.0545681	1
7187	A0A5C2FTY2	1.42478e-05	2.63487e-05	0.418412	-2.38999	AD down vs ND	0.000190376	0.589621	-1.69601	AD down vs NAD-i	3.27052e-05	2.83976	2.83976	AD up vs NAD-ni	8.10706e-06	4.81625	4.81625	NAD-i up vs NAD-ni	0.0014412	0.709628	-1.40919	NAD-i down vs ND	3.69048e-06	0.14734	-6.78701	NAD-ni down vs ND	482.132	0.524456	0.00145038	1
497	A0A5C2GGW9	5.17882e-05	0.000129306	0.417138	-2.39729	AD down vs ND	0.164624	1.17288	1.17288	AD up vs NAD-i	0.000167317	0.400648	-2.49595	AD down vs NAD-ni	4.01923e-05	0.341594	-2.92745	NAD-i down vs NAD-ni	2.63619e-05	0.355653	-2.81173	NAD-i down vs ND	0.702821	1.04116	1.04116	NAD-ni up vs ND	67.3991	0.46468	0.0137889	1
1377	A0A5C2GSX6	5.17882e-05	0.000129306	0.417138	-2.39729	AD down vs ND	0.164624	1.17288	1.17288	AD up vs NAD-i	0.000167317	0.400648	-2.49595	AD down vs NAD-ni	4.01923e-05	0.341594	-2.92745	NAD-i down vs NAD-ni	2.63619e-05	0.355653	-2.81173	NAD-i down vs ND	0.702821	1.04116	1.04116	NAD-ni up vs ND	67.3991	0.46468	0.0137889	1
1611	A0A5C2GHA4	5.17882e-05	0.000129306	0.417138	-2.39729	AD down vs ND	0.164624	1.17288	1.17288	AD up vs NAD-i	0.000167317	0.400648	-2.49595	AD down vs NAD-ni	4.01923e-05	0.341594	-2.92745	NAD-i down vs NAD-ni	2.63619e-05	0.355653	-2.81173	NAD-i down vs ND	0.702821	1.04116	1.04116	NAD-ni up vs ND	67.3991	0.46468	0.0137889	1
2300	A0A5C2GJ69	5.17882e-05	0.000129306	0.417138	-2.39729	AD down vs ND	0.164624	1.17288	1.17288	AD up vs NAD-i	0.000167317	0.400648	-2.49595	AD down vs NAD-ni	4.01923e-05	0.341594	-2.92745	NAD-i down vs NAD-ni	2.63619e-05	0.355653	-2.81173	NAD-i down vs ND	0.702821	1.04116	1.04116	NAD-ni up vs ND	67.3991	0.46468	0.0137889	1
2666	A0A5C2GZ69	5.17882e-05	0.000129306	0.417138	-2.39729	AD down vs ND	0.164624	1.17288	1.17288	AD up vs NAD-i	0.000167317	0.400648	-2.49595	AD down vs NAD-ni	4.01923e-05	0.341594	-2.92745	NAD-i down vs NAD-ni	2.63619e-05	0.355653	-2.81173	NAD-i down vs ND	0.702821	1.04116	1.04116	NAD-ni up vs ND	67.3991	0.46468	0.0137889	1
2773	A0A5C2GWG6	5.17882e-05	0.000129306	0.417138	-2.39729	AD down vs ND	0.164624	1.17288	1.17288	AD up vs NAD-i	0.000167317	0.400648	-2.49595	AD down vs NAD-ni	4.01923e-05	0.341594	-2.92745	NAD-i down vs NAD-ni	2.63619e-05	0.355653	-2.81173	NAD-i down vs ND	0.702821	1.04116	1.04116	NAD-ni up vs ND	67.3991	0.46468	0.0137889	1
3120	A0A5C2GRD6	5.17882e-05	0.000129306	0.417138	-2.39729	AD down vs ND	0.164624	1.17288	1.17288	AD up vs NAD-i	0.000167317	0.400648	-2.49595	AD down vs NAD-ni	4.01923e-05	0.341594	-2.92745	NAD-i down vs NAD-ni	2.63619e-05	0.355653	-2.81173	NAD-i down vs ND	0.702821	1.04116	1.04116	NAD-ni up vs ND	67.3991	0.46468	0.0137889	1
4991	A0A5C2GKN4	5.17882e-05	0.000129306	0.417138	-2.39729	AD down vs ND	0.164624	1.17288	1.17288	AD up vs NAD-i	0.000167317	0.400648	-2.49595	AD down vs NAD-ni	4.01923e-05	0.341594	-2.92745	NAD-i down vs NAD-ni	2.63619e-05	0.355653	-2.81173	NAD-i down vs ND	0.702821	1.04116	1.04116	NAD-ni up vs ND	67.3991	0.46468	0.0137889	1
5805	A0A5C2GZX0	5.17882e-05	0.000129306	0.417138	-2.39729	AD down vs ND	0.164624	1.17288	1.17288	AD up vs NAD-i	0.000167317	0.400648	-2.49595	AD down vs NAD-ni	4.01923e-05	0.341594	-2.92745	NAD-i down vs NAD-ni	2.63619e-05	0.355653	-2.81173	NAD-i down vs ND	0.702821	1.04116	1.04116	NAD-ni up vs ND	67.3991	0.46468	0.0137889	1
11128	A0A5C2GZY4	5.17882e-05	0.000129306	0.417138	-2.39729	AD down vs ND	0.164624	1.17288	1.17288	AD up vs NAD-i	0.000167317	0.400648	-2.49595	AD down vs NAD-ni	4.01923e-05	0.341594	-2.92745	NAD-i down vs NAD-ni	2.63619e-05	0.355653	-2.81173	NAD-i down vs ND	0.702821	1.04116	1.04116	NAD-ni up vs ND	67.3991	0.46468	0.0137889	1
491	A0A5C2FXN7	6.35225e-05	2.63487e-05	0.418412	-2.38999	AD down vs ND	0.000190376	0.589621	-1.69601	AD down vs NAD-i	?	?	?	No change between AD and NAD-ni	?	?	?	No change between NAD-i and NAD-ni	0.0014412	0.709628	-1.40919	NAD-i down vs ND	?	?	?	No change between NAD-ni and ND	248.938	0.180527	0.00145038	1
595	A0A5C2G5V6	6.35225e-05	2.63487e-05	0.418412	-2.38999	AD down vs ND	0.000190376	0.589621	-1.69601	AD down vs NAD-i	?	?	?	No change between AD and NAD-ni	?	?	?	No change between NAD-i and NAD-ni	0.0014412	0.709628	-1.40919	NAD-i down vs ND	?	?	?	No change between NAD-ni and ND	248.938	0.180527	0.00145038	1
1024	A0A5C2GL56	6.35225e-05	2.63487e-05	0.418412	-2.38999	AD down vs ND	0.000190376	0.589621	-1.69601	AD down vs NAD-i	?	?	?	No change between AD and NAD-ni	?	?	?	No change between NAD-i and NAD-ni	0.0014412	0.709628	-1.40919	NAD-i down vs ND	?	?	?	No change between NAD-ni and ND	248.938	0.180527	0.00145038	1
1091	A0A5C2GA08	6.35225e-05	2.63487e-05	0.418412	-2.38999	AD down vs ND	0.000190376	0.589621	-1.69601	AD down vs NAD-i	?	?	?	No change between AD and NAD-ni	?	?	?	No change between NAD-i and NAD-ni	0.0014412	0.709628	-1.40919	NAD-i down vs ND	?	?	?	No change between NAD-ni and ND	248.938	0.180527	0.00145038	1
1272	A0A5C2GBM3	6.35225e-05	2.63487e-05	0.418412	-2.38999	AD down vs ND	0.000190376	0.589621	-1.69601	AD down vs NAD-i	?	?	?	No change between AD and NAD-ni	?	?	?	No change between NAD-i and NAD-ni	0.0014412	0.709628	-1.40919	NAD-i down vs ND	?	?	?	No change between NAD-ni and ND	248.938	0.180527	0.00145038	1
1283	A0A5C2G9G1	6.35225e-05	2.63487e-05	0.418412	-2.38999	AD down vs ND	0.000190376	0.589621	-1.69601	AD down vs NAD-i	?	?	?	No change between AD and NAD-ni	?	?	?	No change between NAD-i and NAD-ni	0.0014412	0.709628	-1.40919	NAD-i down vs ND	?	?	?	No change between NAD-ni and ND	248.938	0.180527	0.00145038	1
1993	A0A5C2GY06	6.35225e-05	2.63487e-05	0.418412	-2.38999	AD down vs ND	0.000190376	0.589621	-1.69601	AD down vs NAD-i	?	?	?	No change between AD and NAD-ni	?	?	?	No change between NAD-i and NAD-ni	0.0014412	0.709628	-1.40919	NAD-i down vs ND	?	?	?	No change between NAD-ni and ND	248.938	0.180527	0.00145038	1
3498	A0A5C2FXN3	6.35225e-05	2.63487e-05	0.418412	-2.38999	AD down vs ND	0.000190376	0.589621	-1.69601	AD down vs NAD-i	?	?	?	No change between AD and NAD-ni	?	?	?	No change between NAD-i and NAD-ni	0.0014412	0.709628	-1.40919	NAD-i down vs ND	?	?	?	No change between NAD-ni and ND	248.938	0.180527	0.00145038	1
3600	A0A5C2GT64	6.35225e-05	2.63487e-05	0.418412	-2.38999	AD down vs ND	0.000190376	0.589621	-1.69601	AD down vs NAD-i	?	?	?	No change between AD and NAD-ni	?	?	?	No change between NAD-i and NAD-ni	0.0014412	0.709628	-1.40919	NAD-i down vs ND	?	?	?	No change between NAD-ni and ND	248.938	0.180527	0.00145038	1
5908	A0A5C2G171	6.35225e-05	2.63487e-05	0.418412	-2.38999	AD down vs ND	0.000190376	0.589621	-1.69601	AD down vs NAD-i	?	?	?	No change between AD and NAD-ni	?	?	?	No change between NAD-i and NAD-ni	0.0014412	0.709628	-1.40919	NAD-i down vs ND	?	?	?	No change between NAD-ni and ND	248.938	0.180527	0.00145038	1
5919	P04430	6.35225e-05	2.63487e-05	0.418412	-2.38999	AD down vs ND	0.000190376	0.589621	-1.69601	AD down vs NAD-i	?	?	?	No change between AD and NAD-ni	?	?	?	No change between NAD-i and NAD-ni	0.0014412	0.709628	-1.40919	NAD-i down vs ND	?	?	?	No change between NAD-ni and ND	248.938	0.180527	0.00145038	1
6707	Q96PF6	6.35225e-05	2.63487e-05	0.418412	-2.38999	AD down vs ND	0.000190376	0.589621	-1.69601	AD down vs NAD-i	?	?	?	No change between AD and NAD-ni	?	?	?	No change between NAD-i and NAD-ni	0.0014412	0.709628	-1.40919	NAD-i down vs ND	?	?	?	No change between NAD-ni and ND	248.938	0.180527	0.00145038	1
7020	A0A5C2G6V2	6.35225e-05	2.63487e-05	0.418412	-2.38999	AD down vs ND	0.000190376	0.589621	-1.69601	AD down vs NAD-i	?	?	?	No change between AD and NAD-ni	?	?	?	No change between NAD-i and NAD-ni	0.0014412	0.709628	-1.40919	NAD-i down vs ND	?	?	?	No change between NAD-ni and ND	248.938	0.180527	0.00145038	1
7787	A0A5C2FYC6	6.35225e-05	2.63487e-05	0.418412	-2.38999	AD down vs ND	0.000190376	0.589621	-1.69601	AD down vs NAD-i	?	?	?	No change between AD and NAD-ni	?	?	?	No change between NAD-i and NAD-ni	0.0014412	0.709628	-1.40919	NAD-i down vs ND	?	?	?	No change between NAD-ni and ND	248.938	0.180527	0.00145038	1
8073	A0A5C2GBL6	6.35225e-05	2.63487e-05	0.418412	-2.38999	AD down vs ND	0.000190376	0.589621	-1.69601	AD down vs NAD-i	?	?	?	No change between AD and NAD-ni	?	?	?	No change between NAD-i and NAD-ni	0.0014412	0.709628	-1.40919	NAD-i down vs ND	?	?	?	No change between NAD-ni and ND	248.938	0.180527	0.00145038	1
8748	A0A5C2G143	6.35225e-05	2.63487e-05	0.418412	-2.38999	AD down vs ND	0.000190376	0.589621	-1.69601	AD down vs NAD-i	?	?	?	No change between AD and NAD-ni	?	?	?	No change between NAD-i and NAD-ni	0.0014412	0.709628	-1.40919	NAD-i down vs ND	?	?	?	No change between NAD-ni and ND	248.938	0.180527	0.00145038	1
8767	A0A449C198	6.35225e-05	2.63487e-05	0.418412	-2.38999	AD down vs ND	0.000190376	0.589621	-1.69601	AD down vs NAD-i	?	?	?	No change between AD and NAD-ni	?	?	?	No change between NAD-i and NAD-ni	0.0014412	0.709628	-1.40919	NAD-i down vs ND	?	?	?	No change between NAD-ni and ND	248.938	0.180527	0.00145038	1
8903	A0A5C2G0Z1	6.35225e-05	2.63487e-05	0.418412	-2.38999	AD down vs ND	0.000190376	0.589621	-1.69601	AD down vs NAD-i	?	?	?	No change between AD and NAD-ni	?	?	?	No change between NAD-i and NAD-ni	0.0014412	0.709628	-1.40919	NAD-i down vs ND	?	?	?	No change between NAD-ni and ND	248.938	0.180527	0.00145038	1
9639	A0A5C2G0F5	6.35225e-05	2.63487e-05	0.418412	-2.38999	AD down vs ND	0.000190376	0.589621	-1.69601	AD down vs NAD-i	?	?	?	No change between AD and NAD-ni	?	?	?	No change between NAD-i and NAD-ni	0.0014412	0.709628	-1.40919	NAD-i down vs ND	?	?	?	No change between NAD-ni and ND	248.938	0.180527	0.00145038	1
9674	A0A5C2GCL2	6.35225e-05	2.63487e-05	0.418412	-2.38999	AD down vs ND	0.000190376	0.589621	-1.69601	AD down vs NAD-i	?	?	?	No change between AD and NAD-ni	?	?	?	No change between NAD-i and NAD-ni	0.0014412	0.709628	-1.40919	NAD-i down vs ND	?	?	?	No change between NAD-ni and ND	248.938	0.180527	0.00145038	1
10570	A0A5C2GBP4	6.35225e-05	2.63487e-05	0.418412	-2.38999	AD down vs ND	0.000190376	0.589621	-1.69601	AD down vs NAD-i	?	?	?	No change between AD and NAD-ni	?	?	?	No change between NAD-i and NAD-ni	0.0014412	0.709628	-1.40919	NAD-i down vs ND	?	?	?	No change between NAD-ni and ND	248.938	0.180527	0.00145038	1
10638	A0A5C2GD71	6.35225e-05	2.63487e-05	0.418412	-2.38999	AD down vs ND	0.000190376	0.589621	-1.69601	AD down vs NAD-i	?	?	?	No change between AD and NAD-ni	?	?	?	No change between NAD-i and NAD-ni	0.0014412	0.709628	-1.40919	NAD-i down vs ND	?	?	?	No change between NAD-ni and ND	248.938	0.180527	0.00145038	1
10748	A0A5C2GA63	6.35225e-05	2.63487e-05	0.418412	-2.38999	AD down vs ND	0.000190376	0.589621	-1.69601	AD down vs NAD-i	?	?	?	No change between AD and NAD-ni	?	?	?	No change between NAD-i and NAD-ni	0.0014412	0.709628	-1.40919	NAD-i down vs ND	?	?	?	No change between NAD-ni and ND	248.938	0.180527	0.00145038	1
11144	A0A5C2G125	6.35225e-05	2.63487e-05	0.418412	-2.38999	AD down vs ND	0.000190376	0.589621	-1.69601	AD down vs NAD-i	?	?	?	No change between AD and NAD-ni	?	?	?	No change between NAD-i and NAD-ni	0.0014412	0.709628	-1.40919	NAD-i down vs ND	?	?	?	No change between NAD-ni and ND	248.938	0.180527	0.00145038	1
11687	A0A5C2H1M4	6.35225e-05	2.63487e-05	0.418412	-2.38999	AD down vs ND	0.000190376	0.589621	-1.69601	AD down vs NAD-i	?	?	?	No change between AD and NAD-ni	?	?	?	No change between NAD-i and NAD-ni	0.0014412	0.709628	-1.40919	NAD-i down vs ND	?	?	?	No change between NAD-ni and ND	248.938	0.180527	0.00145038	1
292	A0A5C2FW74	0.000110775	2.63487e-05	0.418412	-2.38999	AD down vs ND	0.000190376	0.589621	-1.69601	AD down vs NAD-i	0.000294163	0.549936	-1.81839	AD down vs NAD-ni	0.264214	0.932694	-1.07216	NAD-i down vs NAD-ni	0.0014412	0.709628	-1.40919	NAD-i down vs ND	0.00703106	0.760837	-1.31434	NAD-ni down vs ND	171.911	0.187002	0.00145038	1
683	A0A5C2GB99	0.000110775	2.63487e-05	0.418412	-2.38999	AD down vs ND	0.000190376	0.589621	-1.69601	AD down vs NAD-i	0.000294163	0.549936	-1.81839	AD down vs NAD-ni	0.264214	0.932694	-1.07216	NAD-i down vs NAD-ni	0.0014412	0.709628	-1.40919	NAD-i down vs ND	0.00703106	0.760837	-1.31434	NAD-ni down vs ND	171.911	0.187002	0.00145038	1
1137	A0A5C2FY66	0.000110775	2.63487e-05	0.418412	-2.38999	AD down vs ND	0.000190376	0.589621	-1.69601	AD down vs NAD-i	0.000294163	0.549936	-1.81839	AD down vs NAD-ni	0.264214	0.932694	-1.07216	NAD-i down vs NAD-ni	0.0014412	0.709628	-1.40919	NAD-i down vs ND	0.00703106	0.760837	-1.31434	NAD-ni down vs ND	171.911	0.187002	0.00145038	1
1534	A0A5C2G5Y5	0.000110775	2.63487e-05	0.418412	-2.38999	AD down vs ND	0.000190376	0.589621	-1.69601	AD down vs NAD-i	0.000294163	0.549936	-1.81839	AD down vs NAD-ni	0.264214	0.932694	-1.07216	NAD-i down vs NAD-ni	0.0014412	0.709628	-1.40919	NAD-i down vs ND	0.00703106	0.760837	-1.31434	NAD-ni down vs ND	171.911	0.187002	0.00145038	1
2688	A0A5C2G946	0.000110775	2.63487e-05	0.418412	-2.38999	AD down vs ND	0.000190376	0.589621	-1.69601	AD down vs NAD-i	0.000294163	0.549936	-1.81839	AD down vs NAD-ni	0.264214	0.932694	-1.07216	NAD-i down vs NAD-ni	0.0014412	0.709628	-1.40919	NAD-i down vs ND	0.00703106	0.760837	-1.31434	NAD-ni down vs ND	171.911	0.187002	0.00145038	1
2736	A0A5C2G1H1	0.000110775	2.63487e-05	0.418412	-2.38999	AD down vs ND	0.000190376	0.589621	-1.69601	AD down vs NAD-i	0.000294163	0.549936	-1.81839	AD down vs NAD-ni	0.264214	0.932694	-1.07216	NAD-i down vs NAD-ni	0.0014412	0.709628	-1.40919	NAD-i down vs ND	0.00703106	0.760837	-1.31434	NAD-ni down vs ND	171.911	0.187002	0.00145038	1
3258	A0A5C2GD45	0.000110775	2.63487e-05	0.418412	-2.38999	AD down vs ND	0.000190376	0.589621	-1.69601	AD down vs NAD-i	0.000294163	0.549936	-1.81839	AD down vs NAD-ni	0.264214	0.932694	-1.07216	NAD-i down vs NAD-ni	0.0014412	0.709628	-1.40919	NAD-i down vs ND	0.00703106	0.760837	-1.31434	NAD-ni down vs ND	171.911	0.187002	0.00145038	1
4340	A0A5C2GC70	0.000110775	2.63487e-05	0.418412	-2.38999	AD down vs ND	0.000190376	0.589621	-1.69601	AD down vs NAD-i	0.000294163	0.549936	-1.81839	AD down vs NAD-ni	0.264214	0.932694	-1.07216	NAD-i down vs NAD-ni	0.0014412	0.709628	-1.40919	NAD-i down vs ND	0.00703106	0.760837	-1.31434	NAD-ni down vs ND	171.911	0.187002	0.00145038	1
4484	A0A5C2GH35	0.000110775	2.63487e-05	0.418412	-2.38999	AD down vs ND	0.000190376	0.589621	-1.69601	AD down vs NAD-i	0.000294163	0.549936	-1.81839	AD down vs NAD-ni	0.264214	0.932694	-1.07216	NAD-i down vs NAD-ni	0.0014412	0.709628	-1.40919	NAD-i down vs ND	0.00703106	0.760837	-1.31434	NAD-ni down vs ND	171.911	0.187002	0.00145038	1
5134	A0A5C2G2R7	0.000110775	2.63487e-05	0.418412	-2.38999	AD down vs ND	0.000190376	0.589621	-1.69601	AD down vs NAD-i	0.000294163	0.549936	-1.81839	AD down vs NAD-ni	0.264214	0.932694	-1.07216	NAD-i down vs NAD-ni	0.0014412	0.709628	-1.40919	NAD-i down vs ND	0.00703106	0.760837	-1.31434	NAD-ni down vs ND	171.911	0.187002	0.00145038	1
5378	A0A5C2G5M5	0.000110775	2.63487e-05	0.418412	-2.38999	AD down vs ND	0.000190376	0.589621	-1.69601	AD down vs NAD-i	0.000294163	0.549936	-1.81839	AD down vs NAD-ni	0.264214	0.932694	-1.07216	NAD-i down vs NAD-ni	0.0014412	0.709628	-1.40919	NAD-i down vs ND	0.00703106	0.760837	-1.31434	NAD-ni down vs ND	171.911	0.187002	0.00145038	1
6737	A0A5C2G5F9	0.000110775	2.63487e-05	0.418412	-2.38999	AD down vs ND	0.000190376	0.589621	-1.69601	AD down vs NAD-i	0.000294163	0.549936	-1.81839	AD down vs NAD-ni	0.264214	0.932694	-1.07216	NAD-i down vs NAD-ni	0.0014412	0.709628	-1.40919	NAD-i down vs ND	0.00703106	0.760837	-1.31434	NAD-ni down vs ND	171.911	0.187002	0.00145038	1
7147	A0A5C2G462	0.000110775	2.63487e-05	0.418412	-2.38999	AD down vs ND	0.000190376	0.589621	-1.69601	AD down vs NAD-i	0.000294163	0.549936	-1.81839	AD down vs NAD-ni	0.264214	0.932694	-1.07216	NAD-i down vs NAD-ni	0.0014412	0.709628	-1.40919	NAD-i down vs ND	0.00703106	0.760837	-1.31434	NAD-ni down vs ND	171.911	0.187002	0.00145038	1
7357	A0A5C2G3K7	0.000110775	2.63487e-05	0.418412	-2.38999	AD down vs ND	0.000190376	0.589621	-1.69601	AD down vs NAD-i	0.000294163	0.549936	-1.81839	AD down vs NAD-ni	0.264214	0.932694	-1.07216	NAD-i down vs NAD-ni	0.0014412	0.709628	-1.40919	NAD-i down vs ND	0.00703106	0.760837	-1.31434	NAD-ni down vs ND	171.911	0.187002	0.00145038	1
7505	A0A5C2G0Q9	0.000110775	2.63487e-05	0.418412	-2.38999	AD down vs ND	0.000190376	0.589621	-1.69601	AD down vs NAD-i	0.000294163	0.549936	-1.81839	AD down vs NAD-ni	0.264214	0.932694	-1.07216	NAD-i down vs NAD-ni	0.0014412	0.709628	-1.40919	NAD-i down vs ND	0.00703106	0.760837	-1.31434	NAD-ni down vs ND	171.911	0.187002	0.00145038	1
8764	A0A5C2G6R8	0.000110775	2.63487e-05	0.418412	-2.38999	AD down vs ND	0.000190376	0.589621	-1.69601	AD down vs NAD-i	0.000294163	0.549936	-1.81839	AD down vs NAD-ni	0.264214	0.932694	-1.07216	NAD-i down vs NAD-ni	0.0014412	0.709628	-1.40919	NAD-i down vs ND	0.00703106	0.760837	-1.31434	NAD-ni down vs ND	171.911	0.187002	0.00145038	1
8945	A0A5C2G087	0.000110775	2.63487e-05	0.418412	-2.38999	AD down vs ND	0.000190376	0.589621	-1.69601	AD down vs NAD-i	0.000294163	0.549936	-1.81839	AD down vs NAD-ni	0.264214	0.932694	-1.07216	NAD-i down vs NAD-ni	0.0014412	0.709628	-1.40919	NAD-i down vs ND	0.00703106	0.760837	-1.31434	NAD-ni down vs ND	171.911	0.187002	0.00145038	1
9358	A0A5C2FXA7	0.000110775	2.63487e-05	0.418412	-2.38999	AD down vs ND	0.000190376	0.589621	-1.69601	AD down vs NAD-i	0.000294163	0.549936	-1.81839	AD down vs NAD-ni	0.264214	0.932694	-1.07216	NAD-i down vs NAD-ni	0.0014412	0.709628	-1.40919	NAD-i down vs ND	0.00703106	0.760837	-1.31434	NAD-ni down vs ND	171.911	0.187002	0.00145038	1
9586	A0A5C2GZJ0	0.000110775	2.63487e-05	0.418412	-2.38999	AD down vs ND	0.000190376	0.589621	-1.69601	AD down vs NAD-i	0.000294163	0.549936	-1.81839	AD down vs NAD-ni	0.264214	0.932694	-1.07216	NAD-i down vs NAD-ni	0.0014412	0.709628	-1.40919	NAD-i down vs ND	0.00703106	0.760837	-1.31434	NAD-ni down vs ND	171.911	0.187002	0.00145038	1
10234	A0A5C2GU62	0.000110775	2.63487e-05	0.418412	-2.38999	AD down vs ND	0.000190376	0.589621	-1.69601	AD down vs NAD-i	0.000294163	0.549936	-1.81839	AD down vs NAD-ni	0.264214	0.932694	-1.07216	NAD-i down vs NAD-ni	0.0014412	0.709628	-1.40919	NAD-i down vs ND	0.00703106	0.760837	-1.31434	NAD-ni down vs ND	171.911	0.187002	0.00145038	1
10970	A0A5C2GRS5	0.000110775	2.63487e-05	0.418412	-2.38999	AD down vs ND	0.000190376	0.589621	-1.69601	AD down vs NAD-i	0.000294163	0.549936	-1.81839	AD down vs NAD-ni	0.264214	0.932694	-1.07216	NAD-i down vs NAD-ni	0.0014412	0.709628	-1.40919	NAD-i down vs ND	0.00703106	0.760837	-1.31434	NAD-ni down vs ND	171.911	0.187002	0.00145038	1
11331	A0A5C2GGZ9	0.000110775	2.63487e-05	0.418412	-2.38999	AD down vs ND	0.000190376	0.589621	-1.69601	AD down vs NAD-i	0.000294163	0.549936	-1.81839	AD down vs NAD-ni	0.264214	0.932694	-1.07216	NAD-i down vs NAD-ni	0.0014412	0.709628	-1.40919	NAD-i down vs ND	0.00703106	0.760837	-1.31434	NAD-ni down vs ND	171.911	0.187002	0.00145038	1
11526	A0A5C2FZ46	0.000110775	2.63487e-05	0.418412	-2.38999	AD down vs ND	0.000190376	0.589621	-1.69601	AD down vs NAD-i	0.000294163	0.549936	-1.81839	AD down vs NAD-ni	0.264214	0.932694	-1.07216	NAD-i down vs NAD-ni	0.0014412	0.709628	-1.40919	NAD-i down vs ND	0.00703106	0.760837	-1.31434	NAD-ni down vs ND	171.911	0.187002	0.00145038	1
907	A0A5C2GBN6	0.00013901	0.000123152	0.419523	-2.38366	AD down vs ND	0.471627	1.08895	1.08895	AD up vs NAD-i	0.000178328	0.402939	-2.48177	AD down vs NAD-ni	0.000179874	0.370025	-2.70252	NAD-i down vs NAD-ni	0.000136233	0.385254	-2.59569	NAD-i down vs ND	0.728693	1.04116	1.04116	NAD-ni up vs ND	47.8638	0.400123	0.0167192	1
18819	B4DWA1	0.000173865	0.00682564	0.658101	-1.51952	AD down vs ND	0.00122106	0.624365	-1.60163	AD down vs NAD-i	0.000267326	2.6821	2.6821	AD up vs NAD-ni	4.0056e-05	4.29572	4.29572	NAD-i up vs NAD-ni	0.518481	1.05403	1.05403	NAD-i up vs ND	0.00011733	0.245368	-4.07551	NAD-ni down vs ND	136.906	0.343166	0.0033421	1
9561	A0A5C2GIU9	0.000200502	8.65541e-05	0.3963	-2.52334	AD down vs ND	0.000780483	0.558461	-1.79063	AD down vs NAD-i	?	?	?	No change between AD and NAD-ni	?	?	?	No change between NAD-i and NAD-ni	0.014057	0.709628	-1.40919	NAD-i down vs ND	?	?	?	No change between NAD-ni and ND	72.8516	0.236693	0.00812244	1
413	A0A5C2G4Y6	0.000291345	0.000110643	0.368874	-2.71095	AD down vs ND	0.00233539	0.635684	-1.57311	AD down vs NAD-i	?	?	?	No change between AD and NAD-ni	?	?	?	No change between NAD-i and NAD-ni	0.00165093	0.58028	-1.72331	NAD-i down vs ND	?	?	?	No change between NAD-ni and ND	115.173	0.225903	0.00392285	1
736	A0A5C2FYX2	0.000291345	0.000110643	0.368874	-2.71095	AD down vs ND	0.00233539	0.635684	-1.57311	AD down vs NAD-i	?	?	?	No change between AD and NAD-ni	?	?	?	No change between NAD-i and NAD-ni	0.00165093	0.58028	-1.72331	NAD-i down vs ND	?	?	?	No change between NAD-ni and ND	115.173	0.225903	0.00392285	1
758	A0A5C2GUA2	0.000291345	0.000110643	0.368874	-2.71095	AD down vs ND	0.00233539	0.635684	-1.57311	AD down vs NAD-i	?	?	?	No change between AD and NAD-ni	?	?	?	No change between NAD-i and NAD-ni	0.00165093	0.58028	-1.72331	NAD-i down vs ND	?	?	?	No change between NAD-ni and ND	115.173	0.225903	0.00392285	1
1146	A0A5C2G132	0.000291345	0.000110643	0.368874	-2.71095	AD down vs ND	0.00233539	0.635684	-1.57311	AD down vs NAD-i	?	?	?	No change between AD and NAD-ni	?	?	?	No change between NAD-i and NAD-ni	0.00165093	0.58028	-1.72331	NAD-i down vs ND	?	?	?	No change between NAD-ni and ND	115.173	0.225903	0.00392285	1
1854	A0A5C2FY89	0.000291345	0.000110643	0.368874	-2.71095	AD down vs ND	0.00233539	0.635684	-1.57311	AD down vs NAD-i	?	?	?	No change between AD and NAD-ni	?	?	?	No change between NAD-i and NAD-ni	0.00165093	0.58028	-1.72331	NAD-i down vs ND	?	?	?	No change between NAD-ni and ND	115.173	0.225903	0.00392285	1
1892	A0A5C2GJ82	0.000291345	0.000110643	0.368874	-2.71095	AD down vs ND	0.00233539	0.635684	-1.57311	AD down vs NAD-i	?	?	?	No change between AD and NAD-ni	?	?	?	No change between NAD-i and NAD-ni	0.00165093	0.58028	-1.72331	NAD-i down vs ND	?	?	?	No change between NAD-ni and ND	115.173	0.225903	0.00392285	1
1949	A0A5C2GHC9	0.000291345	0.000110643	0.368874	-2.71095	AD down vs ND	0.00233539	0.635684	-1.57311	AD down vs NAD-i	?	?	?	No change between AD and NAD-ni	?	?	?	No change between NAD-i and NAD-ni	0.00165093	0.58028	-1.72331	NAD-i down vs ND	?	?	?	No change between NAD-ni and ND	115.173	0.225903	0.00392285	1
2851	A0A5C2G2R2	0.000291345	0.000110643	0.368874	-2.71095	AD down vs ND	0.00233539	0.635684	-1.57311	AD down vs NAD-i	?	?	?	No change between AD and NAD-ni	?	?	?	No change between NAD-i and NAD-ni	0.00165093	0.58028	-1.72331	NAD-i down vs ND	?	?	?	No change between NAD-ni and ND	115.173	0.225903	0.00392285	1
3127	A0A5C2G5H3	0.000291345	0.000110643	0.368874	-2.71095	AD down vs ND	0.00233539	0.635684	-1.57311	AD down vs NAD-i	?	?	?	No change between AD and NAD-ni	?	?	?	No change between NAD-i and NAD-ni	0.00165093	0.58028	-1.72331	NAD-i down vs ND	?	?	?	No change between NAD-ni and ND	115.173	0.225903	0.00392285	1
4849	A0A5C2G8Z5	0.000291345	0.000110643	0.368874	-2.71095	AD down vs ND	0.00233539	0.635684	-1.57311	AD down vs NAD-i	?	?	?	No change between AD and NAD-ni	?	?	?	No change between NAD-i and NAD-ni	0.00165093	0.58028	-1.72331	NAD-i down vs ND	?	?	?	No change between NAD-ni and ND	115.173	0.225903	0.00392285	1
5501	A0A5C2G227	0.000291345	0.000110643	0.368874	-2.71095	AD down vs ND	0.00233539	0.635684	-1.57311	AD down vs NAD-i	?	?	?	No change between AD and NAD-ni	?	?	?	No change between NAD-i and NAD-ni	0.00165093	0.58028	-1.72331	NAD-i down vs ND	?	?	?	No change between NAD-ni and ND	115.173	0.225903	0.00392285	1
5742	A0A5C2FZW4	0.000291345	0.000110643	0.368874	-2.71095	AD down vs ND	0.00233539	0.635684	-1.57311	AD down vs NAD-i	?	?	?	No change between AD and NAD-ni	?	?	?	No change between NAD-i and NAD-ni	0.00165093	0.58028	-1.72331	NAD-i down vs ND	?	?	?	No change between NAD-ni and ND	115.173	0.225903	0.00392285	1
6271	A0A5C2G4H9	0.000291345	0.000110643	0.368874	-2.71095	AD down vs ND	0.00233539	0.635684	-1.57311	AD down vs NAD-i	?	?	?	No change between AD and NAD-ni	?	?	?	No change between NAD-i and NAD-ni	0.00165093	0.58028	-1.72331	NAD-i down vs ND	?	?	?	No change between NAD-ni and ND	115.173	0.225903	0.00392285	1
8526	A0A5C2GBV0	0.000291345	0.000110643	0.368874	-2.71095	AD down vs ND	0.00233539	0.635684	-1.57311	AD down vs NAD-i	?	?	?	No change between AD and NAD-ni	?	?	?	No change between NAD-i and NAD-ni	0.00165093	0.58028	-1.72331	NAD-i down vs ND	?	?	?	No change between NAD-ni and ND	115.173	0.225903	0.00392285	1
8608	A0A5C2G2F6	0.000291345	0.000110643	0.368874	-2.71095	AD down vs ND	0.00233539	0.635684	-1.57311	AD down vs NAD-i	?	?	?	No change between AD and NAD-ni	?	?	?	No change between NAD-i and NAD-ni	0.00165093	0.58028	-1.72331	NAD-i down vs ND	?	?	?	No change between NAD-ni and ND	115.173	0.225903	0.00392285	1
8959	A0A5C2FXB1	0.000291345	0.000110643	0.368874	-2.71095	AD down vs ND	0.00233539	0.635684	-1.57311	AD down vs NAD-i	?	?	?	No change between AD and NAD-ni	?	?	?	No change between NAD-i and NAD-ni	0.00165093	0.58028	-1.72331	NAD-i down vs ND	?	?	?	No change between NAD-ni and ND	115.173	0.225903	0.00392285	1
9321	A0A5C2FUG7	0.000291345	0.000110643	0.368874	-2.71095	AD down vs ND	0.00233539	0.635684	-1.57311	AD down vs NAD-i	?	?	?	No change between AD and NAD-ni	?	?	?	No change between NAD-i and NAD-ni	0.00165093	0.58028	-1.72331	NAD-i down vs ND	?	?	?	No change between NAD-ni and ND	115.173	0.225903	0.00392285	1
9460	A0A5C2GHH9	0.000291345	0.000110643	0.368874	-2.71095	AD down vs ND	0.00233539	0.635684	-1.57311	AD down vs NAD-i	?	?	?	No change between AD and NAD-ni	?	?	?	No change between NAD-i and NAD-ni	0.00165093	0.58028	-1.72331	NAD-i down vs ND	?	?	?	No change between NAD-ni and ND	115.173	0.225903	0.00392285	1
9619	A0A5C2G083	0.000291345	0.000110643	0.368874	-2.71095	AD down vs ND	0.00233539	0.635684	-1.57311	AD down vs NAD-i	?	?	?	No change between AD and NAD-ni	?	?	?	No change between NAD-i and NAD-ni	0.00165093	0.58028	-1.72331	NAD-i down vs ND	?	?	?	No change between NAD-ni and ND	115.173	0.225903	0.00392285	1
9860	A0A5C2GY45	0.000291345	0.000110643	0.368874	-2.71095	AD down vs ND	0.00233539	0.635684	-1.57311	AD down vs NAD-i	?	?	?	No change between AD and NAD-ni	?	?	?	No change between NAD-i and NAD-ni	0.00165093	0.58028	-1.72331	NAD-i down vs ND	?	?	?	No change between NAD-ni and ND	115.173	0.225903	0.00392285	1
10157	A0A5C2FWJ7	0.000291345	0.000110643	0.368874	-2.71095	AD down vs ND	0.00233539	0.635684	-1.57311	AD down vs NAD-i	?	?	?	No change between AD and NAD-ni	?	?	?	No change between NAD-i and NAD-ni	0.00165093	0.58028	-1.72331	NAD-i down vs ND	?	?	?	No change between NAD-ni and ND	115.173	0.225903	0.00392285	1
10381	A0A5C2FTR1	0.000291345	0.000110643	0.368874	-2.71095	AD down vs ND	0.00233539	0.635684	-1.57311	AD down vs NAD-i	?	?	?	No change between AD and NAD-ni	?	?	?	No change between NAD-i and NAD-ni	0.00165093	0.58028	-1.72331	NAD-i down vs ND	?	?	?	No change between NAD-ni and ND	115.173	0.225903	0.00392285	1
10857	A0A5C2GGJ9	0.000291345	0.000110643	0.368874	-2.71095	AD down vs ND	0.00233539	0.635684	-1.57311	AD down vs NAD-i	?	?	?	No change between AD and NAD-ni	?	?	?	No change between NAD-i and NAD-ni	0.00165093	0.58028	-1.72331	NAD-i down vs ND	?	?	?	No change between NAD-ni and ND	115.173	0.225903	0.00392285	1
11051	A0A5C2G059	0.000291345	0.000110643	0.368874	-2.71095	AD down vs ND	0.00233539	0.635684	-1.57311	AD down vs NAD-i	?	?	?	No change between AD and NAD-ni	?	?	?	No change between NAD-i and NAD-ni	0.00165093	0.58028	-1.72331	NAD-i down vs ND	?	?	?	No change between NAD-ni and ND	115.173	0.225903	0.00392285	1
11178	A0A5C2FW35	0.000291345	0.000110643	0.368874	-2.71095	AD down vs ND	0.00233539	0.635684	-1.57311	AD down vs NAD-i	?	?	?	No change between AD and NAD-ni	?	?	?	No change between NAD-i and NAD-ni	0.00165093	0.58028	-1.72331	NAD-i down vs ND	?	?	?	No change between NAD-ni and ND	115.173	0.225903	0.00392285	1
11304	A0A5C2FWL0	0.000291345	0.000110643	0.368874	-2.71095	AD down vs ND	0.00233539	0.635684	-1.57311	AD down vs NAD-i	?	?	?	No change between AD and NAD-ni	?	?	?	No change between NAD-i and NAD-ni	0.00165093	0.58028	-1.72331	NAD-i down vs ND	?	?	?	No change between NAD-ni and ND	115.173	0.225903	0.00392285	1
12059	A0A5C2G113	0.000291345	0.000110643	0.368874	-2.71095	AD down vs ND	0.00233539	0.635684	-1.57311	AD down vs NAD-i	?	?	?	No change between AD and NAD-ni	?	?	?	No change between NAD-i and NAD-ni	0.00165093	0.58028	-1.72331	NAD-i down vs ND	?	?	?	No change between NAD-ni and ND	115.173	0.225903	0.00392285	1
1958	A0A5C2G9R4	0.000355873	8.65541e-05	0.3963	-2.52334	AD down vs ND	0.000780483	0.558461	-1.79063	AD down vs NAD-i	0.00149725	0.520873	-1.91985	AD down vs NAD-ni	0.56667	0.932694	-1.07216	NAD-i down vs NAD-ni	0.014057	0.709628	-1.40919	NAD-i down vs ND	0.0612571	0.760837	-1.31434	NAD-ni down vs ND	51.1733	0.249391	0.00812244	1
16149	Q9BYE4	0.000468878	0.000346162	0.125001	-7.99993	AD down vs ND	0.000229655	0.103619	-9.65078	AD down vs NAD-i	?	?	?	No change between AD and NAD-ni	?	?	?	No change between NAD-i and NAD-ni	0.424172	1.20636	1.20636	NAD-i up vs ND	?	?	?	No change between NAD-ni and ND	51.1434	1.34616	0.0658035	1
16150	P35326	0.000468878	0.000346162	0.125001	-7.99993	AD down vs ND	0.000229655	0.103619	-9.65078	AD down vs NAD-i	?	?	?	No change between AD and NAD-ni	?	?	?	No change between NAD-i and NAD-ni	0.424172	1.20636	1.20636	NAD-i up vs ND	?	?	?	No change between NAD-ni and ND	51.1434	1.34616	0.0658035	1
18595	B4DF00	0.000471395	?	?	?	No change between AD and ND	?	?	?	No change between AD and NAD-i	?	?	?	No change between AD and NAD-ni	?	?	?	No change between NAD-i and NAD-ni	0.000471395	0.0983916	-10.1635	NAD-i down vs ND	?	?	?	No change between NAD-ni and ND	277.322	1.21696	0.0131648	1
18598	B4DZ95	0.000471395	?	?	?	No change between AD and ND	?	?	?	No change between AD and NAD-i	?	?	?	No change between AD and NAD-ni	?	?	?	No change between NAD-i and NAD-ni	0.000471395	0.0983916	-10.1635	NAD-i down vs ND	?	?	?	No change between NAD-ni and ND	277.322	1.21696	0.0131648	1
18599	E9PCR7	0.000471395	?	?	?	No change between AD and ND	?	?	?	No change between AD and NAD-i	?	?	?	No change between AD and NAD-ni	?	?	?	No change between NAD-i and NAD-ni	0.000471395	0.0983916	-10.1635	NAD-i down vs ND	?	?	?	No change between NAD-ni and ND	277.322	1.21696	0.0131648	1
18600	E9PDF2	0.000471395	?	?	?	No change between AD and ND	?	?	?	No change between AD and NAD-i	?	?	?	No change between AD and NAD-ni	?	?	?	No change between NAD-i and NAD-ni	0.000471395	0.0983916	-10.1635	NAD-i down vs ND	?	?	?	No change between NAD-ni and ND	277.322	1.21696	0.0131648	1
18601	A0A0D9SFS3	0.000471395	?	?	?	No change between AD and ND	?	?	?	No change between AD and NAD-i	?	?	?	No change between AD and NAD-ni	?	?	?	No change between NAD-i and NAD-ni	0.000471395	0.0983916	-10.1635	NAD-i down vs ND	?	?	?	No change between NAD-ni and ND	277.322	1.21696	0.0131648	1
18603	B4E3E9	0.000471395	?	?	?	No change between AD and ND	?	?	?	No change between AD and NAD-i	?	?	?	No change between AD and NAD-ni	?	?	?	No change between NAD-i and NAD-ni	0.000471395	0.0983916	-10.1635	NAD-i down vs ND	?	?	?	No change between NAD-ni and ND	277.322	1.21696	0.0131648	1
18605	B4DH65	0.000471395	?	?	?	No change between AD and ND	?	?	?	No change between AD and NAD-i	?	?	?	No change between AD and NAD-ni	?	?	?	No change between NAD-i and NAD-ni	0.000471395	0.0983916	-10.1635	NAD-i down vs ND	?	?	?	No change between NAD-ni and ND	277.322	1.21696	0.0131648	1
18606	B4DK55	0.000471395	?	?	?	No change between AD and ND	?	?	?	No change between AD and NAD-i	?	?	?	No change between AD and NAD-ni	?	?	?	No change between NAD-i and NAD-ni	0.000471395	0.0983916	-10.1635	NAD-i down vs ND	?	?	?	No change between NAD-ni and ND	277.322	1.21696	0.0131648	1
18607	Q02218	0.000471395	?	?	?	No change between AD and ND	?	?	?	No change between AD and NAD-i	?	?	?	No change between AD and NAD-ni	?	?	?	No change between NAD-i and NAD-ni	0.000471395	0.0983916	-10.1635	NAD-i down vs ND	?	?	?	No change between NAD-ni and ND	277.322	1.21696	0.0131648	1
18608	E9PFG7	0.000471395	?	?	?	No change between AD and ND	?	?	?	No change between AD and NAD-i	?	?	?	No change between AD and NAD-ni	?	?	?	No change between NAD-i and NAD-ni	0.000471395	0.0983916	-10.1635	NAD-i down vs ND	?	?	?	No change between NAD-ni and ND	277.322	1.21696	0.0131648	1
16148	P22531	0.000476977	0.000331541	0.119502	-8.36804	AD down vs ND	0.000243505	0.103619	-9.65078	AD down vs NAD-i	?	?	?	No change between AD and NAD-ni	?	?	?	No change between NAD-i and NAD-ni	0.542477	1.15329	1.15329	NAD-i up vs ND	?	?	?	No change between NAD-ni and ND	50.7771	1.36976	0.06744	1
881	A0A5C2G1P3	0.000534136	0.000110643	0.368874	-2.71095	AD down vs ND	0.00233539	0.635684	-1.57311	AD down vs NAD-i	0.00328663	0.592899	-1.68663	AD down vs NAD-ni	0.474259	0.932694	-1.07216	NAD-i down vs NAD-ni	0.00165093	0.58028	-1.72331	NAD-i down vs ND	0.00579335	0.622154	-1.60732	NAD-ni down vs ND	77.4403	0.22784	0.00392285	1
3172	A0A5C2GX77	0.000534136	0.000110643	0.368874	-2.71095	AD down vs ND	0.00233539	0.635684	-1.57311	AD down vs NAD-i	0.00328663	0.592899	-1.68663	AD down vs NAD-ni	0.474259	0.932694	-1.07216	NAD-i down vs NAD-ni	0.00165093	0.58028	-1.72331	NAD-i down vs ND	0.00579335	0.622154	-1.60732	NAD-ni down vs ND	77.4403	0.22784	0.00392285	1
3700	A0A5C2G419	0.000534136	0.000110643	0.368874	-2.71095	AD down vs ND	0.00233539	0.635684	-1.57311	AD down vs NAD-i	0.00328663	0.592899	-1.68663	AD down vs NAD-ni	0.474259	0.932694	-1.07216	NAD-i down vs NAD-ni	0.00165093	0.58028	-1.72331	NAD-i down vs ND	0.00579335	0.622154	-1.60732	NAD-ni down vs ND	77.4403	0.22784	0.00392285	1
6226	A0A5C2GRJ4	0.000534136	0.000110643	0.368874	-2.71095	AD down vs ND	0.00233539	0.635684	-1.57311	AD down vs NAD-i	0.00328663	0.592899	-1.68663	AD down vs NAD-ni	0.474259	0.932694	-1.07216	NAD-i down vs NAD-ni	0.00165093	0.58028	-1.72331	NAD-i down vs ND	0.00579335	0.622154	-1.60732	NAD-ni down vs ND	77.4403	0.22784	0.00392285	1
6374	A0A5C2FWU2	0.000534136	0.000110643	0.368874	-2.71095	AD down vs ND	0.00233539	0.635684	-1.57311	AD down vs NAD-i	0.00328663	0.592899	-1.68663	AD down vs NAD-ni	0.474259	0.932694	-1.07216	NAD-i down vs NAD-ni	0.00165093	0.58028	-1.72331	NAD-i down vs ND	0.00579335	0.622154	-1.60732	NAD-ni down vs ND	77.4403	0.22784	0.00392285	1
9144	A0A5C2GKW8	0.000534136	0.000110643	0.368874	-2.71095	AD down vs ND	0.00233539	0.635684	-1.57311	AD down vs NAD-i	0.00328663	0.592899	-1.68663	AD down vs NAD-ni	0.474259	0.932694	-1.07216	NAD-i down vs NAD-ni	0.00165093	0.58028	-1.72331	NAD-i down vs ND	0.00579335	0.622154	-1.60732	NAD-ni down vs ND	77.4403	0.22784	0.00392285	1
9620	A0A5C2GVA5	0.000534136	0.000110643	0.368874	-2.71095	AD down vs ND	0.00233539	0.635684	-1.57311	AD down vs NAD-i	0.00328663	0.592899	-1.68663	AD down vs NAD-ni	0.474259	0.932694	-1.07216	NAD-i down vs NAD-ni	0.00165093	0.58028	-1.72331	NAD-i down vs ND	0.00579335	0.622154	-1.60732	NAD-ni down vs ND	77.4403	0.22784	0.00392285	1
10659	A0A5C2G9T1	0.000534136	0.000110643	0.368874	-2.71095	AD down vs ND	0.00233539	0.635684	-1.57311	AD down vs NAD-i	0.00328663	0.592899	-1.68663	AD down vs NAD-ni	0.474259	0.932694	-1.07216	NAD-i down vs NAD-ni	0.00165093	0.58028	-1.72331	NAD-i down vs ND	0.00579335	0.622154	-1.60732	NAD-ni down vs ND	77.4403	0.22784	0.00392285	1
18223	P62942	0.000613061	0.0157557	1.39689	1.39689	AD up vs ND	0.151669	1.17064	1.17064	AD up vs NAD-i	0.000296229	2.41274	2.41274	AD up vs NAD-ni	0.000186712	2.06105	2.06105	NAD-i up vs NAD-ni	0.043723	1.19328	1.19328	NAD-i up vs ND	0.000700775	0.578964	-1.72722	NAD-ni down vs ND	40.7941	0.150312	0.00614109	1
18225	A0A087WV48	0.000613061	0.0157557	1.39689	1.39689	AD up vs ND	0.151669	1.17064	1.17064	AD up vs NAD-i	0.000296229	2.41274	2.41274	AD up vs NAD-ni	0.000186712	2.06105	2.06105	NAD-i up vs NAD-ni	0.043723	1.19328	1.19328	NAD-i up vs ND	0.000700775	0.578964	-1.72722	NAD-ni down vs ND	40.7941	0.150312	0.00614109	1
18227	Q0VDC6	0.000613061	0.0157557	1.39689	1.39689	AD up vs ND	0.151669	1.17064	1.17064	AD up vs NAD-i	0.000296229	2.41274	2.41274	AD up vs NAD-ni	0.000186712	2.06105	2.06105	NAD-i up vs NAD-ni	0.043723	1.19328	1.19328	NAD-i up vs ND	0.000700775	0.578964	-1.72722	NAD-ni down vs ND	40.7941	0.150312	0.00614109	1
18229	A0A087WTS4	0.000613061	0.0157557	1.39689	1.39689	AD up vs ND	0.151669	1.17064	1.17064	AD up vs NAD-i	0.000296229	2.41274	2.41274	AD up vs NAD-ni	0.000186712	2.06105	2.06105	NAD-i up vs NAD-ni	0.043723	1.19328	1.19328	NAD-i up vs ND	0.000700775	0.578964	-1.72722	NAD-ni down vs ND	40.7941	0.150312	0.00614109	1
18230	Q1JUQ4	0.000613061	0.0157557	1.39689	1.39689	AD up vs ND	0.151669	1.17064	1.17064	AD up vs NAD-i	0.000296229	2.41274	2.41274	AD up vs NAD-ni	0.000186712	2.06105	2.06105	NAD-i up vs NAD-ni	0.043723	1.19328	1.19328	NAD-i up vs ND	0.000700775	0.578964	-1.72722	NAD-ni down vs ND	40.7941	0.150312	0.00614109	1
18231	A0A087WZM5	0.000613061	0.0157557	1.39689	1.39689	AD up vs ND	0.151669	1.17064	1.17064	AD up vs NAD-i	0.000296229	2.41274	2.41274	AD up vs NAD-ni	0.000186712	2.06105	2.06105	NAD-i up vs NAD-ni	0.043723	1.19328	1.19328	NAD-i up vs ND	0.000700775	0.578964	-1.72722	NAD-ni down vs ND	40.7941	0.150312	0.00614109	1
18232	Q1JUQ3	0.000613061	0.0157557	1.39689	1.39689	AD up vs ND	0.151669	1.17064	1.17064	AD up vs NAD-i	0.000296229	2.41274	2.41274	AD up vs NAD-ni	0.000186712	2.06105	2.06105	NAD-i up vs NAD-ni	0.043723	1.19328	1.19328	NAD-i up vs ND	0.000700775	0.578964	-1.72722	NAD-ni down vs ND	40.7941	0.150312	0.00614109	1
517	A0A5C2GML7	0.000628325	0.000917169	0.402181	-2.48645	AD down vs ND	0.715076	1.04394	1.04394	AD up vs NAD-i	0.000973556	0.386282	-2.58878	AD down vs NAD-ni	0.000374793	0.370025	-2.70252	NAD-i down vs NAD-ni	0.0003087	0.385254	-2.59569	NAD-i down vs ND	0.64767	1.04116	1.04116	NAD-ni up vs ND	71.2788	0.323577	0.00605279	1
789	A0A0A0MT76	0.000628325	0.000917169	0.402181	-2.48645	AD down vs ND	0.715076	1.04394	1.04394	AD up vs NAD-i	0.000973556	0.386282	-2.58878	AD down vs NAD-ni	0.000374793	0.370025	-2.70252	NAD-i down vs NAD-ni	0.0003087	0.385254	-2.59569	NAD-i down vs ND	0.64767	1.04116	1.04116	NAD-ni up vs ND	71.2788	0.323577	0.00605279	1
1304	A0A5C2GXN9	0.000628325	0.000917169	0.402181	-2.48645	AD down vs ND	0.715076	1.04394	1.04394	AD up vs NAD-i	0.000973556	0.386282	-2.58878	AD down vs NAD-ni	0.000374793	0.370025	-2.70252	NAD-i down vs NAD-ni	0.0003087	0.385254	-2.59569	NAD-i down vs ND	0.64767	1.04116	1.04116	NAD-ni up vs ND	71.2788	0.323577	0.00605279	1
1496	A0A5C2GAP4	0.000628325	0.000917169	0.402181	-2.48645	AD down vs ND	0.715076	1.04394	1.04394	AD up vs NAD-i	0.000973556	0.386282	-2.58878	AD down vs NAD-ni	0.000374793	0.370025	-2.70252	NAD-i down vs NAD-ni	0.0003087	0.385254	-2.59569	NAD-i down vs ND	0.64767	1.04116	1.04116	NAD-ni up vs ND	71.2788	0.323577	0.00605279	1
1536	A0A5C2FXZ2	0.000628325	0.000917169	0.402181	-2.48645	AD down vs ND	0.715076	1.04394	1.04394	AD up vs NAD-i	0.000973556	0.386282	-2.58878	AD down vs NAD-ni	0.000374793	0.370025	-2.70252	NAD-i down vs NAD-ni	0.0003087	0.385254	-2.59569	NAD-i down vs ND	0.64767	1.04116	1.04116	NAD-ni up vs ND	71.2788	0.323577	0.00605279	1
1703	A0A5C2G4G5	0.000628325	0.000917169	0.402181	-2.48645	AD down vs ND	0.715076	1.04394	1.04394	AD up vs NAD-i	0.000973556	0.386282	-2.58878	AD down vs NAD-ni	0.000374793	0.370025	-2.70252	NAD-i down vs NAD-ni	0.0003087	0.385254	-2.59569	NAD-i down vs ND	0.64767	1.04116	1.04116	NAD-ni up vs ND	71.2788	0.323577	0.00605279	1
1905	A0A5C2FTJ3	0.000628325	0.000917169	0.402181	-2.48645	AD down vs ND	0.715076	1.04394	1.04394	AD up vs NAD-i	0.000973556	0.386282	-2.58878	AD down vs NAD-ni	0.000374793	0.370025	-2.70252	NAD-i down vs NAD-ni	0.0003087	0.385254	-2.59569	NAD-i down vs ND	0.64767	1.04116	1.04116	NAD-ni up vs ND	71.2788	0.323577	0.00605279	1
2274	A0A5C2G2V4	0.000628325	0.000917169	0.402181	-2.48645	AD down vs ND	0.715076	1.04394	1.04394	AD up vs NAD-i	0.000973556	0.386282	-2.58878	AD down vs NAD-ni	0.000374793	0.370025	-2.70252	NAD-i down vs NAD-ni	0.0003087	0.385254	-2.59569	NAD-i down vs ND	0.64767	1.04116	1.04116	NAD-ni up vs ND	71.2788	0.323577	0.00605279	1
2368	A0A5C2G3Q9	0.000628325	0.000917169	0.402181	-2.48645	AD down vs ND	0.715076	1.04394	1.04394	AD up vs NAD-i	0.000973556	0.386282	-2.58878	AD down vs NAD-ni	0.000374793	0.370025	-2.70252	NAD-i down vs NAD-ni	0.0003087	0.385254	-2.59569	NAD-i down vs ND	0.64767	1.04116	1.04116	NAD-ni up vs ND	71.2788	0.323577	0.00605279	1
2418	A0A5C2GX08	0.000628325	0.000917169	0.402181	-2.48645	AD down vs ND	0.715076	1.04394	1.04394	AD up vs NAD-i	0.000973556	0.386282	-2.58878	AD down vs NAD-ni	0.000374793	0.370025	-2.70252	NAD-i down vs NAD-ni	0.0003087	0.385254	-2.59569	NAD-i down vs ND	0.64767	1.04116	1.04116	NAD-ni up vs ND	71.2788	0.323577	0.00605279	1
2550	A0A5C2G8U9	0.000628325	0.000917169	0.402181	-2.48645	AD down vs ND	0.715076	1.04394	1.04394	AD up vs NAD-i	0.000973556	0.386282	-2.58878	AD down vs NAD-ni	0.000374793	0.370025	-2.70252	NAD-i down vs NAD-ni	0.0003087	0.385254	-2.59569	NAD-i down vs ND	0.64767	1.04116	1.04116	NAD-ni up vs ND	71.2788	0.323577	0.00605279	1
2578	A0A5C2GLF6	0.000628325	0.000917169	0.402181	-2.48645	AD down vs ND	0.715076	1.04394	1.04394	AD up vs NAD-i	0.000973556	0.386282	-2.58878	AD down vs NAD-ni	0.000374793	0.370025	-2.70252	NAD-i down vs NAD-ni	0.0003087	0.385254	-2.59569	NAD-i down vs ND	0.64767	1.04116	1.04116	NAD-ni up vs ND	71.2788	0.323577	0.00605279	1
3246	A0A5C2GKQ1	0.000628325	0.000917169	0.402181	-2.48645	AD down vs ND	0.715076	1.04394	1.04394	AD up vs NAD-i	0.000973556	0.386282	-2.58878	AD down vs NAD-ni	0.000374793	0.370025	-2.70252	NAD-i down vs NAD-ni	0.0003087	0.385254	-2.59569	NAD-i down vs ND	0.64767	1.04116	1.04116	NAD-ni up vs ND	71.2788	0.323577	0.00605279	1
3247	A0A5C2G8K8	0.000628325	0.000917169	0.402181	-2.48645	AD down vs ND	0.715076	1.04394	1.04394	AD up vs NAD-i	0.000973556	0.386282	-2.58878	AD down vs NAD-ni	0.000374793	0.370025	-2.70252	NAD-i down vs NAD-ni	0.0003087	0.385254	-2.59569	NAD-i down vs ND	0.64767	1.04116	1.04116	NAD-ni up vs ND	71.2788	0.323577	0.00605279	1
3569	A0A5C2GBJ8	0.000628325	0.000917169	0.402181	-2.48645	AD down vs ND	0.715076	1.04394	1.04394	AD up vs NAD-i	0.000973556	0.386282	-2.58878	AD down vs NAD-ni	0.000374793	0.370025	-2.70252	NAD-i down vs NAD-ni	0.0003087	0.385254	-2.59569	NAD-i down vs ND	0.64767	1.04116	1.04116	NAD-ni up vs ND	71.2788	0.323577	0.00605279	1
3697	A0A5C2GGQ5	0.000628325	0.000917169	0.402181	-2.48645	AD down vs ND	0.715076	1.04394	1.04394	AD up vs NAD-i	0.000973556	0.386282	-2.58878	AD down vs NAD-ni	0.000374793	0.370025	-2.70252	NAD-i down vs NAD-ni	0.0003087	0.385254	-2.59569	NAD-i down vs ND	0.64767	1.04116	1.04116	NAD-ni up vs ND	71.2788	0.323577	0.00605279	1
3886	A0A5C2GUR3	0.000628325	0.000917169	0.402181	-2.48645	AD down vs ND	0.715076	1.04394	1.04394	AD up vs NAD-i	0.000973556	0.386282	-2.58878	AD down vs NAD-ni	0.000374793	0.370025	-2.70252	NAD-i down vs NAD-ni	0.0003087	0.385254	-2.59569	NAD-i down vs ND	0.64767	1.04116	1.04116	NAD-ni up vs ND	71.2788	0.323577	0.00605279	1
3937	A0A5C2GX53	0.000628325	0.000917169	0.402181	-2.48645	AD down vs ND	0.715076	1.04394	1.04394	AD up vs NAD-i	0.000973556	0.386282	-2.58878	AD down vs NAD-ni	0.000374793	0.370025	-2.70252	NAD-i down vs NAD-ni	0.0003087	0.385254	-2.59569	NAD-i down vs ND	0.64767	1.04116	1.04116	NAD-ni up vs ND	71.2788	0.323577	0.00605279	1
4358	A0A5C2GQG2	0.000628325	0.000917169	0.402181	-2.48645	AD down vs ND	0.715076	1.04394	1.04394	AD up vs NAD-i	0.000973556	0.386282	-2.58878	AD down vs NAD-ni	0.000374793	0.370025	-2.70252	NAD-i down vs NAD-ni	0.0003087	0.385254	-2.59569	NAD-i down vs ND	0.64767	1.04116	1.04116	NAD-ni up vs ND	71.2788	0.323577	0.00605279	1
4581	A0A5C2FXH0	0.000628325	0.000917169	0.402181	-2.48645	AD down vs ND	0.715076	1.04394	1.04394	AD up vs NAD-i	0.000973556	0.386282	-2.58878	AD down vs NAD-ni	0.000374793	0.370025	-2.70252	NAD-i down vs NAD-ni	0.0003087	0.385254	-2.59569	NAD-i down vs ND	0.64767	1.04116	1.04116	NAD-ni up vs ND	71.2788	0.323577	0.00605279	1
4896	A0A5C2FV82	0.000628325	0.000917169	0.402181	-2.48645	AD down vs ND	0.715076	1.04394	1.04394	AD up vs NAD-i	0.000973556	0.386282	-2.58878	AD down vs NAD-ni	0.000374793	0.370025	-2.70252	NAD-i down vs NAD-ni	0.0003087	0.385254	-2.59569	NAD-i down vs ND	0.64767	1.04116	1.04116	NAD-ni up vs ND	71.2788	0.323577	0.00605279	1
5453	A0A5C2FZJ2	0.000628325	0.000917169	0.402181	-2.48645	AD down vs ND	0.715076	1.04394	1.04394	AD up vs NAD-i	0.000973556	0.386282	-2.58878	AD down vs NAD-ni	0.000374793	0.370025	-2.70252	NAD-i down vs NAD-ni	0.0003087	0.385254	-2.59569	NAD-i down vs ND	0.64767	1.04116	1.04116	NAD-ni up vs ND	71.2788	0.323577	0.00605279	1
5901	A0A5C2G1V6	0.000628325	0.000917169	0.402181	-2.48645	AD down vs ND	0.715076	1.04394	1.04394	AD up vs NAD-i	0.000973556	0.386282	-2.58878	AD down vs NAD-ni	0.000374793	0.370025	-2.70252	NAD-i down vs NAD-ni	0.0003087	0.385254	-2.59569	NAD-i down vs ND	0.64767	1.04116	1.04116	NAD-ni up vs ND	71.2788	0.323577	0.00605279	1
6081	A0A5C2FUU6	0.000628325	0.000917169	0.402181	-2.48645	AD down vs ND	0.715076	1.04394	1.04394	AD up vs NAD-i	0.000973556	0.386282	-2.58878	AD down vs NAD-ni	0.000374793	0.370025	-2.70252	NAD-i down vs NAD-ni	0.0003087	0.385254	-2.59569	NAD-i down vs ND	0.64767	1.04116	1.04116	NAD-ni up vs ND	71.2788	0.323577	0.00605279	1
6495	A0A5C2FXB0	0.000628325	0.000917169	0.402181	-2.48645	AD down vs ND	0.715076	1.04394	1.04394	AD up vs NAD-i	0.000973556	0.386282	-2.58878	AD down vs NAD-ni	0.000374793	0.370025	-2.70252	NAD-i down vs NAD-ni	0.0003087	0.385254	-2.59569	NAD-i down vs ND	0.64767	1.04116	1.04116	NAD-ni up vs ND	71.2788	0.323577	0.00605279	1
6503	A0A5C2GLV7	0.000628325	0.000917169	0.402181	-2.48645	AD down vs ND	0.715076	1.04394	1.04394	AD up vs NAD-i	0.000973556	0.386282	-2.58878	AD down vs NAD-ni	0.000374793	0.370025	-2.70252	NAD-i down vs NAD-ni	0.0003087	0.385254	-2.59569	NAD-i down vs ND	0.64767	1.04116	1.04116	NAD-ni up vs ND	71.2788	0.323577	0.00605279	1
7093	A0A5C2GIA0	0.000628325	0.000917169	0.402181	-2.48645	AD down vs ND	0.715076	1.04394	1.04394	AD up vs NAD-i	0.000973556	0.386282	-2.58878	AD down vs NAD-ni	0.000374793	0.370025	-2.70252	NAD-i down vs NAD-ni	0.0003087	0.385254	-2.59569	NAD-i down vs ND	0.64767	1.04116	1.04116	NAD-ni up vs ND	71.2788	0.323577	0.00605279	1
7172	A0A5C2GSV3	0.000628325	0.000917169	0.402181	-2.48645	AD down vs ND	0.715076	1.04394	1.04394	AD up vs NAD-i	0.000973556	0.386282	-2.58878	AD down vs NAD-ni	0.000374793	0.370025	-2.70252	NAD-i down vs NAD-ni	0.0003087	0.385254	-2.59569	NAD-i down vs ND	0.64767	1.04116	1.04116	NAD-ni up vs ND	71.2788	0.323577	0.00605279	1
7288	A0A5C2GL71	0.000628325	0.000917169	0.402181	-2.48645	AD down vs ND	0.715076	1.04394	1.04394	AD up vs NAD-i	0.000973556	0.386282	-2.58878	AD down vs NAD-ni	0.000374793	0.370025	-2.70252	NAD-i down vs NAD-ni	0.0003087	0.385254	-2.59569	NAD-i down vs ND	0.64767	1.04116	1.04116	NAD-ni up vs ND	71.2788	0.323577	0.00605279	1
7896	A0A5C2GXE7	0.000628325	0.000917169	0.402181	-2.48645	AD down vs ND	0.715076	1.04394	1.04394	AD up vs NAD-i	0.000973556	0.386282	-2.58878	AD down vs NAD-ni	0.000374793	0.370025	-2.70252	NAD-i down vs NAD-ni	0.0003087	0.385254	-2.59569	NAD-i down vs ND	0.64767	1.04116	1.04116	NAD-ni up vs ND	71.2788	0.323577	0.00605279	1
8192	A0A5C2GN45	0.000628325	0.000917169	0.402181	-2.48645	AD down vs ND	0.715076	1.04394	1.04394	AD up vs NAD-i	0.000973556	0.386282	-2.58878	AD down vs NAD-ni	0.000374793	0.370025	-2.70252	NAD-i down vs NAD-ni	0.0003087	0.385254	-2.59569	NAD-i down vs ND	0.64767	1.04116	1.04116	NAD-ni up vs ND	71.2788	0.323577	0.00605279	1
8464	A0A5C2G8Q4	0.000628325	0.000917169	0.402181	-2.48645	AD down vs ND	0.715076	1.04394	1.04394	AD up vs NAD-i	0.000973556	0.386282	-2.58878	AD down vs NAD-ni	0.000374793	0.370025	-2.70252	NAD-i down vs NAD-ni	0.0003087	0.385254	-2.59569	NAD-i down vs ND	0.64767	1.04116	1.04116	NAD-ni up vs ND	71.2788	0.323577	0.00605279	1
8683	A0A5C2GX76	0.000628325	0.000917169	0.402181	-2.48645	AD down vs ND	0.715076	1.04394	1.04394	AD up vs NAD-i	0.000973556	0.386282	-2.58878	AD down vs NAD-ni	0.000374793	0.370025	-2.70252	NAD-i down vs NAD-ni	0.0003087	0.385254	-2.59569	NAD-i down vs ND	0.64767	1.04116	1.04116	NAD-ni up vs ND	71.2788	0.323577	0.00605279	1
8730	A0A5C2FWZ8	0.000628325	0.000917169	0.402181	-2.48645	AD down vs ND	0.715076	1.04394	1.04394	AD up vs NAD-i	0.000973556	0.386282	-2.58878	AD down vs NAD-ni	0.000374793	0.370025	-2.70252	NAD-i down vs NAD-ni	0.0003087	0.385254	-2.59569	NAD-i down vs ND	0.64767	1.04116	1.04116	NAD-ni up vs ND	71.2788	0.323577	0.00605279	1
10160	A0A5C2GZ86	0.000628325	0.000917169	0.402181	-2.48645	AD down vs ND	0.715076	1.04394	1.04394	AD up vs NAD-i	0.000973556	0.386282	-2.58878	AD down vs NAD-ni	0.000374793	0.370025	-2.70252	NAD-i down vs NAD-ni	0.0003087	0.385254	-2.59569	NAD-i down vs ND	0.64767	1.04116	1.04116	NAD-ni up vs ND	71.2788	0.323577	0.00605279	1
10195	A0A5C2GJ40	0.000628325	0.000917169	0.402181	-2.48645	AD down vs ND	0.715076	1.04394	1.04394	AD up vs NAD-i	0.000973556	0.386282	-2.58878	AD down vs NAD-ni	0.000374793	0.370025	-2.70252	NAD-i down vs NAD-ni	0.0003087	0.385254	-2.59569	NAD-i down vs ND	0.64767	1.04116	1.04116	NAD-ni up vs ND	71.2788	0.323577	0.00605279	1
10543	A0A5C2FTZ1	0.000628325	0.000917169	0.402181	-2.48645	AD down vs ND	0.715076	1.04394	1.04394	AD up vs NAD-i	0.000973556	0.386282	-2.58878	AD down vs NAD-ni	0.000374793	0.370025	-2.70252	NAD-i down vs NAD-ni	0.0003087	0.385254	-2.59569	NAD-i down vs ND	0.64767	1.04116	1.04116	NAD-ni up vs ND	71.2788	0.323577	0.00605279	1
10625	A0A5C2G3N3	0.000628325	0.000917169	0.402181	-2.48645	AD down vs ND	0.715076	1.04394	1.04394	AD up vs NAD-i	0.000973556	0.386282	-2.58878	AD down vs NAD-ni	0.000374793	0.370025	-2.70252	NAD-i down vs NAD-ni	0.0003087	0.385254	-2.59569	NAD-i down vs ND	0.64767	1.04116	1.04116	NAD-ni up vs ND	71.2788	0.323577	0.00605279	1
10702	A0A1L2BU43	0.000628325	0.000917169	0.402181	-2.48645	AD down vs ND	0.715076	1.04394	1.04394	AD up vs NAD-i	0.000973556	0.386282	-2.58878	AD down vs NAD-ni	0.000374793	0.370025	-2.70252	NAD-i down vs NAD-ni	0.0003087	0.385254	-2.59569	NAD-i down vs ND	0.64767	1.04116	1.04116	NAD-ni up vs ND	71.2788	0.323577	0.00605279	1
11034	A0A5C2GKK3	0.000628325	0.000917169	0.402181	-2.48645	AD down vs ND	0.715076	1.04394	1.04394	AD up vs NAD-i	0.000973556	0.386282	-2.58878	AD down vs NAD-ni	0.000374793	0.370025	-2.70252	NAD-i down vs NAD-ni	0.0003087	0.385254	-2.59569	NAD-i down vs ND	0.64767	1.04116	1.04116	NAD-ni up vs ND	71.2788	0.323577	0.00605279	1
11274	V9GZU7	0.000628325	0.000917169	0.402181	-2.48645	AD down vs ND	0.715076	1.04394	1.04394	AD up vs NAD-i	0.000973556	0.386282	-2.58878	AD down vs NAD-ni	0.000374793	0.370025	-2.70252	NAD-i down vs NAD-ni	0.0003087	0.385254	-2.59569	NAD-i down vs ND	0.64767	1.04116	1.04116	NAD-ni up vs ND	71.2788	0.323577	0.00605279	1
12038	A0A5C2G250	0.000628325	0.000917169	0.402181	-2.48645	AD down vs ND	0.715076	1.04394	1.04394	AD up vs NAD-i	0.000973556	0.386282	-2.58878	AD down vs NAD-ni	0.000374793	0.370025	-2.70252	NAD-i down vs NAD-ni	0.0003087	0.385254	-2.59569	NAD-i down vs ND	0.64767	1.04116	1.04116	NAD-ni up vs ND	71.2788	0.323577	0.00605279	1
12089	A0A5C2GA53	0.000628325	0.000917169	0.402181	-2.48645	AD down vs ND	0.715076	1.04394	1.04394	AD up vs NAD-i	0.000973556	0.386282	-2.58878	AD down vs NAD-ni	0.000374793	0.370025	-2.70252	NAD-i down vs NAD-ni	0.0003087	0.385254	-2.59569	NAD-i down vs ND	0.64767	1.04116	1.04116	NAD-ni up vs ND	71.2788	0.323577	0.00605279	1
12129	A0A5C2G7B2	0.000628325	0.000917169	0.402181	-2.48645	AD down vs ND	0.715076	1.04394	1.04394	AD up vs NAD-i	0.000973556	0.386282	-2.58878	AD down vs NAD-ni	0.000374793	0.370025	-2.70252	NAD-i down vs NAD-ni	0.0003087	0.385254	-2.59569	NAD-i down vs ND	0.64767	1.04116	1.04116	NAD-ni up vs ND	71.2788	0.323577	0.00605279	1
16129	P22532	0.000629589	0.000507938	0.125001	-7.99993	AD down vs ND	0.000291897	0.0964675	-10.3662	AD down vs NAD-i	?	?	?	No change between AD and NAD-ni	?	?	?	No change between NAD-i and NAD-ni	0.318522	1.29579	1.29579	NAD-i up vs ND	?	?	?	No change between NAD-ni and ND	45.1779	1.39953	0.0774456	1
16151	P35325	0.000629589	0.000507938	0.125001	-7.99993	AD down vs ND	0.000291897	0.0964675	-10.3662	AD down vs NAD-i	?	?	?	No change between AD and NAD-ni	?	?	?	No change between NAD-i and NAD-ni	0.318522	1.29579	1.29579	NAD-i up vs ND	?	?	?	No change between NAD-ni and ND	45.1779	1.39953	0.0774456	1
12675	O95568	0.00064441	0.0010731	0.408406	-2.44854	AD down vs ND	0.0220445	0.683468	-1.46313	AD down vs NAD-i	0.000179234	0.195039	-5.12717	AD down vs NAD-ni	0.000721715	0.285367	-3.50425	NAD-i down vs NAD-ni	0.00960819	0.59755	-1.6735	NAD-i down vs ND	0.00188925	2.09397	2.09397	NAD-ni up vs ND	189.547	0.540087	0.00284936	1
12678	M0R1Q1	0.00064441	0.0010731	0.408406	-2.44854	AD down vs ND	0.0220445	0.683468	-1.46313	AD down vs NAD-i	0.000179234	0.195039	-5.12717	AD down vs NAD-ni	0.000721715	0.285367	-3.50425	NAD-i down vs NAD-ni	0.00960819	0.59755	-1.6735	NAD-i down vs ND	0.00188925	2.09397	2.09397	NAD-ni up vs ND	189.547	0.540087	0.00284936	1
1732	A0A5C2GCT2	0.000670876	0.00272016	0.402181	-2.48645	AD down vs ND	0.40198	1.16377	1.16377	AD up vs NAD-i	0.00291206	0.386282	-2.58878	AD down vs NAD-ni	0.000387512	0.331924	-3.01274	NAD-i down vs NAD-ni	0.000272545	0.345585	-2.89364	NAD-i down vs ND	0.770549	1.04116	1.04116	NAD-ni up vs ND	39.282	0.4576	0.0194152	1
6525	A0A5C2G7D4	0.000670876	0.00272016	0.402181	-2.48645	AD down vs ND	0.40198	1.16377	1.16377	AD up vs NAD-i	0.00291206	0.386282	-2.58878	AD down vs NAD-ni	0.000387512	0.331924	-3.01274	NAD-i down vs NAD-ni	0.000272545	0.345585	-2.89364	NAD-i down vs ND	0.770549	1.04116	1.04116	NAD-ni up vs ND	39.282	0.4576	0.0194152	1
15716	F8W6I7	0.000680811	0.00241448	5.27466	5.27466	AD up vs ND	0.000142042	5.98468	5.98468	AD up vs NAD-i	0.00374744	4.57411	4.57411	AD up vs NAD-ni	0.448481	0.764303	-1.30838	NAD-i down vs NAD-ni	0.716394	0.881361	-1.13461	NAD-i down vs ND	0.745589	1.15316	1.15316	NAD-ni up vs ND	27.2544	1.35613	0.0995168	1
15718	A0A024RB53	0.000680811	0.00241448	5.27466	5.27466	AD up vs ND	0.000142042	5.98468	5.98468	AD up vs NAD-i	0.00374744	4.57411	4.57411	AD up vs NAD-ni	0.448481	0.764303	-1.30838	NAD-i down vs NAD-ni	0.716394	0.881361	-1.13461	NAD-i down vs ND	0.745589	1.15316	1.15316	NAD-ni up vs ND	27.2544	1.35613	0.0995168	1
15719	Q6IPF2	0.000680811	0.00241448	5.27466	5.27466	AD up vs ND	0.000142042	5.98468	5.98468	AD up vs NAD-i	0.00374744	4.57411	4.57411	AD up vs NAD-ni	0.448481	0.764303	-1.30838	NAD-i down vs NAD-ni	0.716394	0.881361	-1.13461	NAD-i down vs ND	0.745589	1.15316	1.15316	NAD-ni up vs ND	27.2544	1.35613	0.0995168	1
15732	P09651	0.000680811	0.00241448	5.27466	5.27466	AD up vs ND	0.000142042	5.98468	5.98468	AD up vs NAD-i	0.00374744	4.57411	4.57411	AD up vs NAD-ni	0.448481	0.764303	-1.30838	NAD-i down vs NAD-ni	0.716394	0.881361	-1.13461	NAD-i down vs ND	0.745589	1.15316	1.15316	NAD-ni up vs ND	27.2544	1.35613	0.0995168	1
6177	A0A5C2GQQ2	0.000820242	0.00573693	1.7733	1.7733	AD up vs ND	?	?	?	No change between AD and NAD-i	0.0193359	0.656326	-1.52363	AD down vs NAD-ni	?	?	?	No change between NAD-i and NAD-ni	?	?	?	No change between NAD-i and ND	0.000288452	2.70186	2.70186	NAD-ni up vs ND	40.3907	0.281128	0.0174006	1
6287	A0A5C2G6R1	0.000820242	0.00573693	1.7733	1.7733	AD up vs ND	?	?	?	No change between AD and NAD-i	0.0193359	0.656326	-1.52363	AD down vs NAD-ni	?	?	?	No change between NAD-i and NAD-ni	?	?	?	No change between NAD-i and ND	0.000288452	2.70186	2.70186	NAD-ni up vs ND	40.3907	0.281128	0.0174006	1
7931	A0A2U8J8J6	0.000820242	0.00573693	1.7733	1.7733	AD up vs ND	?	?	?	No change between AD and NAD-i	0.0193359	0.656326	-1.52363	AD down vs NAD-ni	?	?	?	No change between NAD-i and NAD-ni	?	?	?	No change between NAD-i and ND	0.000288452	2.70186	2.70186	NAD-ni up vs ND	40.3907	0.281128	0.0174006	1
11365	A0A2U8J8J4	0.000820242	0.00573693	1.7733	1.7733	AD up vs ND	?	?	?	No change between AD and NAD-i	0.0193359	0.656326	-1.52363	AD down vs NAD-ni	?	?	?	No change between NAD-i and NAD-ni	?	?	?	No change between NAD-i and ND	0.000288452	2.70186	2.70186	NAD-ni up vs ND	40.3907	0.281128	0.0174006	1
20241	A0A5C2G0C9	0.000878695	0.00843201	0.758349	-1.31865	AD down vs ND	0.000321398	0.562172	-1.77881	AD down vs NAD-i	?	?	?	No change between AD and NAD-ni	?	?	?	No change between NAD-i and NAD-ni	0.00380201	1.34896	1.34896	NAD-i up vs ND	?	?	?	No change between NAD-ni and ND	39.2258	0.0767599	0.00489218	1
17437	P07108	0.00104188	0.00147716	0.231732	-4.31533	AD down vs ND	0.00318535	0.304679	-3.28214	AD down vs NAD-i	0.0505978	2.82751	2.82751	AD up vs NAD-ni	0.00115454	9.28026	9.28026	NAD-i up vs NAD-ni	0.40152	0.760577	-1.31479	NAD-i down vs ND	0.000680923	0.0819564	-12.2016	NAD-ni down vs ND	15.6376	1.44765	0.246866	1
15731	H0YH80	0.00106426	0.00157684	6.86438	6.86438	AD up vs ND	0.000421529	5.76277	5.76277	AD up vs NAD-i	0.00148309	7.04761	7.04761	AD up vs NAD-ni	0.557156	1.22296	1.22296	NAD-i up vs NAD-ni	0.608281	1.19116	1.19116	NAD-i up vs ND	0.949038	0.974001	-1.02669	NAD-ni down vs ND	32.3384	1.4066	0.0724937	1
3656	A0A5C2GWT0	0.00108862	0.0460306	0.49562	-2.01767	AD down vs ND	0.000346741	0.182589	-5.47678	AD down vs NAD-i	0.374246	1.40464	1.40464	AD up vs NAD-ni	0.001006	7.69291	7.69291	NAD-i up vs NAD-ni	0.00939031	2.7144	2.7144	NAD-i up vs ND	0.0322443	0.352845	-2.83411	NAD-ni down vs ND	22.9785	1.22225	0.106383	1
4230	A0A5C2GRM9	0.00108862	0.0460306	0.49562	-2.01767	AD down vs ND	0.000346741	0.182589	-5.47678	AD down vs NAD-i	0.374246	1.40464	1.40464	AD up vs NAD-ni	0.001006	7.69291	7.69291	NAD-i up vs NAD-ni	0.00939031	2.7144	2.7144	NAD-i up vs ND	0.0322443	0.352845	-2.83411	NAD-ni down vs ND	22.9785	1.22225	0.106383	1
3902	A0A5C2GHU1	0.00114525	0.00573693	1.7733	1.7733	AD up vs ND	0.0173594	1.7889	1.7889	AD up vs NAD-i	0.0193359	0.656326	-1.52363	AD down vs NAD-ni	0.00138755	0.366889	-2.72562	NAD-i down vs NAD-ni	0.957645	0.991283	-1.00879	NAD-i down vs ND	0.000288452	2.70186	2.70186	NAD-ni up vs ND	31.3481	0.327285	0.0174006	1
9080	A0A5C2GIY5	0.00114525	0.00573693	1.7733	1.7733	AD up vs ND	0.0173594	1.7889	1.7889	AD up vs NAD-i	0.0193359	0.656326	-1.52363	AD down vs NAD-ni	0.00138755	0.366889	-2.72562	NAD-i down vs NAD-ni	0.957645	0.991283	-1.00879	NAD-i down vs ND	0.000288452	2.70186	2.70186	NAD-ni up vs ND	31.3481	0.327285	0.0174006	1
15722	Q9BSM5	0.00125358	0.00580683	5.24605	5.24605	AD up vs ND	0.000236242	7.04561	7.04561	AD up vs NAD-i	0.00874473	4.5493	4.5493	AD up vs NAD-ni	0.312117	0.645693	-1.54872	NAD-i down vs NAD-ni	0.485001	0.744585	-1.34303	NAD-i down vs ND	0.785822	1.15316	1.15316	NAD-ni up vs ND	21.8185	1.55215	0.142278	1
20792	Q5VZR0	0.00127756	0.00241777	0.565397	-1.76867	AD down vs ND	0.0011734	0.361484	-2.76637	AD down vs NAD-i	0.00177634	2.17307	2.17307	AD up vs NAD-ni	0.000665659	6.01151	6.01151	NAD-i up vs NAD-ni	0.00266923	1.5641	1.5641	NAD-i up vs ND	0.001024	0.260184	-3.84344	NAD-ni down vs ND	331081	0.439304	4.42292e-07	1
20794	D3DRP5	0.00127756	0.00241777	0.565397	-1.76867	AD down vs ND	0.0011734	0.361484	-2.76637	AD down vs NAD-i	0.00177634	2.17307	2.17307	AD up vs NAD-ni	0.000665659	6.01151	6.01151	NAD-i up vs NAD-ni	0.00266923	1.5641	1.5641	NAD-i up vs ND	0.001024	0.260184	-3.84344	NAD-ni down vs ND	331081	0.439304	4.42292e-07	1
20796	Q9H4G4	0.00127756	0.00241777	0.565397	-1.76867	AD down vs ND	0.0011734	0.361484	-2.76637	AD down vs NAD-i	0.00177634	2.17307	2.17307	AD up vs NAD-ni	0.000665659	6.01151	6.01151	NAD-i up vs NAD-ni	0.00266923	1.5641	1.5641	NAD-i up vs ND	0.001024	0.260184	-3.84344	NAD-ni down vs ND	331081	0.439304	4.42292e-07	1
2935	A0A5C2GBN2	0.00136321	0.280734	0.580155	-1.72368	AD down vs ND	0.45932	0.672394	-1.48722	AD down vs NAD-i	0.000254835	0.058053	-17.2256	AD down vs NAD-ni	0.00124896	0.0863378	-11.5824	NAD-i down vs NAD-ni	0.780641	0.86282	-1.15899	NAD-i down vs ND	0.00120956	9.99354	9.99354	NAD-ni up vs ND	11.5773	2.98688	0.859982	1
1275	A0A5C2G5H1	0.00144818	0.352381	1.38919	1.38919	AD up vs ND	0.933953	1.02912	1.02912	AD up vs NAD-i	0.00117454	0.204556	-4.88865	AD down vs NAD-ni	0.00103085	0.198768	-5.031	NAD-i down vs NAD-ni	0.394428	1.34989	1.34989	NAD-i up vs ND	0.000277178	6.79127	6.79127	NAD-ni up vs ND	10.5457	1.36757	0.475496	1
5	Q9UEK9	0.00149272	0.0400657	0.673116	-1.48563	AD down vs ND	0.196053	0.791265	-1.2638	AD down vs NAD-i	0.00908089	1.78699	1.78699	AD up vs NAD-ni	0.00100457	2.25839	2.25839	NAD-i up vs NAD-ni	0.36215	0.850683	-1.17553	NAD-i down vs ND	0.000246877	0.376676	-2.6548	NAD-ni down vs ND	10.4656	0.342647	0.120048	1
18359	B4DT46	0.00168444	0.0131077	0.440203	-2.27168	AD down vs ND	0.00271716	0.301542	-3.31628	AD down vs NAD-i	0.0175582	2.7716	2.7716	AD up vs NAD-ni	0.000480354	9.19141	9.19141	NAD-i up vs NAD-ni	0.110044	1.45984	1.45984	NAD-i up vs ND	0.00114217	0.158826	-6.29619	NAD-ni down vs ND	26.591	0.858138	0.0537863	1
18360	P13498	0.00168444	0.0131077	0.440203	-2.27168	AD down vs ND	0.00271716	0.301542	-3.31628	AD down vs NAD-i	0.0175582	2.7716	2.7716	AD up vs NAD-ni	0.000480354	9.19141	9.19141	NAD-i up vs NAD-ni	0.110044	1.45984	1.45984	NAD-i up vs ND	0.00114217	0.158826	-6.29619	NAD-ni down vs ND	26.591	0.858138	0.0537863	1
14047	G3V423	0.0016994	?	?	?	No change between AD and ND	0.0016994	427.218	427.218	AD up vs NAD-i	?	?	?	No change between AD and NAD-ni	?	?	?	No change between NAD-i and NAD-ni	?	?	?	No change between NAD-i and ND	?	?	?	No change between NAD-ni and ND	586.944	5.19024	0.0176856	1
14049	B4DTK8	0.0016994	?	?	?	No change between AD and ND	0.0016994	427.218	427.218	AD up vs NAD-i	?	?	?	No change between AD and NAD-ni	?	?	?	No change between NAD-i and NAD-ni	?	?	?	No change between NAD-i and ND	?	?	?	No change between NAD-ni and ND	586.944	5.19024	0.0176856	1
14050	G3V3Y5	0.0016994	?	?	?	No change between AD and ND	0.0016994	427.218	427.218	AD up vs NAD-i	?	?	?	No change between AD and NAD-ni	?	?	?	No change between NAD-i and NAD-ni	?	?	?	No change between NAD-i and ND	?	?	?	No change between NAD-ni and ND	586.944	5.19024	0.0176856	1
14051	G3V3H8	0.0016994	?	?	?	No change between AD and ND	0.0016994	427.218	427.218	AD up vs NAD-i	?	?	?	No change between AD and NAD-ni	?	?	?	No change between NAD-i and NAD-ni	?	?	?	No change between NAD-i and ND	?	?	?	No change between NAD-ni and ND	586.944	5.19024	0.0176856	1
14053	G3V227	0.0016994	?	?	?	No change between AD and ND	0.0016994	427.218	427.218	AD up vs NAD-i	?	?	?	No change between AD and NAD-ni	?	?	?	No change between NAD-i and NAD-ni	?	?	?	No change between NAD-i and ND	?	?	?	No change between NAD-ni and ND	586.944	5.19024	0.0176856	1
14054	G3V5U1	0.0016994	?	?	?	No change between AD and ND	0.0016994	427.218	427.218	AD up vs NAD-i	?	?	?	No change between AD and NAD-ni	?	?	?	No change between NAD-i and NAD-ni	?	?	?	No change between NAD-i and ND	?	?	?	No change between NAD-ni and ND	586.944	5.19024	0.0176856	1
14055	G3V456	0.0016994	?	?	?	No change between AD and ND	0.0016994	427.218	427.218	AD up vs NAD-i	?	?	?	No change between AD and NAD-ni	?	?	?	No change between NAD-i and NAD-ni	?	?	?	No change between NAD-i and ND	?	?	?	No change between NAD-ni and ND	586.944	5.19024	0.0176856	1
14056	G3V2Y7	0.0016994	?	?	?	No change between AD and ND	0.0016994	427.218	427.218	AD up vs NAD-i	?	?	?	No change between AD and NAD-ni	?	?	?	No change between NAD-i and NAD-ni	?	?	?	No change between NAD-i and ND	?	?	?	No change between NAD-ni and ND	586.944	5.19024	0.0176856	1
14057	G3V277	0.0016994	?	?	?	No change between AD and ND	0.0016994	427.218	427.218	AD up vs NAD-i	?	?	?	No change between AD and NAD-ni	?	?	?	No change between NAD-i and NAD-ni	?	?	?	No change between NAD-i and ND	?	?	?	No change between NAD-ni and ND	586.944	5.19024	0.0176856	1
14058	G3V3P2	0.0016994	?	?	?	No change between AD and ND	0.0016994	427.218	427.218	AD up vs NAD-i	?	?	?	No change between AD and NAD-ni	?	?	?	No change between NAD-i and NAD-ni	?	?	?	No change between NAD-i and ND	?	?	?	No change between NAD-ni and ND	586.944	5.19024	0.0176856	1
14306	Q2I377	0.00174628	?	?	?	No change between AD and ND	0.00174628	11.2086	11.2086	AD up vs NAD-i	?	?	?	No change between AD and NAD-ni	?	?	?	No change between NAD-i and NAD-ni	?	?	?	No change between NAD-i and ND	?	?	?	No change between NAD-ni and ND	114.439	1.32187	0.0346526	1
5567	A0A5C2GDV3	0.00174746	0.293216	0.580155	-1.72368	AD down vs ND	0.40083	0.628058	-1.59221	AD down vs NAD-i	0.000314652	0.058053	-17.2256	AD down vs NAD-ni	0.00182252	0.0924326	-10.8187	NAD-i down vs NAD-ni	0.884001	0.923728	-1.08257	NAD-i down vs ND	0.00146041	9.99354	9.99354	NAD-ni up vs ND	10.8377	2.95393	0.908531	1
9544	A0A5C2GEZ5	0.00182637	0.588596	1.23785	1.23785	AD up vs ND	0.966212	1.01673	1.01673	AD up vs NAD-i	0.00106182	0.161945	-6.17494	AD down vs NAD-ni	0.000993531	0.159279	-6.27828	NAD-i down vs NAD-ni	0.617558	1.21747	1.21747	NAD-i up vs ND	0.000459347	7.64364	7.64364	NAD-ni up vs ND	9.94309	1.6505	0.608647	1
3811	A0A5C2G8Q2	0.00183796	0.428882	1.3791	1.3791	AD up vs ND	0.966932	1.01673	1.01673	AD up vs NAD-i	0.00130115	0.163876	-6.10216	AD down vs NAD-ni	0.00121843	0.161179	-6.20427	NAD-i down vs NAD-ni	0.452439	1.3564	1.3564	NAD-i up vs ND	0.00037837	8.41546	8.41546	NAD-ni up vs ND	9.92702	1.72043	0.635461	1
6012	A0A5C2GQI0	0.00183796	0.428882	1.3791	1.3791	AD up vs ND	0.966932	1.01673	1.01673	AD up vs NAD-i	0.00130115	0.163876	-6.10216	AD down vs NAD-ni	0.00121843	0.161179	-6.20427	NAD-i down vs NAD-ni	0.452439	1.3564	1.3564	NAD-i up vs ND	0.00037837	8.41546	8.41546	NAD-ni up vs ND	9.92702	1.72043	0.635461	1
17545	B3KUR6	0.00198909	0.00126695	0.310925	-3.21621	AD down vs ND	0.00229897	0.572618	-1.74636	AD down vs NAD-i	?	?	?	No change between AD and NAD-ni	?	?	?	No change between NAD-i and NAD-ni	0.00209896	0.542989	-1.84166	NAD-i down vs ND	?	?	?	No change between NAD-ni and ND	126374	0.128832	5.09724e-07	1
17550	Q96BA4	0.00198909	0.00126695	0.310925	-3.21621	AD down vs ND	0.00229897	0.572618	-1.74636	AD down vs NAD-i	?	?	?	No change between AD and NAD-ni	?	?	?	No change between NAD-i and NAD-ni	0.00209896	0.542989	-1.84166	NAD-i down vs ND	?	?	?	No change between NAD-ni and ND	126374	0.128832	5.09724e-07	1
7798	A0A5C2G9J8	0.002007	0.972069	0.985585	-1.01463	AD down vs ND	0.592891	0.799936	-1.2501	AD down vs NAD-i	0.000638126	0.127064	-7.87008	AD down vs NAD-ni	0.00148123	0.158842	-6.29555	NAD-i down vs NAD-ni	0.616868	1.23208	1.23208	NAD-i up vs ND	0.000673338	7.75663	7.75663	NAD-ni up vs ND	9.70529	1.80503	0.681943	1
254	A0A5C2G5L8	0.00201273	0.819886	1.10097	1.10097	AD up vs ND	0.599173	0.799936	-1.2501	AD down vs NAD-i	0.000759927	0.128579	-7.77731	AD down vs NAD-ni	0.00175051	0.160737	-6.22135	NAD-i down vs NAD-ni	0.455027	1.37632	1.37632	NAD-i up vs ND	0.000535946	8.56258	8.56258	NAD-ni up vs ND	9.69816	1.86728	0.705978	1
333	A0A5C2GVE5	0.00201273	0.819886	1.10097	1.10097	AD up vs ND	0.599173	0.799936	-1.2501	AD down vs NAD-i	0.000759927	0.128579	-7.77731	AD down vs NAD-ni	0.00175051	0.160737	-6.22135	NAD-i down vs NAD-ni	0.455027	1.37632	1.37632	NAD-i up vs ND	0.000535946	8.56258	8.56258	NAD-ni up vs ND	9.69816	1.86728	0.705978	1
436	A0A5C2GDF3	0.00201273	0.819886	1.10097	1.10097	AD up vs ND	0.599173	0.799936	-1.2501	AD down vs NAD-i	0.000759927	0.128579	-7.77731	AD down vs NAD-ni	0.00175051	0.160737	-6.22135	NAD-i down vs NAD-ni	0.455027	1.37632	1.37632	NAD-i up vs ND	0.000535946	8.56258	8.56258	NAD-ni up vs ND	9.69816	1.86728	0.705978	1
460	A0A5C2GCV4	0.00201273	0.819886	1.10097	1.10097	AD up vs ND	0.599173	0.799936	-1.2501	AD down vs NAD-i	0.000759927	0.128579	-7.77731	AD down vs NAD-ni	0.00175051	0.160737	-6.22135	NAD-i down vs NAD-ni	0.455027	1.37632	1.37632	NAD-i up vs ND	0.000535946	8.56258	8.56258	NAD-ni up vs ND	9.69816	1.86728	0.705978	1
870	A0A5C2GQP4	0.00201273	0.819886	1.10097	1.10097	AD up vs ND	0.599173	0.799936	-1.2501	AD down vs NAD-i	0.000759927	0.128579	-7.77731	AD down vs NAD-ni	0.00175051	0.160737	-6.22135	NAD-i down vs NAD-ni	0.455027	1.37632	1.37632	NAD-i up vs ND	0.000535946	8.56258	8.56258	NAD-ni up vs ND	9.69816	1.86728	0.705978	1
1088	A0A5C2G6C2	0.00201273	0.819886	1.10097	1.10097	AD up vs ND	0.599173	0.799936	-1.2501	AD down vs NAD-i	0.000759927	0.128579	-7.77731	AD down vs NAD-ni	0.00175051	0.160737	-6.22135	NAD-i down vs NAD-ni	0.455027	1.37632	1.37632	NAD-i up vs ND	0.000535946	8.56258	8.56258	NAD-ni up vs ND	9.69816	1.86728	0.705978	1
1136	A0A5C2G4W4	0.00201273	0.819886	1.10097	1.10097	AD up vs ND	0.599173	0.799936	-1.2501	AD down vs NAD-i	0.000759927	0.128579	-7.77731	AD down vs NAD-ni	0.00175051	0.160737	-6.22135	NAD-i down vs NAD-ni	0.455027	1.37632	1.37632	NAD-i up vs ND	0.000535946	8.56258	8.56258	NAD-ni up vs ND	9.69816	1.86728	0.705978	1
3515	A0A109PS45	0.00201273	0.819886	1.10097	1.10097	AD up vs ND	0.599173	0.799936	-1.2501	AD down vs NAD-i	0.000759927	0.128579	-7.77731	AD down vs NAD-ni	0.00175051	0.160737	-6.22135	NAD-i down vs NAD-ni	0.455027	1.37632	1.37632	NAD-i up vs ND	0.000535946	8.56258	8.56258	NAD-ni up vs ND	9.69816	1.86728	0.705978	1
4434	A0A5C2G8W0	0.00201273	0.819886	1.10097	1.10097	AD up vs ND	0.599173	0.799936	-1.2501	AD down vs NAD-i	0.000759927	0.128579	-7.77731	AD down vs NAD-ni	0.00175051	0.160737	-6.22135	NAD-i down vs NAD-ni	0.455027	1.37632	1.37632	NAD-i up vs ND	0.000535946	8.56258	8.56258	NAD-ni up vs ND	9.69816	1.86728	0.705978	1
5302	A0A5C2GQX8	0.00201273	0.819886	1.10097	1.10097	AD up vs ND	0.599173	0.799936	-1.2501	AD down vs NAD-i	0.000759927	0.128579	-7.77731	AD down vs NAD-ni	0.00175051	0.160737	-6.22135	NAD-i down vs NAD-ni	0.455027	1.37632	1.37632	NAD-i up vs ND	0.000535946	8.56258	8.56258	NAD-ni up vs ND	9.69816	1.86728	0.705978	1
6898	A0A5C2G9G7	0.00201273	0.819886	1.10097	1.10097	AD up vs ND	0.599173	0.799936	-1.2501	AD down vs NAD-i	0.000759927	0.128579	-7.77731	AD down vs NAD-ni	0.00175051	0.160737	-6.22135	NAD-i down vs NAD-ni	0.455027	1.37632	1.37632	NAD-i up vs ND	0.000535946	8.56258	8.56258	NAD-ni up vs ND	9.69816	1.86728	0.705978	1
7776	A0A125QYY4	0.00201273	0.819886	1.10097	1.10097	AD up vs ND	0.599173	0.799936	-1.2501	AD down vs NAD-i	0.000759927	0.128579	-7.77731	AD down vs NAD-ni	0.00175051	0.160737	-6.22135	NAD-i down vs NAD-ni	0.455027	1.37632	1.37632	NAD-i up vs ND	0.000535946	8.56258	8.56258	NAD-ni up vs ND	9.69816	1.86728	0.705978	1
8185	A0A5C2G6K2	0.00201273	0.819886	1.10097	1.10097	AD up vs ND	0.599173	0.799936	-1.2501	AD down vs NAD-i	0.000759927	0.128579	-7.77731	AD down vs NAD-ni	0.00175051	0.160737	-6.22135	NAD-i down vs NAD-ni	0.455027	1.37632	1.37632	NAD-i up vs ND	0.000535946	8.56258	8.56258	NAD-ni up vs ND	9.69816	1.86728	0.705978	1
9277	A0A5C2GFC7	0.00201273	0.819886	1.10097	1.10097	AD up vs ND	0.599173	0.799936	-1.2501	AD down vs NAD-i	0.000759927	0.128579	-7.77731	AD down vs NAD-ni	0.00175051	0.160737	-6.22135	NAD-i down vs NAD-ni	0.455027	1.37632	1.37632	NAD-i up vs ND	0.000535946	8.56258	8.56258	NAD-ni up vs ND	9.69816	1.86728	0.705978	1
9442	A0A5C2GE77	0.00201273	0.819886	1.10097	1.10097	AD up vs ND	0.599173	0.799936	-1.2501	AD down vs NAD-i	0.000759927	0.128579	-7.77731	AD down vs NAD-ni	0.00175051	0.160737	-6.22135	NAD-i down vs NAD-ni	0.455027	1.37632	1.37632	NAD-i up vs ND	0.000535946	8.56258	8.56258	NAD-ni up vs ND	9.69816	1.86728	0.705978	1
10054	A0A449C189	0.00201273	0.819886	1.10097	1.10097	AD up vs ND	0.599173	0.799936	-1.2501	AD down vs NAD-i	0.000759927	0.128579	-7.77731	AD down vs NAD-ni	0.00175051	0.160737	-6.22135	NAD-i down vs NAD-ni	0.455027	1.37632	1.37632	NAD-i up vs ND	0.000535946	8.56258	8.56258	NAD-ni up vs ND	9.69816	1.86728	0.705978	1
10429	A0A5C2GF26	0.00201273	0.819886	1.10097	1.10097	AD up vs ND	0.599173	0.799936	-1.2501	AD down vs NAD-i	0.000759927	0.128579	-7.77731	AD down vs NAD-ni	0.00175051	0.160737	-6.22135	NAD-i down vs NAD-ni	0.455027	1.37632	1.37632	NAD-i up vs ND	0.000535946	8.56258	8.56258	NAD-ni up vs ND	9.69816	1.86728	0.705978	1
11963	A0A5C2GIL3	0.00201273	0.819886	1.10097	1.10097	AD up vs ND	0.599173	0.799936	-1.2501	AD down vs NAD-i	0.000759927	0.128579	-7.77731	AD down vs NAD-ni	0.00175051	0.160737	-6.22135	NAD-i down vs NAD-ni	0.455027	1.37632	1.37632	NAD-i up vs ND	0.000535946	8.56258	8.56258	NAD-ni up vs ND	9.69816	1.86728	0.705978	1
11998	A0A5C2G7D0	0.00201273	0.819886	1.10097	1.10097	AD up vs ND	0.599173	0.799936	-1.2501	AD down vs NAD-i	0.000759927	0.128579	-7.77731	AD down vs NAD-ni	0.00175051	0.160737	-6.22135	NAD-i down vs NAD-ni	0.455027	1.37632	1.37632	NAD-i up vs ND	0.000535946	8.56258	8.56258	NAD-ni up vs ND	9.69816	1.86728	0.705978	1
15050	K7EJ44	0.00202616	0.000982252	0.238683	-4.18965	AD down vs ND	0.000652863	0.220244	-4.54041	AD down vs NAD-i	0.079207	0.510204	-1.96	AD down vs NAD-ni	0.034329	2.31654	2.31654	NAD-i up vs NAD-ni	0.807485	1.08372	1.08372	NAD-i up vs ND	0.0515425	0.467819	-2.13758	NAD-ni down vs ND	9.68154	1.13667	0.430487	1
1467	A0A5C2GAQ0	0.00211425	0.550534	1.28112	1.28112	AD up vs ND	0.889696	0.944502	-1.05876	AD down vs NAD-i	0.00119034	0.152234	-6.56883	AD down vs NAD-ni	0.0014838	0.161179	-6.20427	NAD-i down vs NAD-ni	0.464513	1.3564	1.3564	NAD-i up vs ND	0.000469918	8.41546	8.41546	NAD-ni up vs ND	9.57573	1.75363	0.671487	1
2064	A0A5C2GFV9	0.00211425	0.550534	1.28112	1.28112	AD up vs ND	0.889696	0.944502	-1.05876	AD down vs NAD-i	0.00119034	0.152234	-6.56883	AD down vs NAD-ni	0.0014838	0.161179	-6.20427	NAD-i down vs NAD-ni	0.464513	1.3564	1.3564	NAD-i up vs ND	0.000469918	8.41546	8.41546	NAD-ni up vs ND	9.57573	1.75363	0.671487	1
4843	A0A5C2GNG6	0.00211425	0.550534	1.28112	1.28112	AD up vs ND	0.889696	0.944502	-1.05876	AD down vs NAD-i	0.00119034	0.152234	-6.56883	AD down vs NAD-ni	0.0014838	0.161179	-6.20427	NAD-i down vs NAD-ni	0.464513	1.3564	1.3564	NAD-i up vs ND	0.000469918	8.41546	8.41546	NAD-ni up vs ND	9.57573	1.75363	0.671487	1
7053	A0A5C2GWE2	0.00211425	0.550534	1.28112	1.28112	AD up vs ND	0.889696	0.944502	-1.05876	AD down vs NAD-i	0.00119034	0.152234	-6.56883	AD down vs NAD-ni	0.0014838	0.161179	-6.20427	NAD-i down vs NAD-ni	0.464513	1.3564	1.3564	NAD-i up vs ND	0.000469918	8.41546	8.41546	NAD-ni up vs ND	9.57573	1.75363	0.671487	1
8853	A0A5C2GE70	0.00211425	0.550534	1.28112	1.28112	AD up vs ND	0.889696	0.944502	-1.05876	AD down vs NAD-i	0.00119034	0.152234	-6.56883	AD down vs NAD-ni	0.0014838	0.161179	-6.20427	NAD-i down vs NAD-ni	0.464513	1.3564	1.3564	NAD-i up vs ND	0.000469918	8.41546	8.41546	NAD-ni up vs ND	9.57573	1.75363	0.671487	1
10537	A0A5C2G9N3	0.00211425	0.550534	1.28112	1.28112	AD up vs ND	0.889696	0.944502	-1.05876	AD down vs NAD-i	0.00119034	0.152234	-6.56883	AD down vs NAD-ni	0.0014838	0.161179	-6.20427	NAD-i down vs NAD-ni	0.464513	1.3564	1.3564	NAD-i up vs ND	0.000469918	8.41546	8.41546	NAD-ni up vs ND	9.57573	1.75363	0.671487	1
11661	A0A5C2GQK8	0.00211425	0.550534	1.28112	1.28112	AD up vs ND	0.889696	0.944502	-1.05876	AD down vs NAD-i	0.00119034	0.152234	-6.56883	AD down vs NAD-ni	0.0014838	0.161179	-6.20427	NAD-i down vs NAD-ni	0.464513	1.3564	1.3564	NAD-i up vs ND	0.000469918	8.41546	8.41546	NAD-ni up vs ND	9.57573	1.75363	0.671487	1
12087	A0A5C2G7G9	0.00211425	0.550534	1.28112	1.28112	AD up vs ND	0.889696	0.944502	-1.05876	AD down vs NAD-i	0.00119034	0.152234	-6.56883	AD down vs NAD-ni	0.0014838	0.161179	-6.20427	NAD-i down vs NAD-ni	0.464513	1.3564	1.3564	NAD-i up vs ND	0.000469918	8.41546	8.41546	NAD-ni up vs ND	9.57573	1.75363	0.671487	1
15159	A0A5C2GUH3	0.00211425	0.550534	1.28112	1.28112	AD up vs ND	0.889696	0.944502	-1.05876	AD down vs NAD-i	0.00119034	0.152234	-6.56883	AD down vs NAD-ni	0.0014838	0.161179	-6.20427	NAD-i down vs NAD-ni	0.464513	1.3564	1.3564	NAD-i up vs ND	0.000469918	8.41546	8.41546	NAD-ni up vs ND	9.57573	1.75363	0.671487	1
18539	P02663	0.00220443	0.00208965	4.97974	4.97974	AD up vs ND	0.458193	1.31728	1.31728	AD up vs NAD-i	0.0635249	0.45394	-2.20293	AD down vs NAD-ni	0.0312769	0.344604	-2.90188	NAD-i down vs NAD-ni	0.00871113	3.78032	3.78032	NAD-i up vs ND	0.000461749	10.97	10.97	NAD-ni up vs ND	17.6865	1.45164	0.164153	1
12444	P05109	0.00220786	0.0193572	0.530567	-1.88478	AD down vs ND	0.00394324	0.431171	-2.31926	AD down vs NAD-i	0.252864	1.35242	1.35242	AD up vs NAD-ni	0.00080442	3.13661	3.13661	NAD-i up vs NAD-ni	0.389651	1.23052	1.23052	NAD-i up vs ND	0.00326586	0.39231	-2.549	NAD-ni down vs ND	9.46885	0.574896	0.22262	1
642	A0A5C2GD08	0.00221479	0.867384	1.07358	1.07358	AD up vs ND	0.601667	0.799936	-1.2501	AD down vs NAD-i	0.000800496	0.128579	-7.77731	AD down vs NAD-ni	0.00183692	0.160737	-6.22135	NAD-i down vs NAD-ni	0.493455	1.34208	1.34208	NAD-i up vs ND	0.000618913	8.34953	8.34953	NAD-ni up vs ND	9.46114	1.84709	0.715839	1
6691	Q65ZC8	0.00234834	0.242154	1.51927	1.51927	AD up vs ND	0.967398	0.985953	-1.01425	AD down vs NAD-i	0.0023599	0.237997	-4.20174	AD down vs NAD-ni	0.00252238	0.241387	-4.14272	NAD-i down vs NAD-ni	0.227578	1.54092	1.54092	NAD-i up vs ND	0.000359172	6.38358	6.38358	NAD-ni up vs ND	9.31807	1.20711	0.474999	1
11714	A0A5C2GPX2	0.0023683	0.653783	1.20856	1.20856	AD up vs ND	0.712067	0.855867	-1.16841	AD down vs NAD-i	0.00109691	0.143057	-6.99022	AD down vs NAD-ni	0.00198021	0.167149	-5.9827	NAD-i down vs NAD-ni	0.418917	1.41208	1.41208	NAD-i up vs ND	0.000546287	8.44807	8.44807	NAD-ni up vs ND	9.29752	1.77654	0.700614	1
4457	A0A5C2GAF1	0.00238887	0.82332	1.10097	1.10097	AD up vs ND	0.558504	0.775843	-1.28892	AD down vs NAD-i	0.000879904	0.128579	-7.77731	AD down vs NAD-ni	0.00224967	0.165728	-6.03397	NAD-i down vs NAD-ni	0.423086	1.41906	1.41906	NAD-i up vs ND	0.000623121	8.56258	8.56258	NAD-ni up vs ND	9.27655	1.8576	0.734239	1
6696	A0A5C2G737	0.00238887	0.82332	1.10097	1.10097	AD up vs ND	0.558504	0.775843	-1.28892	AD down vs NAD-i	0.000879904	0.128579	-7.77731	AD down vs NAD-ni	0.00224967	0.165728	-6.03397	NAD-i down vs NAD-ni	0.423086	1.41906	1.41906	NAD-i up vs ND	0.000623121	8.56258	8.56258	NAD-ni up vs ND	9.27655	1.8576	0.734239	1
8448	A0A5C2GR75	0.00238887	0.82332	1.10097	1.10097	AD up vs ND	0.558504	0.775843	-1.28892	AD down vs NAD-i	0.000879904	0.128579	-7.77731	AD down vs NAD-ni	0.00224967	0.165728	-6.03397	NAD-i down vs NAD-ni	0.423086	1.41906	1.41906	NAD-i up vs ND	0.000623121	8.56258	8.56258	NAD-ni up vs ND	9.27655	1.8576	0.734239	1
15458	B4DE80	0.00249234	0.016536	0.227316	-4.39916	AD down vs ND	0.437084	1.52649	1.52649	AD up vs NAD-i	0.00370313	0.125186	-7.98812	AD down vs NAD-ni	0.00103791	0.082009	-12.1938	NAD-i down vs NAD-ni	0.0039507	0.148914	-6.71527	NAD-i down vs ND	0.314927	1.81583	1.81583	NAD-ni up vs ND	9.1742	2.85613	1.14151	1
14550	Q59H27	0.00257323	0.470729	0.762959	-1.31069	AD down vs ND	0.175451	0.64613	-1.54768	AD down vs NAD-i	0.00106902	11.5779	11.5779	AD up vs NAD-ni	0.000404499	17.9189	17.9189	NAD-i up vs NAD-ni	0.653766	1.18081	1.18081	NAD-i up vs ND	0.000988034	0.0658978	-15.175	NAD-ni down vs ND	13.708	1.30239	0.221688	1
14554	E7EPL9	0.00257323	0.470729	0.762959	-1.31069	AD down vs ND	0.175451	0.64613	-1.54768	AD down vs NAD-i	0.00106902	11.5779	11.5779	AD up vs NAD-ni	0.000404499	17.9189	17.9189	NAD-i up vs NAD-ni	0.653766	1.18081	1.18081	NAD-i up vs ND	0.000988034	0.0658978	-15.175	NAD-ni down vs ND	13.708	1.30239	0.221688	1
15601	Q05CV3	0.00262108	0.000593373	0.103522	-9.65981	AD down vs ND	0.00299231	0.163014	-6.13445	AD down vs NAD-i	0.00088778	0.129659	-7.71252	AD down vs NAD-ni	0.37592	0.795389	-1.25725	NAD-i down vs NAD-ni	0.119604	0.635049	-1.57468	NAD-i down vs ND	0.238501	0.798413	-1.25248	NAD-ni down vs ND	34.1022	0.765597	0.0299335	1
5886	A0A5C2GWU0	0.00263357	?	?	?	No change between AD and ND	0.00830643	1.9829	1.9829	AD up vs NAD-i	0.00182989	14.7503	14.7503	AD up vs NAD-ni	0.00245413	7.43872	7.43872	NAD-i up vs NAD-ni	?	?	?	No change between NAD-i and ND	?	?	?	No change between NAD-ni and ND	72090.3	1.0849	7.52457e-06	1
12864	P13929	0.00264862	0.00245749	0.541948	-1.84519	AD down vs ND	0.003306	0.556725	-1.79622	AD down vs NAD-i	0.980437	0.995758	-1.00426	AD down vs NAD-ni	0.00561285	1.7886	1.7886	NAD-i up vs NAD-ni	0.866971	0.973457	-1.02727	NAD-i down vs ND	0.00424529	0.544257	-1.83737	NAD-ni down vs ND	9.02875	0.251507	0.10214	1
11558	A0A5C2GQ20	0.00278623	0.0337762	2.05456	2.05456	AD up vs ND	0.033096	2.06287	2.06287	AD up vs NAD-i	0.0220895	0.413717	-2.41711	AD down vs NAD-ni	0.000875335	0.200554	-4.98619	NAD-i down vs NAD-ni	0.986856	0.99597	-1.00405	NAD-i down vs ND	0.000887018	4.9661	4.9661	NAD-ni up vs ND	16.1873	0.759572	0.0938482	1
908	A0A5C2GRL6	0.00291369	0.0260271	0.243245	-4.11108	AD down vs ND	0.789375	0.860249	-1.16245	AD down vs NAD-i	0.018841	5.12667	5.12667	AD up vs NAD-ni	0.0119749	5.95952	5.95952	NAD-i up vs NAD-ni	0.0422702	0.282761	-3.53655	NAD-i down vs ND	0.000327649	0.047447	-21.0761	NAD-ni down vs ND	8.80381	3.01343	1.25505	1
10948	A0A5C2GVD1	0.00291369	0.0260271	0.243245	-4.11108	AD down vs ND	0.789375	0.860249	-1.16245	AD down vs NAD-i	0.018841	5.12667	5.12667	AD up vs NAD-ni	0.0119749	5.95952	5.95952	NAD-i up vs NAD-ni	0.0422702	0.282761	-3.53655	NAD-i down vs ND	0.000327649	0.047447	-21.0761	NAD-ni down vs ND	8.80381	3.01343	1.25505	1
10965	A0A5C2G1P2	0.00291369	0.0260271	0.243245	-4.11108	AD down vs ND	0.789375	0.860249	-1.16245	AD down vs NAD-i	0.018841	5.12667	5.12667	AD up vs NAD-ni	0.0119749	5.95952	5.95952	NAD-i up vs NAD-ni	0.0422702	0.282761	-3.53655	NAD-i down vs ND	0.000327649	0.047447	-21.0761	NAD-ni down vs ND	8.80381	3.01343	1.25505	1
10993	A0A5C2G4M5	0.00291369	0.0260271	0.243245	-4.11108	AD down vs ND	0.789375	0.860249	-1.16245	AD down vs NAD-i	0.018841	5.12667	5.12667	AD up vs NAD-ni	0.0119749	5.95952	5.95952	NAD-i up vs NAD-ni	0.0422702	0.282761	-3.53655	NAD-i down vs ND	0.000327649	0.047447	-21.0761	NAD-ni down vs ND	8.80381	3.01343	1.25505	1
15453	B2R5S1	0.00299831	0.0215496	0.226347	-4.41799	AD down vs ND	0.436218	1.56602	1.56602	AD up vs NAD-i	0.00407663	0.114599	-8.72609	AD down vs NAD-ni	0.00113444	0.0731784	-13.6652	NAD-i down vs NAD-ni	0.0051095	0.144536	-6.91867	NAD-i down vs ND	0.280446	1.97513	1.97513	NAD-ni up vs ND	8.73705	3.04694	1.27871	1
12870	D3DTL4	0.00316541	0.00323904	0.55029	-1.81722	AD down vs ND	0.00350854	0.554337	-1.80396	AD down vs NAD-i	0.996997	0.999337	-1.00066	AD down vs NAD-ni	0.00571684	1.80276	1.80276	NAD-i up vs NAD-ni	0.964183	0.9927	-1.00735	NAD-i down vs ND	0.0053035	0.550655	-1.81602	NAD-ni down vs ND	8.6115	0.247937	0.105568	1
2297	A0A5C2FVX9	0.00320055	0.0258059	0.23469	-4.26093	AD down vs ND	0.811763	0.871706	-1.14718	AD down vs NAD-i	0.0212935	5.10954	5.10954	AD up vs NAD-ni	0.0142181	5.86154	5.86154	NAD-i up vs NAD-ni	0.0397745	0.269231	-3.71428	NAD-i down vs ND	0.000362134	0.0459318	-21.7714	NAD-ni down vs ND	8.5861	3.07817	1.31452	1
13081	H0YN27	0.00330982	0.00269984	0.315665	-3.16792	AD down vs ND	0.0010537	0.267284	-3.74134	AD down vs NAD-i	0.251347	0.67591	-1.47949	AD down vs NAD-ni	0.0153011	2.52881	2.52881	NAD-i up vs NAD-ni	0.589685	1.18101	1.18101	NAD-i up vs ND	0.0382472	0.467022	-2.14123	NAD-ni down vs ND	8.50915	0.863806	0.372221	1
13625	Q6PKA6	0.0033109	0.437194	0.850735	-1.17545	AD down vs ND	0.153175	0.735165	-1.36024	AD down vs NAD-i	0.00652681	2.06389	2.06389	AD up vs NAD-ni	0.000584139	2.80739	2.80739	NAD-i up vs NAD-ni	0.481719	1.1572	1.1572	NAD-i up vs ND	0.001783	0.412199	-2.42601	NAD-ni down vs ND	8.50841	0.387106	0.166822	1
15726	A0A2R8Y4L2	0.00332966	?	?	?	No change between AD and ND	0.00202743	23.4053	23.4053	AD up vs NAD-i	0.00536073	22.8065	22.8065	AD up vs NAD-ni	0.968852	0.974414	-1.02626	NAD-i down vs NAD-ni	?	?	?	No change between NAD-i and ND	?	?	?	No change between NAD-ni and ND	32.6601	3.19682	0.195763	1
3278	A0A5C2FY00	0.00336355	0.0284619	0.243245	-4.11108	AD down vs ND	0.937999	1.04565	1.04565	AD up vs NAD-i	0.0207417	5.12667	5.12667	AD up vs NAD-ni	0.0236582	4.90285	4.90285	NAD-i up vs NAD-ni	0.0247005	0.232626	-4.29875	NAD-i down vs ND	0.000383339	0.047447	-21.0761	NAD-ni down vs ND	8.47241	3.01674	1.30558	1
4121	A0A5C2GWC0	0.00336355	0.0284619	0.243245	-4.11108	AD down vs ND	0.937999	1.04565	1.04565	AD up vs NAD-i	0.0207417	5.12667	5.12667	AD up vs NAD-ni	0.0236582	4.90285	4.90285	NAD-i up vs NAD-ni	0.0247005	0.232626	-4.29875	NAD-i down vs ND	0.000383339	0.047447	-21.0761	NAD-ni down vs ND	8.47241	3.01674	1.30558	1
5662	A0A5C2FZD1	0.00336355	0.0284619	0.243245	-4.11108	AD down vs ND	0.937999	1.04565	1.04565	AD up vs NAD-i	0.0207417	5.12667	5.12667	AD up vs NAD-ni	0.0236582	4.90285	4.90285	NAD-i up vs NAD-ni	0.0247005	0.232626	-4.29875	NAD-i down vs ND	0.000383339	0.047447	-21.0761	NAD-ni down vs ND	8.47241	3.01674	1.30558	1
6104	A0A5C2GNP8	0.00336355	0.0284619	0.243245	-4.11108	AD down vs ND	0.937999	1.04565	1.04565	AD up vs NAD-i	0.0207417	5.12667	5.12667	AD up vs NAD-ni	0.0236582	4.90285	4.90285	NAD-i up vs NAD-ni	0.0247005	0.232626	-4.29875	NAD-i down vs ND	0.000383339	0.047447	-21.0761	NAD-ni down vs ND	8.47241	3.01674	1.30558	1
6425	A0A5C2G7R6	0.00336355	0.0284619	0.243245	-4.11108	AD down vs ND	0.937999	1.04565	1.04565	AD up vs NAD-i	0.0207417	5.12667	5.12667	AD up vs NAD-ni	0.0236582	4.90285	4.90285	NAD-i up vs NAD-ni	0.0247005	0.232626	-4.29875	NAD-i down vs ND	0.000383339	0.047447	-21.0761	NAD-ni down vs ND	8.47241	3.01674	1.30558	1
7359	A0A5C2GW98	0.00336355	0.0284619	0.243245	-4.11108	AD down vs ND	0.937999	1.04565	1.04565	AD up vs NAD-i	0.0207417	5.12667	5.12667	AD up vs NAD-ni	0.0236582	4.90285	4.90285	NAD-i up vs NAD-ni	0.0247005	0.232626	-4.29875	NAD-i down vs ND	0.000383339	0.047447	-21.0761	NAD-ni down vs ND	8.47241	3.01674	1.30558	1
8179	A0A5C2GWI3	0.00336355	0.0284619	0.243245	-4.11108	AD down vs ND	0.937999	1.04565	1.04565	AD up vs NAD-i	0.0207417	5.12667	5.12667	AD up vs NAD-ni	0.0236582	4.90285	4.90285	NAD-i up vs NAD-ni	0.0247005	0.232626	-4.29875	NAD-i down vs ND	0.000383339	0.047447	-21.0761	NAD-ni down vs ND	8.47241	3.01674	1.30558	1
9650	A0A5C2GU70	0.00336355	0.0284619	0.243245	-4.11108	AD down vs ND	0.937999	1.04565	1.04565	AD up vs NAD-i	0.0207417	5.12667	5.12667	AD up vs NAD-ni	0.0236582	4.90285	4.90285	NAD-i up vs NAD-ni	0.0247005	0.232626	-4.29875	NAD-i down vs ND	0.000383339	0.047447	-21.0761	NAD-ni down vs ND	8.47241	3.01674	1.30558	1
11019	A0A5C2GGR1	0.00336355	0.0284619	0.243245	-4.11108	AD down vs ND	0.937999	1.04565	1.04565	AD up vs NAD-i	0.0207417	5.12667	5.12667	AD up vs NAD-ni	0.0236582	4.90285	4.90285	NAD-i up vs NAD-ni	0.0247005	0.232626	-4.29875	NAD-i down vs ND	0.000383339	0.047447	-21.0761	NAD-ni down vs ND	8.47241	3.01674	1.30558	1
12054	A0A5C2H228	0.00336355	0.0284619	0.243245	-4.11108	AD down vs ND	0.937999	1.04565	1.04565	AD up vs NAD-i	0.0207417	5.12667	5.12667	AD up vs NAD-ni	0.0236582	4.90285	4.90285	NAD-i up vs NAD-ni	0.0247005	0.232626	-4.29875	NAD-i down vs ND	0.000383339	0.047447	-21.0761	NAD-ni down vs ND	8.47241	3.01674	1.30558	1
13605	A8MYB8	0.00344044	0.665812	1.10587	1.10587	AD up vs ND	0.688795	0.910959	-1.09774	AD down vs NAD-i	0.00149554	2.79485	2.79485	AD up vs NAD-ni	0.000794525	3.06803	3.06803	NAD-i up vs NAD-ni	0.410783	1.21396	1.21396	NAD-i up vs ND	0.00301979	0.395682	-2.52728	NAD-ni down vs ND	8.42101	0.490068	0.213385	1
18369	E7EWP9	0.00349182	0.0709033	1.37357	1.37357	AD up vs ND	0.00391731	0.459622	-2.1757	AD down vs NAD-i	?	?	?	No change between AD and NAD-ni	?	?	?	No change between NAD-i and NAD-ni	0.00153443	2.98847	2.98847	NAD-i up vs ND	?	?	?	No change between NAD-ni and ND	31.8458	0.243152	0.0152706	1
18370	B4DWS3	0.00349182	0.0709033	1.37357	1.37357	AD up vs ND	0.00391731	0.459622	-2.1757	AD down vs NAD-i	?	?	?	No change between AD and NAD-ni	?	?	?	No change between NAD-i and NAD-ni	0.00153443	2.98847	2.98847	NAD-i up vs ND	?	?	?	No change between NAD-ni and ND	31.8458	0.243152	0.0152706	1
15654	B2R815	0.0035002	0.00211631	0.117666	-8.49863	AD down vs ND	0.00287186	0.130455	-7.66549	AD down vs NAD-i	0.000536347	0.0623827	-16.0301	AD down vs NAD-ni	0.130341	0.478194	-2.0912	NAD-i down vs NAD-ni	0.807104	0.901968	-1.10869	NAD-i down vs ND	0.18599	1.8862	1.8862	NAD-ni up vs ND	9.71252	1.85041	0.571555	1
15655	P29622	0.0035002	0.00211631	0.117666	-8.49863	AD down vs ND	0.00287186	0.130455	-7.66549	AD down vs NAD-i	0.000536347	0.0623827	-16.0301	AD down vs NAD-ni	0.130341	0.478194	-2.0912	NAD-i down vs NAD-ni	0.807104	0.901968	-1.10869	NAD-i down vs ND	0.18599	1.8862	1.8862	NAD-ni up vs ND	9.71252	1.85041	0.571555	1
15723	Q32P51	0.00352468	0.00369928	16.249	16.249	AD up vs ND	0.00181744	13.6493	13.6493	AD up vs NAD-i	0.00351325	16.9019	16.9019	AD up vs NAD-ni	0.692385	1.2383	1.2383	NAD-i up vs NAD-ni	0.746042	1.19047	1.19047	NAD-i up vs ND	0.949113	0.961371	-1.04018	NAD-ni down vs ND	29.1925	2.77906	0.12693	1
11317	A0A5C2GWJ4	0.0036451	0.0277905	0.2331	-4.29	AD down vs ND	0.942331	1.04346	1.04346	AD up vs NAD-i	0.0235186	5.10954	5.10954	AD up vs NAD-ni	0.0265744	4.89675	4.89675	NAD-i up vs NAD-ni	0.0243574	0.223393	-4.47642	NAD-i down vs ND	0.000420009	0.0456206	-21.9199	NAD-ni down vs ND	8.29055	3.09949	1.37081	1
13619	B4DXX3	0.00372697	0.469765	1.31676	1.31676	AD up vs ND	0.54318	0.794043	-1.25938	AD down vs NAD-i	0.00183553	5.04215	5.04215	AD up vs NAD-ni	0.000698285	6.34997	6.34997	NAD-i up vs NAD-ni	0.19616	1.6583	1.6583	NAD-i up vs ND	0.00612152	0.261151	-3.8292	NAD-ni down vs ND	8.24076	1.2599	0.560585	1
15727	F8VTQ5	0.0037377	?	?	?	No change between AD and ND	0.0037377	11.4374	11.4374	AD up vs NAD-i	?	?	?	No change between AD and NAD-ni	?	?	?	No change between NAD-i and NAD-ni	?	?	?	No change between NAD-i and ND	?	?	?	No change between NAD-ni and ND	36.754	1.49341	0.16253	1
15618	P32320	0.0037971	0.0208338	3.06281	3.06281	AD up vs ND	0.195451	0.582999	-1.71527	AD down vs NAD-i	0.00617974	5.09685	5.09685	AD up vs NAD-ni	0.00133266	8.74246	8.74246	NAD-i up vs NAD-ni	0.00315545	5.25355	5.25355	NAD-i up vs ND	0.266161	0.600923	-1.66411	NAD-ni down vs ND	11.9886	1.44616	0.281464	1
394	A0A5C2FZZ1	0.00384072	0.0290966	0.23469	-4.26093	AD down vs ND	0.900389	1.07684	1.07684	AD up vs NAD-i	0.0241384	5.10954	5.10954	AD up vs NAD-ni	0.0298136	4.74493	4.74493	NAD-i up vs NAD-ni	0.0231597	0.217943	-4.58836	NAD-i down vs ND	0.0004464	0.0459318	-21.7714	NAD-ni down vs ND	8.17369	3.09	1.38615	1
705	A0A5C2FVU0	0.00384072	0.0290966	0.23469	-4.26093	AD down vs ND	0.900389	1.07684	1.07684	AD up vs NAD-i	0.0241384	5.10954	5.10954	AD up vs NAD-ni	0.0298136	4.74493	4.74493	NAD-i up vs NAD-ni	0.0231597	0.217943	-4.58836	NAD-i down vs ND	0.0004464	0.0459318	-21.7714	NAD-ni down vs ND	8.17369	3.09	1.38615	1
1704	A0A5C2GKZ6	0.00384072	0.0290966	0.23469	-4.26093	AD down vs ND	0.900389	1.07684	1.07684	AD up vs NAD-i	0.0241384	5.10954	5.10954	AD up vs NAD-ni	0.0298136	4.74493	4.74493	NAD-i up vs NAD-ni	0.0231597	0.217943	-4.58836	NAD-i down vs ND	0.0004464	0.0459318	-21.7714	NAD-ni down vs ND	8.17369	3.09	1.38615	1
2359	A0A5C2FZA1	0.00384072	0.0290966	0.23469	-4.26093	AD down vs ND	0.900389	1.07684	1.07684	AD up vs NAD-i	0.0241384	5.10954	5.10954	AD up vs NAD-ni	0.0298136	4.74493	4.74493	NAD-i up vs NAD-ni	0.0231597	0.217943	-4.58836	NAD-i down vs ND	0.0004464	0.0459318	-21.7714	NAD-ni down vs ND	8.17369	3.09	1.38615	1
3639	A0A5C2GV40	0.00384072	0.0290966	0.23469	-4.26093	AD down vs ND	0.900389	1.07684	1.07684	AD up vs NAD-i	0.0241384	5.10954	5.10954	AD up vs NAD-ni	0.0298136	4.74493	4.74493	NAD-i up vs NAD-ni	0.0231597	0.217943	-4.58836	NAD-i down vs ND	0.0004464	0.0459318	-21.7714	NAD-ni down vs ND	8.17369	3.09	1.38615	1
4161	A0A5C2G224	0.00384072	0.0290966	0.23469	-4.26093	AD down vs ND	0.900389	1.07684	1.07684	AD up vs NAD-i	0.0241384	5.10954	5.10954	AD up vs NAD-ni	0.0298136	4.74493	4.74493	NAD-i up vs NAD-ni	0.0231597	0.217943	-4.58836	NAD-i down vs ND	0.0004464	0.0459318	-21.7714	NAD-ni down vs ND	8.17369	3.09	1.38615	1
5411	A0A075B6I0	0.00384072	0.0290966	0.23469	-4.26093	AD down vs ND	0.900389	1.07684	1.07684	AD up vs NAD-i	0.0241384	5.10954	5.10954	AD up vs NAD-ni	0.0298136	4.74493	4.74493	NAD-i up vs NAD-ni	0.0231597	0.217943	-4.58836	NAD-i down vs ND	0.0004464	0.0459318	-21.7714	NAD-ni down vs ND	8.17369	3.09	1.38615	1
6200	A0A5C2GWL0	0.00384072	0.0290966	0.23469	-4.26093	AD down vs ND	0.900389	1.07684	1.07684	AD up vs NAD-i	0.0241384	5.10954	5.10954	AD up vs NAD-ni	0.0298136	4.74493	4.74493	NAD-i up vs NAD-ni	0.0231597	0.217943	-4.58836	NAD-i down vs ND	0.0004464	0.0459318	-21.7714	NAD-ni down vs ND	8.17369	3.09	1.38615	1
6218	Q5NV62	0.00384072	0.0290966	0.23469	-4.26093	AD down vs ND	0.900389	1.07684	1.07684	AD up vs NAD-i	0.0241384	5.10954	5.10954	AD up vs NAD-ni	0.0298136	4.74493	4.74493	NAD-i up vs NAD-ni	0.0231597	0.217943	-4.58836	NAD-i down vs ND	0.0004464	0.0459318	-21.7714	NAD-ni down vs ND	8.17369	3.09	1.38615	1
7589	A0A5C2GAG1	0.00384072	0.0290966	0.23469	-4.26093	AD down vs ND	0.900389	1.07684	1.07684	AD up vs NAD-i	0.0241384	5.10954	5.10954	AD up vs NAD-ni	0.0298136	4.74493	4.74493	NAD-i up vs NAD-ni	0.0231597	0.217943	-4.58836	NAD-i down vs ND	0.0004464	0.0459318	-21.7714	NAD-ni down vs ND	8.17369	3.09	1.38615	1
8434	A0A5C2H155	0.00384072	0.0290966	0.23469	-4.26093	AD down vs ND	0.900389	1.07684	1.07684	AD up vs NAD-i	0.0241384	5.10954	5.10954	AD up vs NAD-ni	0.0298136	4.74493	4.74493	NAD-i up vs NAD-ni	0.0231597	0.217943	-4.58836	NAD-i down vs ND	0.0004464	0.0459318	-21.7714	NAD-ni down vs ND	8.17369	3.09	1.38615	1
9021	A0A5C2GTL7	0.00384072	0.0290966	0.23469	-4.26093	AD down vs ND	0.900389	1.07684	1.07684	AD up vs NAD-i	0.0241384	5.10954	5.10954	AD up vs NAD-ni	0.0298136	4.74493	4.74493	NAD-i up vs NAD-ni	0.0231597	0.217943	-4.58836	NAD-i down vs ND	0.0004464	0.0459318	-21.7714	NAD-ni down vs ND	8.17369	3.09	1.38615	1
9052	A0A5C2H0K2	0.00384072	0.0290966	0.23469	-4.26093	AD down vs ND	0.900389	1.07684	1.07684	AD up vs NAD-i	0.0241384	5.10954	5.10954	AD up vs NAD-ni	0.0298136	4.74493	4.74493	NAD-i up vs NAD-ni	0.0231597	0.217943	-4.58836	NAD-i down vs ND	0.0004464	0.0459318	-21.7714	NAD-ni down vs ND	8.17369	3.09	1.38615	1
9972	A0A5C2FYR2	0.00384072	0.0290966	0.23469	-4.26093	AD down vs ND	0.900389	1.07684	1.07684	AD up vs NAD-i	0.0241384	5.10954	5.10954	AD up vs NAD-ni	0.0298136	4.74493	4.74493	NAD-i up vs NAD-ni	0.0231597	0.217943	-4.58836	NAD-i down vs ND	0.0004464	0.0459318	-21.7714	NAD-ni down vs ND	8.17369	3.09	1.38615	1
19060	P30040	0.00387954	0.477021	1.12842	1.12842	AD up vs ND	0.80774	0.955573	-1.04649	AD down vs NAD-i	0.00140678	2.26935	2.26935	AD up vs NAD-ni	0.00194342	2.37486	2.37486	NAD-i up vs NAD-ni	0.385928	1.18088	1.18088	NAD-i up vs ND	0.00337893	0.497242	-2.01109	NAD-ni down vs ND	11.8991	0.261242	0.0512275	1
4249	A0A5C2G555	0.00388241	0.0101707	2.8215	2.8215	AD up vs ND	0.00166854	8.39032	8.39032	AD up vs NAD-i	0.776122	1.08064	1.08064	AD up vs NAD-ni	0.00151278	0.128795	-7.76425	NAD-i down vs NAD-ni	0.0206667	0.33628	-2.97371	NAD-i down vs ND	0.00888133	2.61096	2.61096	NAD-ni up vs ND	18.495	0.838167	0.075531	1
1423	A0A5C2G4W5	0.00388263	0.92106	0.997236	-1.00277	AD down vs ND	0.0399916	0.901411	-1.10937	AD down vs NAD-i	0.00212902	0.629306	-1.58905	AD down vs NAD-ni	0.00235689	0.698134	-1.43239	NAD-i down vs NAD-ni	0.0420746	1.10631	1.10631	NAD-i up vs ND	0.00215461	1.58466	1.58466	NAD-ni up vs ND	256.724	0.0443662	0.000115211	1
2245	A0A5C2GPZ4	0.00388263	0.92106	0.997236	-1.00277	AD down vs ND	0.0399916	0.901411	-1.10937	AD down vs NAD-i	0.00212902	0.629306	-1.58905	AD down vs NAD-ni	0.00235689	0.698134	-1.43239	NAD-i down vs NAD-ni	0.0420746	1.10631	1.10631	NAD-i up vs ND	0.00215461	1.58466	1.58466	NAD-ni up vs ND	256.724	0.0443662	0.000115211	1
13589	Q5SYQ9	0.00397359	0.0715037	1.82114	1.82114	AD up vs ND	0.836507	1.06558	1.06558	AD up vs NAD-i	0.00104188	4.1894	4.1894	AD up vs NAD-ni	0.00144469	3.93157	3.93157	NAD-i up vs NAD-ni	0.102179	1.70906	1.70906	NAD-i up vs ND	0.026242	0.434703	-2.30042	NAD-ni down vs ND	8.09825	0.828086	0.374935	1
13598	Q5SYQ8	0.00397359	0.0715037	1.82114	1.82114	AD up vs ND	0.836507	1.06558	1.06558	AD up vs NAD-i	0.00104188	4.1894	4.1894	AD up vs NAD-ni	0.00144469	3.93157	3.93157	NAD-i up vs NAD-ni	0.102179	1.70906	1.70906	NAD-i up vs ND	0.026242	0.434703	-2.30042	NAD-ni down vs ND	8.09825	0.828086	0.374935	1
13604	Q5SYQ7	0.00397359	0.0715037	1.82114	1.82114	AD up vs ND	0.836507	1.06558	1.06558	AD up vs NAD-i	0.00104188	4.1894	4.1894	AD up vs NAD-ni	0.00144469	3.93157	3.93157	NAD-i up vs NAD-ni	0.102179	1.70906	1.70906	NAD-i up vs ND	0.026242	0.434703	-2.30042	NAD-ni down vs ND	8.09825	0.828086	0.374935	1
18615	A0A087WYS6	0.00403708	0.0158125	0.440543	-2.26993	AD down vs ND	0.0018112	0.289281	-3.45685	AD down vs NAD-i	0.501897	1.26607	1.26607	AD up vs NAD-ni	0.00272164	4.37662	4.37662	NAD-i up vs NAD-ni	0.0872019	1.52289	1.52289	NAD-i up vs ND	0.0146766	0.34796	-2.87389	NAD-ni down vs ND	14.04	0.577811	0.0823094	1
3315	A0A5C2GSB1	0.00424913	0.446038	0.642519	-1.55638	AD down vs ND	0.642305	0.749419	-1.33437	AD down vs NAD-i	0.000919453	0.061061	-16.3771	AD down vs NAD-ni	0.00298984	0.0814778	-12.2733	NAD-i down vs NAD-ni	0.803505	0.857356	-1.16638	NAD-i down vs ND	0.00292566	10.5226	10.5226	NAD-ni up vs ND	8.47087	2.98101	1.17305	1
16048	A1A5D9	0.00426391	0.0251499	0.341422	-2.92893	AD down vs ND	0.0535287	0.437067	-2.28798	AD down vs NAD-i	0.0383595	2.95241	2.95241	AD up vs NAD-ni	0.00174416	6.75506	6.75506	NAD-i up vs NAD-ni	0.518672	0.781165	-1.28014	NAD-i down vs ND	0.0011445	0.115642	-8.64741	NAD-ni down vs ND	10.108	1.31234	0.346217	1
16049	A0A2R8Y2X6	0.00426391	0.0251499	0.341422	-2.92893	AD down vs ND	0.0535287	0.437067	-2.28798	AD down vs NAD-i	0.0383595	2.95241	2.95241	AD up vs NAD-ni	0.00174416	6.75506	6.75506	NAD-i up vs NAD-ni	0.518672	0.781165	-1.28014	NAD-i down vs ND	0.0011445	0.115642	-8.64741	NAD-ni down vs ND	10.108	1.31234	0.346217	1
15798	A0A087WUZ2	0.00427347	0.0213135	7.63636	7.63636	AD up vs ND	0.0100437	12.0105	12.0105	AD up vs NAD-i	0.986385	0.987506	-1.01265	AD down vs NAD-ni	0.00162018	0.0822206	-12.1624	NAD-i down vs NAD-ni	0.367641	0.635809	-1.5728	NAD-i down vs ND	0.0033565	7.73297	7.73297	NAD-ni up vs ND	11.5029	2.46762	0.50055	1
17185	F8WDR7	0.00434454	0.388725	0.885726	-1.12902	AD down vs ND	0.330956	0.909773	-1.09918	AD down vs NAD-i	0.00138579	2.27593	2.27593	AD up vs NAD-ni	0.00097721	2.50164	2.50164	NAD-i up vs NAD-ni	0.848122	0.973569	-1.02715	NAD-i down vs ND	0.00214532	0.389172	-2.56956	NAD-ni down vs ND	17.5968	0.131748	0.0124785	1
18961	Q07021	0.00444458	0.00225889	8.83742	8.83742	AD up vs ND	?	?	?	No change between AD and NAD-i	0.00423629	5.78625	5.78625	AD up vs NAD-ni	?	?	?	No change between NAD-i and NAD-ni	?	?	?	No change between NAD-i and ND	0.15295	1.52731	1.52731	NAD-ni up vs ND	53.9886	1.00707	0.0279802	1
18441	G3V2H3	0.00446729	0.128702	0.705607	-1.41722	AD down vs ND	0.0408457	0.611596	-1.63507	AD down vs NAD-i	0.0385733	1.71348	1.71348	AD up vs NAD-ni	0.00091139	2.80165	2.80165	NAD-i up vs NAD-ni	0.514474	1.15371	1.15371	NAD-i up vs ND	0.00260995	0.411799	-2.42837	NAD-ni down vs ND	7.84195	0.399889	0.186976	1
15388	A0A5C2G978	0.00447095	0.308646	0.52009	-1.92275	AD down vs ND	0.520735	0.666107	-1.50126	AD down vs NAD-i	0.000857189	0.049935	-20.026	AD down vs NAD-ni	0.00240824	0.0749654	-13.3395	NAD-i down vs NAD-ni	0.693936	0.780789	-1.28076	NAD-i down vs ND	0.00461476	10.4153	10.4153	NAD-ni up vs ND	7.84018	3.32811	1.55648	1
15450	B4E1B3	0.00461482	0.0238043	0.219121	-4.56368	AD down vs ND	0.604541	1.36186	1.36186	AD up vs NAD-i	0.00445909	0.107669	-9.28773	AD down vs NAD-ni	0.00189818	0.0790599	-12.6486	NAD-i down vs NAD-ni	0.00918123	0.160898	-6.21512	NAD-i down vs ND	0.28027	2.03514	2.03514	NAD-ni up vs ND	7.7718	2.95166	1.39257	1
15451	Q53YY1	0.00461482	0.0238043	0.219121	-4.56368	AD down vs ND	0.604541	1.36186	1.36186	AD up vs NAD-i	0.00445909	0.107669	-9.28773	AD down vs NAD-ni	0.00189818	0.0790599	-12.6486	NAD-i down vs NAD-ni	0.00918123	0.160898	-6.21512	NAD-i down vs ND	0.28027	2.03514	2.03514	NAD-ni up vs ND	7.7718	2.95166	1.39257	1
15454	Q53GY3	0.00461482	0.0238043	0.219121	-4.56368	AD down vs ND	0.604541	1.36186	1.36186	AD up vs NAD-i	0.00445909	0.107669	-9.28773	AD down vs NAD-ni	0.00189818	0.0790599	-12.6486	NAD-i down vs NAD-ni	0.00918123	0.160898	-6.21512	NAD-i down vs ND	0.28027	2.03514	2.03514	NAD-ni up vs ND	7.7718	2.95166	1.39257	1
15455	P01019	0.00461482	0.0238043	0.219121	-4.56368	AD down vs ND	0.604541	1.36186	1.36186	AD up vs NAD-i	0.00445909	0.107669	-9.28773	AD down vs NAD-ni	0.00189818	0.0790599	-12.6486	NAD-i down vs NAD-ni	0.00918123	0.160898	-6.21512	NAD-i down vs ND	0.28027	2.03514	2.03514	NAD-ni up vs ND	7.7718	2.95166	1.39257	1
15456	Q59EP2	0.00461482	0.0238043	0.219121	-4.56368	AD down vs ND	0.604541	1.36186	1.36186	AD up vs NAD-i	0.00445909	0.107669	-9.28773	AD down vs NAD-ni	0.00189818	0.0790599	-12.6486	NAD-i down vs NAD-ni	0.00918123	0.160898	-6.21512	NAD-i down vs ND	0.28027	2.03514	2.03514	NAD-ni up vs ND	7.7718	2.95166	1.39257	1
15457	Q86U78	0.00461482	0.0238043	0.219121	-4.56368	AD down vs ND	0.604541	1.36186	1.36186	AD up vs NAD-i	0.00445909	0.107669	-9.28773	AD down vs NAD-ni	0.00189818	0.0790599	-12.6486	NAD-i down vs NAD-ni	0.00918123	0.160898	-6.21512	NAD-i down vs ND	0.28027	2.03514	2.03514	NAD-ni up vs ND	7.7718	2.95166	1.39257	1
1300	A0A5C2G6V5	0.0049305	0.452136	0.642519	-1.55638	AD down vs ND	0.646839	0.749419	-1.33437	AD down vs NAD-i	0.00106632	0.0622988	-16.0517	AD down vs NAD-ni	0.00343072	0.0831295	-12.0294	NAD-i down vs NAD-ni	0.806146	0.857356	-1.16638	NAD-i down vs ND	0.00336929	10.3135	10.3135	NAD-ni up vs ND	8.11381	2.93558	1.206	1
5558	A0A5C2GRZ6	0.0049305	0.452136	0.642519	-1.55638	AD down vs ND	0.646839	0.749419	-1.33437	AD down vs NAD-i	0.00106632	0.0622988	-16.0517	AD down vs NAD-ni	0.00343072	0.0831295	-12.0294	NAD-i down vs NAD-ni	0.806146	0.857356	-1.16638	NAD-i down vs ND	0.00336929	10.3135	10.3135	NAD-ni up vs ND	8.11381	2.93558	1.206	1
6860	A0A5C2G5D9	0.0049305	0.452136	0.642519	-1.55638	AD down vs ND	0.646839	0.749419	-1.33437	AD down vs NAD-i	0.00106632	0.0622988	-16.0517	AD down vs NAD-ni	0.00343072	0.0831295	-12.0294	NAD-i down vs NAD-ni	0.806146	0.857356	-1.16638	NAD-i down vs ND	0.00336929	10.3135	10.3135	NAD-ni up vs ND	8.11381	2.93558	1.206	1
15769	A4D1Q5	0.00493429	0.078135	1.28077	1.28077	AD up vs ND	0.874931	0.983516	-1.01676	AD down vs NAD-i	0.00409346	1.86186	1.86186	AD up vs NAD-ni	0.00123551	1.89307	1.89307	NAD-i up vs NAD-ni	0.028018	1.30224	1.30224	NAD-i up vs ND	0.0120674	0.687898	-1.4537	NAD-ni down vs ND	24.4305	0.101805	0.00555617	1
9848	A0A5C2GDI3	0.00499876	0.495677	1.23986	1.23986	AD up vs ND	0.714253	0.891683	-1.12147	AD down vs NAD-i	0.00281195	0.283365	-3.52902	AD down vs NAD-ni	0.00516199	0.317786	-3.14677	NAD-i down vs NAD-ni	0.303086	1.39047	1.39047	NAD-i up vs ND	0.00093331	4.37549	4.37549	NAD-ni up vs ND	7.60096	0.800773	0.386289	1
17501	A0A5C2GIF9	0.00504986	0.00144218	0.275032	-3.63594	AD down vs ND	0.223503	0.698743	-1.43114	AD down vs NAD-i	0.873675	1.06975	1.06975	AD up vs NAD-ni	0.315432	1.53096	1.53096	NAD-i up vs NAD-ni	0.00598107	0.39361	-2.54059	NAD-i down vs ND	0.00914793	0.257099	-3.88955	NAD-ni down vs ND	9.56527	0.684769	0.190904	1
13217	Q5K684	0.00511917	0.073652	0.709237	-1.40997	AD down vs ND	0.0116464	0.591608	-1.69031	AD down vs NAD-i	0.153569	1.33338	1.33338	AD up vs NAD-ni	0.00119619	2.25383	2.25383	NAD-i up vs NAD-ni	0.319108	1.19883	1.19883	NAD-i up vs ND	0.00632913	0.531907	-1.88003	NAD-ni down vs ND	7.55055	0.258063	0.12532	1
716	A0A5C2G682	0.00518021	0.466799	0.640742	-1.56069	AD down vs ND	0.642206	0.740042	-1.35128	AD down vs NAD-i	0.00152732	0.0603735	-16.5636	AD down vs NAD-ni	0.0031028	0.0815812	-12.2577	NAD-i down vs NAD-ni	0.811247	0.865819	-1.15498	NAD-i down vs ND	0.00296413	10.613	10.613	NAD-ni up vs ND	8.62242	2.87047	0.998724	1
2497	A0A5C2GVZ6	0.00518021	0.466799	0.640742	-1.56069	AD down vs ND	0.642206	0.740042	-1.35128	AD down vs NAD-i	0.00152732	0.0603735	-16.5636	AD down vs NAD-ni	0.0031028	0.0815812	-12.2577	NAD-i down vs NAD-ni	0.811247	0.865819	-1.15498	NAD-i down vs ND	0.00296413	10.613	10.613	NAD-ni up vs ND	8.62242	2.87047	0.998724	1
3325	A0A5C2GSI9	0.00518021	0.466799	0.640742	-1.56069	AD down vs ND	0.642206	0.740042	-1.35128	AD down vs NAD-i	0.00152732	0.0603735	-16.5636	AD down vs NAD-ni	0.0031028	0.0815812	-12.2577	NAD-i down vs NAD-ni	0.811247	0.865819	-1.15498	NAD-i down vs ND	0.00296413	10.613	10.613	NAD-ni up vs ND	8.62242	2.87047	0.998724	1
3995	A0A5C2GAB5	0.00518021	0.466799	0.640742	-1.56069	AD down vs ND	0.642206	0.740042	-1.35128	AD down vs NAD-i	0.00152732	0.0603735	-16.5636	AD down vs NAD-ni	0.0031028	0.0815812	-12.2577	NAD-i down vs NAD-ni	0.811247	0.865819	-1.15498	NAD-i down vs ND	0.00296413	10.613	10.613	NAD-ni up vs ND	8.62242	2.87047	0.998724	1
4624	A0A5C2GPM5	0.00518021	0.466799	0.640742	-1.56069	AD down vs ND	0.642206	0.740042	-1.35128	AD down vs NAD-i	0.00152732	0.0603735	-16.5636	AD down vs NAD-ni	0.0031028	0.0815812	-12.2577	NAD-i down vs NAD-ni	0.811247	0.865819	-1.15498	NAD-i down vs ND	0.00296413	10.613	10.613	NAD-ni up vs ND	8.62242	2.87047	0.998724	1
6017	A0A5C2GAE2	0.00518021	0.466799	0.640742	-1.56069	AD down vs ND	0.642206	0.740042	-1.35128	AD down vs NAD-i	0.00152732	0.0603735	-16.5636	AD down vs NAD-ni	0.0031028	0.0815812	-12.2577	NAD-i down vs NAD-ni	0.811247	0.865819	-1.15498	NAD-i down vs ND	0.00296413	10.613	10.613	NAD-ni up vs ND	8.62242	2.87047	0.998724	1
6331	A0A5C2GEK1	0.00518021	0.466799	0.640742	-1.56069	AD down vs ND	0.642206	0.740042	-1.35128	AD down vs NAD-i	0.00152732	0.0603735	-16.5636	AD down vs NAD-ni	0.0031028	0.0815812	-12.2577	NAD-i down vs NAD-ni	0.811247	0.865819	-1.15498	NAD-i down vs ND	0.00296413	10.613	10.613	NAD-ni up vs ND	8.62242	2.87047	0.998724	1
6565	A0A5C2GTV5	0.00518021	0.466799	0.640742	-1.56069	AD down vs ND	0.642206	0.740042	-1.35128	AD down vs NAD-i	0.00152732	0.0603735	-16.5636	AD down vs NAD-ni	0.0031028	0.0815812	-12.2577	NAD-i down vs NAD-ni	0.811247	0.865819	-1.15498	NAD-i down vs ND	0.00296413	10.613	10.613	NAD-ni up vs ND	8.62242	2.87047	0.998724	1
6766	A0A5C2G835	0.00518021	0.466799	0.640742	-1.56069	AD down vs ND	0.642206	0.740042	-1.35128	AD down vs NAD-i	0.00152732	0.0603735	-16.5636	AD down vs NAD-ni	0.0031028	0.0815812	-12.2577	NAD-i down vs NAD-ni	0.811247	0.865819	-1.15498	NAD-i down vs ND	0.00296413	10.613	10.613	NAD-ni up vs ND	8.62242	2.87047	0.998724	1
7060	A0A5C2GG71	0.00518021	0.466799	0.640742	-1.56069	AD down vs ND	0.642206	0.740042	-1.35128	AD down vs NAD-i	0.00152732	0.0603735	-16.5636	AD down vs NAD-ni	0.0031028	0.0815812	-12.2577	NAD-i down vs NAD-ni	0.811247	0.865819	-1.15498	NAD-i down vs ND	0.00296413	10.613	10.613	NAD-ni up vs ND	8.62242	2.87047	0.998724	1
7658	A0A5C2GDM2	0.00518021	0.466799	0.640742	-1.56069	AD down vs ND	0.642206	0.740042	-1.35128	AD down vs NAD-i	0.00152732	0.0603735	-16.5636	AD down vs NAD-ni	0.0031028	0.0815812	-12.2577	NAD-i down vs NAD-ni	0.811247	0.865819	-1.15498	NAD-i down vs ND	0.00296413	10.613	10.613	NAD-ni up vs ND	8.62242	2.87047	0.998724	1
8028	A0A5C2GGA0	0.00518021	0.466799	0.640742	-1.56069	AD down vs ND	0.642206	0.740042	-1.35128	AD down vs NAD-i	0.00152732	0.0603735	-16.5636	AD down vs NAD-ni	0.0031028	0.0815812	-12.2577	NAD-i down vs NAD-ni	0.811247	0.865819	-1.15498	NAD-i down vs ND	0.00296413	10.613	10.613	NAD-ni up vs ND	8.62242	2.87047	0.998724	1
8829	A0A5C2G732	0.00518021	0.466799	0.640742	-1.56069	AD down vs ND	0.642206	0.740042	-1.35128	AD down vs NAD-i	0.00152732	0.0603735	-16.5636	AD down vs NAD-ni	0.0031028	0.0815812	-12.2577	NAD-i down vs NAD-ni	0.811247	0.865819	-1.15498	NAD-i down vs ND	0.00296413	10.613	10.613	NAD-ni up vs ND	8.62242	2.87047	0.998724	1
9147	A0A5C2GAU6	0.00518021	0.466799	0.640742	-1.56069	AD down vs ND	0.642206	0.740042	-1.35128	AD down vs NAD-i	0.00152732	0.0603735	-16.5636	AD down vs NAD-ni	0.0031028	0.0815812	-12.2577	NAD-i down vs NAD-ni	0.811247	0.865819	-1.15498	NAD-i down vs ND	0.00296413	10.613	10.613	NAD-ni up vs ND	8.62242	2.87047	0.998724	1
9649	A0A5C2G9D1	0.00518021	0.466799	0.640742	-1.56069	AD down vs ND	0.642206	0.740042	-1.35128	AD down vs NAD-i	0.00152732	0.0603735	-16.5636	AD down vs NAD-ni	0.0031028	0.0815812	-12.2577	NAD-i down vs NAD-ni	0.811247	0.865819	-1.15498	NAD-i down vs ND	0.00296413	10.613	10.613	NAD-ni up vs ND	8.62242	2.87047	0.998724	1
9973	A0A5C2GB56	0.00518021	0.466799	0.640742	-1.56069	AD down vs ND	0.642206	0.740042	-1.35128	AD down vs NAD-i	0.00152732	0.0603735	-16.5636	AD down vs NAD-ni	0.0031028	0.0815812	-12.2577	NAD-i down vs NAD-ni	0.811247	0.865819	-1.15498	NAD-i down vs ND	0.00296413	10.613	10.613	NAD-ni up vs ND	8.62242	2.87047	0.998724	1
10663	A0A5C2GYV6	0.00518021	0.466799	0.640742	-1.56069	AD down vs ND	0.642206	0.740042	-1.35128	AD down vs NAD-i	0.00152732	0.0603735	-16.5636	AD down vs NAD-ni	0.0031028	0.0815812	-12.2577	NAD-i down vs NAD-ni	0.811247	0.865819	-1.15498	NAD-i down vs ND	0.00296413	10.613	10.613	NAD-ni up vs ND	8.62242	2.87047	0.998724	1
11475	A0A5C2GQZ9	0.00518021	0.466799	0.640742	-1.56069	AD down vs ND	0.642206	0.740042	-1.35128	AD down vs NAD-i	0.00152732	0.0603735	-16.5636	AD down vs NAD-ni	0.0031028	0.0815812	-12.2577	NAD-i down vs NAD-ni	0.811247	0.865819	-1.15498	NAD-i down vs ND	0.00296413	10.613	10.613	NAD-ni up vs ND	8.62242	2.87047	0.998724	1
11565	A0A5C2G762	0.00518021	0.466799	0.640742	-1.56069	AD down vs ND	0.642206	0.740042	-1.35128	AD down vs NAD-i	0.00152732	0.0603735	-16.5636	AD down vs NAD-ni	0.0031028	0.0815812	-12.2577	NAD-i down vs NAD-ni	0.811247	0.865819	-1.15498	NAD-i down vs ND	0.00296413	10.613	10.613	NAD-ni up vs ND	8.62242	2.87047	0.998724	1
15427	A0A5C2GPQ6	0.00518021	0.466799	0.640742	-1.56069	AD down vs ND	0.642206	0.740042	-1.35128	AD down vs NAD-i	0.00152732	0.0603735	-16.5636	AD down vs NAD-ni	0.0031028	0.0815812	-12.2577	NAD-i down vs NAD-ni	0.811247	0.865819	-1.15498	NAD-i down vs ND	0.00296413	10.613	10.613	NAD-ni up vs ND	8.62242	2.87047	0.998724	1
17013	B3KXM6	0.00537888	0.0780913	0.372744	-2.68281	AD down vs ND	0.0326776	0.313756	-3.18719	AD down vs NAD-i	0.0299029	4.26354	4.26354	AD up vs NAD-ni	0.0012284	13.5887	13.5887	NAD-i up vs NAD-ni	0.736579	1.18801	1.18801	NAD-i up vs ND	0.00265048	0.0874259	-11.4383	NAD-ni down vs ND	8.52263	2.03789	0.717345	1
1652	A0A5C2GKR0	0.00544053	?	?	?	No change between AD and ND	0.00808807	0.603255	-1.65767	AD down vs NAD-i	0.0028306	0.496416	-2.01444	AD down vs NAD-ni	0.0508786	0.822896	-1.21522	NAD-i down vs NAD-ni	?	?	?	No change between NAD-i and ND	?	?	?	No change between NAD-ni and ND	182.806	0.0961463	0.000525948	1
4260	A0A5C2GHC2	0.00551659	0.805638	1.05227	1.05227	AD up vs ND	0.644819	1.10058	1.10058	AD up vs NAD-i	0.00228156	0.366763	-2.72655	AD down vs NAD-ni	0.00123629	0.333246	-3.00078	NAD-i down vs NAD-ni	0.828346	0.95611	-1.04591	NAD-i down vs ND	0.00164302	2.86908	2.86908	NAD-ni up vs ND	7.85103	0.361282	0.153391	1
15724	F8VZ49	0.00554214	0.00434365	16.4857	16.4857	AD up vs ND	0.00264503	11.9832	11.9832	AD up vs NAD-i	0.00893732	9.87754	9.87754	AD up vs NAD-ni	0.732729	0.824286	-1.21317	NAD-i down vs NAD-ni	0.578067	1.37574	1.37574	NAD-i up vs ND	0.447796	1.66901	1.66901	NAD-ni up vs ND	22.9635	2.4114	0.140014	1
15730	Q0VAC0	0.00554214	0.00434365	16.4857	16.4857	AD up vs ND	0.00264503	11.9832	11.9832	AD up vs NAD-i	0.00893732	9.87754	9.87754	AD up vs NAD-ni	0.732729	0.824286	-1.21317	NAD-i down vs NAD-ni	0.578067	1.37574	1.37574	NAD-i up vs ND	0.447796	1.66901	1.66901	NAD-ni up vs ND	22.9635	2.4114	0.140014	1
17623	B4E1Y5	0.00565552	0.00526234	0.480644	-2.08054	AD down vs ND	0.00831283	0.552594	-1.80965	AD down vs NAD-i	0.42028	1.15998	1.15998	AD up vs NAD-ni	0.00497158	2.09916	2.09916	NAD-i up vs NAD-ni	0.447236	0.869795	-1.1497	NAD-i down vs ND	0.00336889	0.414354	-2.4134	NAD-ni down vs ND	12.305	0.245945	0.0399749	1
17624	A0A0S2Z4A9	0.00565552	0.00526234	0.480644	-2.08054	AD down vs ND	0.00831283	0.552594	-1.80965	AD down vs NAD-i	0.42028	1.15998	1.15998	AD up vs NAD-ni	0.00497158	2.09916	2.09916	NAD-i up vs NAD-ni	0.447236	0.869795	-1.1497	NAD-i down vs ND	0.00336889	0.414354	-2.4134	NAD-ni down vs ND	12.305	0.245945	0.0399749	1
12850	E5RGZ4	0.00566192	0.00277103	0.542361	-1.84379	AD down vs ND	0.00615355	0.583278	-1.71445	AD down vs NAD-i	0.66806	0.92689	-1.07888	AD down vs NAD-ni	0.021113	1.58911	1.58911	NAD-i up vs NAD-ni	0.657351	0.929851	-1.07544	NAD-i down vs ND	0.00992856	0.585141	-1.70899	NAD-ni down vs ND	7.33949	0.211416	0.105619	1
12851	E5RG95	0.00566192	0.00277103	0.542361	-1.84379	AD down vs ND	0.00615355	0.583278	-1.71445	AD down vs NAD-i	0.66806	0.92689	-1.07888	AD down vs NAD-ni	0.021113	1.58911	1.58911	NAD-i up vs NAD-ni	0.657351	0.929851	-1.07544	NAD-i down vs ND	0.00992856	0.585141	-1.70899	NAD-ni down vs ND	7.33949	0.211416	0.105619	1
12852	K7EKN2	0.00566192	0.00277103	0.542361	-1.84379	AD down vs ND	0.00615355	0.583278	-1.71445	AD down vs NAD-i	0.66806	0.92689	-1.07888	AD down vs NAD-ni	0.021113	1.58911	1.58911	NAD-i up vs NAD-ni	0.657351	0.929851	-1.07544	NAD-i down vs ND	0.00992856	0.585141	-1.70899	NAD-ni down vs ND	7.33949	0.211416	0.105619	1
12856	E5RI09	0.00566192	0.00277103	0.542361	-1.84379	AD down vs ND	0.00615355	0.583278	-1.71445	AD down vs NAD-i	0.66806	0.92689	-1.07888	AD down vs NAD-ni	0.021113	1.58911	1.58911	NAD-i up vs NAD-ni	0.657351	0.929851	-1.07544	NAD-i down vs ND	0.00992856	0.585141	-1.70899	NAD-ni down vs ND	7.33949	0.211416	0.105619	1
12859	K7EPM1	0.00566192	0.00277103	0.542361	-1.84379	AD down vs ND	0.00615355	0.583278	-1.71445	AD down vs NAD-i	0.66806	0.92689	-1.07888	AD down vs NAD-ni	0.021113	1.58911	1.58911	NAD-i up vs NAD-ni	0.657351	0.929851	-1.07544	NAD-i down vs ND	0.00992856	0.585141	-1.70899	NAD-ni down vs ND	7.33949	0.211416	0.105619	1
15049	P07737	0.00573974	0.0112045	0.568548	-1.75887	AD down vs ND	0.00464478	0.518501	-1.92864	AD down vs NAD-i	0.81083	1.05038	1.05038	AD up vs NAD-ni	0.00478822	2.02581	2.02581	NAD-i up vs NAD-ni	0.629369	1.09652	1.09652	NAD-i up vs ND	0.0108206	0.541276	-1.84749	NAD-ni down vs ND	7.31119	0.285068	0.142966	1
3322	A0A5C2GLD4	0.00582021	0.0123359	0.760942	-1.31416	AD down vs ND	0.00420068	0.730172	-1.36954	AD down vs NAD-i	0.629407	1.04882	1.04882	AD up vs NAD-ni	0.00385372	1.4364	1.4364	NAD-i up vs NAD-ni	0.617639	1.04214	1.04214	NAD-i up vs ND	0.00968398	0.725522	-1.37832	NAD-ni down vs ND	9.12703	0.0559462	0.0163459	1
20684	Q5VVQ6	0.00583752	0.0368297	0.754095	-1.32609	AD down vs ND	0.00150853	0.327658	-3.05196	AD down vs NAD-i	0.204678	0.851894	-1.17385	AD down vs NAD-ni	0.00428791	2.59995	2.59995	NAD-i up vs NAD-ni	0.00419835	2.30147	2.30147	NAD-i up vs ND	0.330501	0.885197	-1.12969	NAD-ni down vs ND	42.6929	0.178434	0.00417947	1
13056	C9JCQ4	0.00610194	0.155295	1.28821	1.28821	AD up vs ND	0.00858271	0.572182	-1.7477	AD down vs NAD-i	0.95237	0.990101	-1.01	AD down vs NAD-ni	0.00939949	1.7304	1.7304	NAD-i up vs NAD-ni	0.00101697	2.2514	2.2514	NAD-i up vs ND	0.141623	1.30109	1.30109	NAD-ni up vs ND	8.98452	0.19868	0.0589696	1
8915	A0A5C2GKR9	0.00631638	0.0101442	0.47963	-2.08494	AD down vs ND	0.0100674	0.405211	-2.46785	AD down vs NAD-i	0.00214766	0.139797	-7.15324	AD down vs NAD-ni	0.00967748	0.344998	-2.89857	NAD-i down vs NAD-ni	0.206152	1.18366	1.18366	NAD-i up vs ND	0.00544332	3.43091	3.43091	NAD-ni up vs ND	157.485	0.495521	0.00209765	1
7002	A0A5C2FX27	0.00667022	0.0707732	2.04108	2.04108	AD up vs ND	0.0131977	3.60768	3.60768	AD up vs NAD-i	0.263876	0.650712	-1.53678	AD down vs NAD-ni	0.00166178	0.180368	-5.54421	NAD-i down vs NAD-ni	0.064857	0.565761	-1.76753	NAD-i down vs ND	0.00517796	3.13669	3.13669	NAD-ni up vs ND	14.52	0.638811	0.0733254	1
2711	A0A5C2FU99	0.0067735	0.00482579	0.261784	-3.81994	AD down vs ND	0.00237918	0.222876	-4.4868	AD down vs NAD-i	0.283894	0.637414	-1.56884	AD down vs NAD-ni	0.0180143	2.85995	2.85995	NAD-i up vs NAD-ni	0.650376	1.17457	1.17457	NAD-i up vs ND	0.0378174	0.410697	-2.43488	NAD-ni down vs ND	7.38559	0.991405	0.44745	1
5596	A0A5C2H1L1	0.0067735	0.00482579	0.261784	-3.81994	AD down vs ND	0.00237918	0.222876	-4.4868	AD down vs NAD-i	0.283894	0.637414	-1.56884	AD down vs NAD-ni	0.0180143	2.85995	2.85995	NAD-i up vs NAD-ni	0.650376	1.17457	1.17457	NAD-i up vs ND	0.0378174	0.410697	-2.43488	NAD-ni down vs ND	7.38559	0.991405	0.44745	1
11182	A0A5C2GB69	0.0067735	0.00482579	0.261784	-3.81994	AD down vs ND	0.00237918	0.222876	-4.4868	AD down vs NAD-i	0.283894	0.637414	-1.56884	AD down vs NAD-ni	0.0180143	2.85995	2.85995	NAD-i up vs NAD-ni	0.650376	1.17457	1.17457	NAD-i up vs ND	0.0378174	0.410697	-2.43488	NAD-ni down vs ND	7.38559	0.991405	0.44745	1
7346	A0A5C2GMP0	0.00679391	0.481923	0.640742	-1.56069	AD down vs ND	0.583157	0.691246	-1.44666	AD down vs NAD-i	0.00191334	0.0603735	-16.5636	AD down vs NAD-ni	0.00449976	0.0873402	-11.4495	NAD-i down vs NAD-ni	0.903257	0.926939	-1.07882	NAD-i down vs ND	0.00366203	10.613	10.613	NAD-ni up vs ND	7.92153	2.82979	1.07168	1
13233	Q86W03	0.00685904	0.0314938	0.627293	-1.59415	AD down vs ND	0.0108376	0.560208	-1.78505	AD down vs NAD-i	0.334326	1.22933	1.22933	AD up vs NAD-ni	0.00273038	2.19442	2.19442	NAD-i up vs NAD-ni	0.562308	1.11975	1.11975	NAD-i up vs ND	0.00720105	0.510272	-1.95974	NAD-ni down vs ND	6.94811	0.281812	0.148718	1
19208	B8ZWD1	0.00691519	0.00247894	0.242597	-4.12207	AD down vs ND	0.0235484	0.444217	-2.25115	AD down vs NAD-i	?	?	?	No change between AD and NAD-ni	?	?	?	No change between NAD-i and NAD-ni	0.0437603	0.546122	-1.83109	NAD-i down vs ND	?	?	?	No change between NAD-ni and ND	15.7818	0.454561	0.0720073	1
19209	A0A024RAF2	0.00691519	0.00247894	0.242597	-4.12207	AD down vs ND	0.0235484	0.444217	-2.25115	AD down vs NAD-i	?	?	?	No change between AD and NAD-ni	?	?	?	No change between NAD-i and NAD-ni	0.0437603	0.546122	-1.83109	NAD-i down vs ND	?	?	?	No change between NAD-ni and ND	15.7818	0.454561	0.0720073	1
19210	A0A0A0MTI5	0.00691519	0.00247894	0.242597	-4.12207	AD down vs ND	0.0235484	0.444217	-2.25115	AD down vs NAD-i	?	?	?	No change between AD and NAD-ni	?	?	?	No change between NAD-i and NAD-ni	0.0437603	0.546122	-1.83109	NAD-i down vs ND	?	?	?	No change between NAD-ni and ND	15.7818	0.454561	0.0720073	1
10371	A0A5C2GDI2	0.00692054	0.0438099	1.56041	1.56041	AD up vs ND	0.047599	1.7889	1.7889	AD up vs NAD-i	0.0521136	0.656326	-1.52363	AD down vs NAD-ni	0.00499297	0.366889	-2.72562	NAD-i down vs NAD-ni	0.543925	0.872274	-1.14643	NAD-i down vs ND	0.00209478	2.37749	2.37749	NAD-ni up vs ND	14.2794	0.267218	0.0311893	1
16397	B2R5U1	0.00712595	0.00962272	2.47523	2.47523	AD up vs ND	0.734526	1.10606	1.10606	AD up vs NAD-i	0.17668	0.636396	-1.57135	AD down vs NAD-ni	0.105135	0.575371	-1.73801	NAD-i down vs NAD-ni	0.017919	2.23788	2.23788	NAD-i up vs ND	0.0011765	3.88945	3.88945	NAD-ni up vs ND	6.8718	0.653143	0.348505	1
16399	Q59FF0	0.00712595	0.00962272	2.47523	2.47523	AD up vs ND	0.734526	1.10606	1.10606	AD up vs NAD-i	0.17668	0.636396	-1.57135	AD down vs NAD-ni	0.105135	0.575371	-1.73801	NAD-i down vs NAD-ni	0.017919	2.23788	2.23788	NAD-i up vs ND	0.0011765	3.88945	3.88945	NAD-ni up vs ND	6.8718	0.653143	0.348505	1
16400	I6TRR8	0.00712595	0.00962272	2.47523	2.47523	AD up vs ND	0.734526	1.10606	1.10606	AD up vs NAD-i	0.17668	0.636396	-1.57135	AD down vs NAD-ni	0.105135	0.575371	-1.73801	NAD-i down vs NAD-ni	0.017919	2.23788	2.23788	NAD-i up vs ND	0.0011765	3.88945	3.88945	NAD-ni up vs ND	6.8718	0.653143	0.348505	1
16402	Q7KZF4	0.00712595	0.00962272	2.47523	2.47523	AD up vs ND	0.734526	1.10606	1.10606	AD up vs NAD-i	0.17668	0.636396	-1.57135	AD down vs NAD-ni	0.105135	0.575371	-1.73801	NAD-i down vs NAD-ni	0.017919	2.23788	2.23788	NAD-i up vs ND	0.0011765	3.88945	3.88945	NAD-ni up vs ND	6.8718	0.653143	0.348505	1
16403	B3KU67	0.00712595	0.00962272	2.47523	2.47523	AD up vs ND	0.734526	1.10606	1.10606	AD up vs NAD-i	0.17668	0.636396	-1.57135	AD down vs NAD-ni	0.105135	0.575371	-1.73801	NAD-i down vs NAD-ni	0.017919	2.23788	2.23788	NAD-i up vs ND	0.0011765	3.88945	3.88945	NAD-ni up vs ND	6.8718	0.653143	0.348505	1
2538	A0A5C2GA14	0.00724575	0.202273	1.36575	1.36575	AD up vs ND	0.00731676	3.46163	3.46163	AD up vs NAD-i	0.104319	0.656326	-1.52363	AD down vs NAD-ni	0.00160824	0.1896	-5.27426	NAD-i down vs NAD-ni	0.0180314	0.39454	-2.5346	NAD-i down vs ND	0.0119269	2.0809	2.0809	NAD-ni up vs ND	13.9844	0.428646	0.0510863	1
3641	A0A5C2GMT7	0.00726053	0.742901	0.886812	-1.12763	AD down vs ND	0.0119002	0.299735	-3.33628	AD down vs NAD-i	0.00358088	0.182844	-5.46914	AD down vs NAD-ni	0.308988	0.610019	-1.63929	NAD-i down vs NAD-ni	0.0197787	2.95865	2.95865	NAD-i up vs ND	0.00547863	4.8501	4.8501	NAD-ni up vs ND	7.75613	1.1067	0.42806	1
13570	P30838	0.00729568	0.838563	1.04969	1.04969	AD up vs ND	0.630999	0.891496	-1.12171	AD down vs NAD-i	0.00358043	2.52414	2.52414	AD up vs NAD-ni	0.00163125	2.83136	2.83136	NAD-i up vs NAD-ni	0.496876	1.17745	1.17745	NAD-i up vs ND	0.00502229	0.415861	-2.40465	NAD-ni down vs ND	6.825	0.417452	0.224272	1
18492	Q86SG5	0.00742435	0.347686	0.68857	-1.45229	AD down vs ND	0.030955	0.386668	-2.5862	AD down vs NAD-i	0.0871447	2.1548	2.1548	AD up vs NAD-ni	0.00108053	5.57273	5.57273	NAD-i up vs NAD-ni	0.130801	1.78078	1.78078	NAD-i up vs ND	0.0130584	0.319552	-3.12938	NAD-ni down vs ND	7.18356	0.99922	0.463661	1
15729	A0A024RC46	0.00755077	0.00423237	16.5804	16.5804	AD up vs ND	0.00597916	7.22228	7.22228	AD up vs NAD-i	0.00870372	9.93428	9.93428	AD up vs NAD-ni	0.576413	1.37551	1.37551	NAD-i up vs NAD-ni	0.188562	2.29573	2.29573	NAD-i up vs ND	0.445666	1.66901	1.66901	NAD-ni up vs ND	19.4488	2.02171	0.138601	1
13220	Q86W05	0.00760514	0.0452913	0.647677	-1.54398	AD down vs ND	0.012837	0.565137	-1.76948	AD down vs NAD-i	0.277009	1.26833	1.26833	AD up vs NAD-ni	0.0025208	2.24429	2.24429	NAD-i up vs NAD-ni	0.493373	1.14605	1.14605	NAD-i up vs ND	0.00796163	0.510653	-1.95828	NAD-ni down vs ND	6.74289	0.282503	0.15362	1
13222	Q5K633	0.00760514	0.0452913	0.647677	-1.54398	AD down vs ND	0.012837	0.565137	-1.76948	AD down vs NAD-i	0.277009	1.26833	1.26833	AD up vs NAD-ni	0.0025208	2.24429	2.24429	NAD-i up vs NAD-ni	0.493373	1.14605	1.14605	NAD-i up vs ND	0.00796163	0.510653	-1.95828	NAD-ni down vs ND	6.74289	0.282503	0.15362	1
13246	P48594	0.00760514	0.0452913	0.647677	-1.54398	AD down vs ND	0.012837	0.565137	-1.76948	AD down vs NAD-i	0.277009	1.26833	1.26833	AD up vs NAD-ni	0.0025208	2.24429	2.24429	NAD-i up vs NAD-ni	0.493373	1.14605	1.14605	NAD-i up vs ND	0.00796163	0.510653	-1.95828	NAD-ni down vs ND	6.74289	0.282503	0.15362	1
13225	Q9BYF7	0.00767017	0.0453549	0.647677	-1.54398	AD down vs ND	0.0129753	0.565674	-1.7678	AD down vs NAD-i	0.27717	1.26833	1.26833	AD up vs NAD-ni	0.00254678	2.24216	2.24216	NAD-i up vs NAD-ni	0.496477	1.14496	1.14496	NAD-i up vs ND	0.00797788	0.510653	-1.95828	NAD-ni down vs ND	6.72614	0.282001	0.153729	1
16176	Q9UFA7	0.00769633	0.650582	1.30657	1.30657	AD up vs ND	0.0224017	17.1699	17.1699	AD up vs NAD-i	0.0171963	0.0661391	-15.1196	AD down vs NAD-ni	0.00223987	0.00385203	-259.603	NAD-i down vs NAD-ni	0.0169234	0.0760964	-13.1412	NAD-i down vs ND	0.00580475	19.7549	19.7549	NAD-ni up vs ND	35.3047	4.26174	0.120713	1
12743	B4DHP5	0.00785495	0.0640388	0.698673	-1.43128	AD down vs ND	0.0821408	0.716615	-1.39545	AD down vs NAD-i	0.0682502	1.46278	1.46278	AD up vs NAD-ni	0.00298237	2.04123	2.04123	NAD-i up vs NAD-ni	0.8869	0.974962	-1.02568	NAD-i down vs ND	0.00236362	0.477634	-2.09365	NAD-ni down vs ND	6.67943	0.229373	0.125914	1
13215	P29508	0.00788212	0.110263	0.735054	-1.36044	AD down vs ND	0.0292755	0.641595	-1.55862	AD down vs NAD-i	0.101224	1.40824	1.40824	AD up vs NAD-ni	0.00173794	2.19491	2.19491	NAD-i up vs NAD-ni	0.459002	1.14567	1.14567	NAD-i up vs ND	0.0059632	0.521965	-1.91584	NAD-ni down vs ND	6.67267	0.237125	0.130301	1
14821	K7EJY8	0.00789294	0.00341783	0.271914	-3.67763	AD down vs ND	0.0341967	0.567061	-1.76348	AD down vs NAD-i	?	?	?	No change between AD and NAD-ni	?	?	?	No change between NAD-i and NAD-ni	0.017226	0.479515	-2.08544	NAD-i down vs ND	?	?	?	No change between NAD-ni and ND	36.3383	0.321636	0.0132767	1
4425	A0A5C2H3L8	0.00794674	0.024849	0.24266	-4.12099	AD down vs ND	0.963049	1.02619	1.02619	AD up vs NAD-i	0.0717074	3.23429	3.23429	AD up vs NAD-ni	0.0772862	3.15176	3.15176	NAD-i up vs NAD-ni	0.0228343	0.236468	-4.2289	NAD-i down vs ND	0.00106943	0.0750274	-13.3285	NAD-ni down vs ND	6.65671	2.24073	1.23424	1
6451	A0A5C2G6M5	0.00794674	0.024849	0.24266	-4.12099	AD down vs ND	0.963049	1.02619	1.02619	AD up vs NAD-i	0.0717074	3.23429	3.23429	AD up vs NAD-ni	0.0772862	3.15176	3.15176	NAD-i up vs NAD-ni	0.0228343	0.236468	-4.2289	NAD-i down vs ND	0.00106943	0.0750274	-13.3285	NAD-ni down vs ND	6.65671	2.24073	1.23424	1
15345	Q53GL5	0.00800615	0.251847	0.528975	-1.89045	AD down vs ND	0.251644	0.528821	-1.891	AD down vs NAD-i	0.00963994	7.73929	7.73929	AD up vs NAD-ni	0.00187479	14.635	14.635	NAD-i up vs NAD-ni	0.999566	1.00029	1.00029	NAD-i up vs ND	0.00187614	0.0683493	-14.6307	NAD-ni down vs ND	7.02014	2.17821	1.03427	1
15342	P48735	0.00804986	0.250233	0.527249	-1.89664	AD down vs ND	0.252298	0.528821	-1.891	AD down vs NAD-i	0.0097172	7.73929	7.73929	AD up vs NAD-ni	0.00189325	14.635	14.635	NAD-i up vs NAD-ni	0.995582	0.997028	-1.00298	NAD-i down vs ND	0.00187935	0.0681263	-14.6786	NAD-ni down vs ND	7.00844	2.181	1.03732	1
15347	O60218	0.00811507	0.715701	1.10181	1.10181	AD up vs ND	0.632528	0.880224	-1.13607	AD down vs NAD-i	0.00377707	2.78589	2.78589	AD up vs NAD-ni	0.00172423	3.16498	3.16498	NAD-i up vs NAD-ni	0.405225	1.25174	1.25174	NAD-i up vs ND	0.00694657	0.395497	-2.52847	NAD-ni down vs ND	6.61583	0.503834	0.279238	1
3052	A0A5C2G7H3	0.00816605	0.00300341	23.8088	23.8088	AD up vs ND	0.00146019	35.8943	35.8943	AD up vs NAD-i	0.0137088	15.5145	15.5145	AD up vs NAD-ni	0.29889	0.432229	-2.31359	NAD-i down vs NAD-ni	0.524223	0.663303	-1.50761	NAD-i down vs ND	0.586141	1.53461	1.53461	NAD-ni up vs ND	8.14199	3.50221	1.14704	1
7056	A0A5C2GMC1	0.00816605	0.00300341	23.8088	23.8088	AD up vs ND	0.00146019	35.8943	35.8943	AD up vs NAD-i	0.0137088	15.5145	15.5145	AD up vs NAD-ni	0.29889	0.432229	-2.31359	NAD-i down vs NAD-ni	0.524223	0.663303	-1.50761	NAD-i down vs ND	0.586141	1.53461	1.53461	NAD-ni up vs ND	8.14199	3.50221	1.14704	1
8168	A0A5C2GLD3	0.00816605	0.00300341	23.8088	23.8088	AD up vs ND	0.00146019	35.8943	35.8943	AD up vs NAD-i	0.0137088	15.5145	15.5145	AD up vs NAD-ni	0.29889	0.432229	-2.31359	NAD-i down vs NAD-ni	0.524223	0.663303	-1.50761	NAD-i down vs ND	0.586141	1.53461	1.53461	NAD-ni up vs ND	8.14199	3.50221	1.14704	1
13583	P00352	0.00828002	0.209782	1.60077	1.60077	AD up vs ND	0.835203	0.927519	-1.07814	AD down vs NAD-i	0.00283157	4.29841	4.29841	AD up vs NAD-ni	0.00201756	4.6343	4.6343	NAD-i up vs NAD-ni	0.150594	1.72587	1.72587	NAD-i up vs ND	0.025178	0.372411	-2.6852	NAD-ni down vs ND	6.57673	0.928499	0.517658	1
13597	V9HVX6	0.00828002	0.209782	1.60077	1.60077	AD up vs ND	0.835203	0.927519	-1.07814	AD down vs NAD-i	0.00283157	4.29841	4.29841	AD up vs NAD-ni	0.00201756	4.6343	4.6343	NAD-i up vs NAD-ni	0.150594	1.72587	1.72587	NAD-i up vs ND	0.025178	0.372411	-2.6852	NAD-ni down vs ND	6.57673	0.928499	0.517658	1
16179	Q6MZI0	0.00858579	0.150274	0.576749	-1.73386	AD down vs ND	0.692289	0.874759	-1.14317	AD down vs NAD-i	0.0170749	2.77701	2.77701	AD up vs NAD-ni	0.00642717	3.17461	3.17461	NAD-i up vs NAD-ni	0.235123	0.659324	-1.51671	NAD-i down vs ND	0.00150835	0.207687	-4.81494	NAD-ni down vs ND	7.34922	0.763993	0.311867	1
2683	A0A5C2G905	0.00861996	0.0150081	0.217291	-4.60213	AD down vs ND	0.945542	1.03641	1.03641	AD up vs NAD-i	0.00896659	0.132726	-7.53434	AD down vs NAD-ni	0.00612324	0.128063	-7.80867	NAD-i down vs NAD-ni	0.00902719	0.209657	-4.76969	NAD-i down vs ND	0.415375	1.63714	1.63714	NAD-ni up vs ND	7.33976	1.84601	0.754525	1
6632	A2NYV4	0.00861996	0.0150081	0.217291	-4.60213	AD down vs ND	0.945542	1.03641	1.03641	AD up vs NAD-i	0.00896659	0.132726	-7.53434	AD down vs NAD-ni	0.00612324	0.128063	-7.80867	NAD-i down vs NAD-ni	0.00902719	0.209657	-4.76969	NAD-i down vs ND	0.415375	1.63714	1.63714	NAD-ni up vs ND	7.33976	1.84601	0.754525	1
7103	A0A5C2G5K3	0.00861996	0.0150081	0.217291	-4.60213	AD down vs ND	0.945542	1.03641	1.03641	AD up vs NAD-i	0.00896659	0.132726	-7.53434	AD down vs NAD-ni	0.00612324	0.128063	-7.80867	NAD-i down vs NAD-ni	0.00902719	0.209657	-4.76969	NAD-i down vs ND	0.415375	1.63714	1.63714	NAD-ni up vs ND	7.33976	1.84601	0.754525	1
7659	A0A5C2G548	0.00861996	0.0150081	0.217291	-4.60213	AD down vs ND	0.945542	1.03641	1.03641	AD up vs NAD-i	0.00896659	0.132726	-7.53434	AD down vs NAD-ni	0.00612324	0.128063	-7.80867	NAD-i down vs NAD-ni	0.00902719	0.209657	-4.76969	NAD-i down vs ND	0.415375	1.63714	1.63714	NAD-ni up vs ND	7.33976	1.84601	0.754525	1
4218	A0A5C2GT13	0.00868222	0.876545	0.944596	-1.05865	AD down vs ND	0.0158541	0.319265	-3.13219	AD down vs NAD-i	0.00458479	0.194758	-5.13458	AD down vs NAD-ni	0.310951	0.610019	-1.63929	NAD-i down vs NAD-ni	0.0201748	2.95865	2.95865	NAD-i up vs ND	0.00561337	4.8501	4.8501	NAD-ni up vs ND	7.32264	1.05388	0.43176	1
1602	A0A5C2GAQ2	0.0086963	0.0153676	2.05456	2.05456	AD up vs ND	0.0150143	2.06287	2.06287	AD up vs NAD-i	0.378107	0.799436	-1.25088	AD down vs NAD-ni	0.00450094	0.387536	-2.58041	NAD-i down vs NAD-ni	0.983912	0.99597	-1.00405	NAD-i down vs ND	0.00459315	2.57001	2.57001	NAD-ni up vs ND	10.355	0.324315	0.0626393	1
2012	A0A5C2GMW1	0.0086963	0.0153676	2.05456	2.05456	AD up vs ND	0.0150143	2.06287	2.06287	AD up vs NAD-i	0.378107	0.799436	-1.25088	AD down vs NAD-ni	0.00450094	0.387536	-2.58041	NAD-i down vs NAD-ni	0.983912	0.99597	-1.00405	NAD-i down vs ND	0.00459315	2.57001	2.57001	NAD-ni up vs ND	10.355	0.324315	0.0626393	1
2226	A0A2U8J8I5	0.0086963	0.0153676	2.05456	2.05456	AD up vs ND	0.0150143	2.06287	2.06287	AD up vs NAD-i	0.378107	0.799436	-1.25088	AD down vs NAD-ni	0.00450094	0.387536	-2.58041	NAD-i down vs NAD-ni	0.983912	0.99597	-1.00405	NAD-i down vs ND	0.00459315	2.57001	2.57001	NAD-ni up vs ND	10.355	0.324315	0.0626393	1
2648	A0A5C2GNA6	0.0086963	0.0153676	2.05456	2.05456	AD up vs ND	0.0150143	2.06287	2.06287	AD up vs NAD-i	0.378107	0.799436	-1.25088	AD down vs NAD-ni	0.00450094	0.387536	-2.58041	NAD-i down vs NAD-ni	0.983912	0.99597	-1.00405	NAD-i down vs ND	0.00459315	2.57001	2.57001	NAD-ni up vs ND	10.355	0.324315	0.0626393	1
3252	A0A2U8J8J9	0.0086963	0.0153676	2.05456	2.05456	AD up vs ND	0.0150143	2.06287	2.06287	AD up vs NAD-i	0.378107	0.799436	-1.25088	AD down vs NAD-ni	0.00450094	0.387536	-2.58041	NAD-i down vs NAD-ni	0.983912	0.99597	-1.00405	NAD-i down vs ND	0.00459315	2.57001	2.57001	NAD-ni up vs ND	10.355	0.324315	0.0626393	1
3280	A0A5C2GPC0	0.0086963	0.0153676	2.05456	2.05456	AD up vs ND	0.0150143	2.06287	2.06287	AD up vs NAD-i	0.378107	0.799436	-1.25088	AD down vs NAD-ni	0.00450094	0.387536	-2.58041	NAD-i down vs NAD-ni	0.983912	0.99597	-1.00405	NAD-i down vs ND	0.00459315	2.57001	2.57001	NAD-ni up vs ND	10.355	0.324315	0.0626393	1
3354	A0A5C2GUU4	0.0086963	0.0153676	2.05456	2.05456	AD up vs ND	0.0150143	2.06287	2.06287	AD up vs NAD-i	0.378107	0.799436	-1.25088	AD down vs NAD-ni	0.00450094	0.387536	-2.58041	NAD-i down vs NAD-ni	0.983912	0.99597	-1.00405	NAD-i down vs ND	0.00459315	2.57001	2.57001	NAD-ni up vs ND	10.355	0.324315	0.0626393	1
4153	A0A5C2GGR8	0.0086963	0.0153676	2.05456	2.05456	AD up vs ND	0.0150143	2.06287	2.06287	AD up vs NAD-i	0.378107	0.799436	-1.25088	AD down vs NAD-ni	0.00450094	0.387536	-2.58041	NAD-i down vs NAD-ni	0.983912	0.99597	-1.00405	NAD-i down vs ND	0.00459315	2.57001	2.57001	NAD-ni up vs ND	10.355	0.324315	0.0626393	1
4735	A0A5C2G5N2	0.0086963	0.0153676	2.05456	2.05456	AD up vs ND	0.0150143	2.06287	2.06287	AD up vs NAD-i	0.378107	0.799436	-1.25088	AD down vs NAD-ni	0.00450094	0.387536	-2.58041	NAD-i down vs NAD-ni	0.983912	0.99597	-1.00405	NAD-i down vs ND	0.00459315	2.57001	2.57001	NAD-ni up vs ND	10.355	0.324315	0.0626393	1
5519	A0A5C2GN59	0.0086963	0.0153676	2.05456	2.05456	AD up vs ND	0.0150143	2.06287	2.06287	AD up vs NAD-i	0.378107	0.799436	-1.25088	AD down vs NAD-ni	0.00450094	0.387536	-2.58041	NAD-i down vs NAD-ni	0.983912	0.99597	-1.00405	NAD-i down vs ND	0.00459315	2.57001	2.57001	NAD-ni up vs ND	10.355	0.324315	0.0626393	1
5744	A0A2U8J8X2	0.0086963	0.0153676	2.05456	2.05456	AD up vs ND	0.0150143	2.06287	2.06287	AD up vs NAD-i	0.378107	0.799436	-1.25088	AD down vs NAD-ni	0.00450094	0.387536	-2.58041	NAD-i down vs NAD-ni	0.983912	0.99597	-1.00405	NAD-i down vs ND	0.00459315	2.57001	2.57001	NAD-ni up vs ND	10.355	0.324315	0.0626393	1
6006	A0A5C2GRQ1	0.0086963	0.0153676	2.05456	2.05456	AD up vs ND	0.0150143	2.06287	2.06287	AD up vs NAD-i	0.378107	0.799436	-1.25088	AD down vs NAD-ni	0.00450094	0.387536	-2.58041	NAD-i down vs NAD-ni	0.983912	0.99597	-1.00405	NAD-i down vs ND	0.00459315	2.57001	2.57001	NAD-ni up vs ND	10.355	0.324315	0.0626393	1
7557	A0A5C2GDW0	0.0086963	0.0153676	2.05456	2.05456	AD up vs ND	0.0150143	2.06287	2.06287	AD up vs NAD-i	0.378107	0.799436	-1.25088	AD down vs NAD-ni	0.00450094	0.387536	-2.58041	NAD-i down vs NAD-ni	0.983912	0.99597	-1.00405	NAD-i down vs ND	0.00459315	2.57001	2.57001	NAD-ni up vs ND	10.355	0.324315	0.0626393	1
8597	A0A5C2GM20	0.0086963	0.0153676	2.05456	2.05456	AD up vs ND	0.0150143	2.06287	2.06287	AD up vs NAD-i	0.378107	0.799436	-1.25088	AD down vs NAD-ni	0.00450094	0.387536	-2.58041	NAD-i down vs NAD-ni	0.983912	0.99597	-1.00405	NAD-i down vs ND	0.00459315	2.57001	2.57001	NAD-ni up vs ND	10.355	0.324315	0.0626393	1
8999	A0A5C2GWC6	0.0086963	0.0153676	2.05456	2.05456	AD up vs ND	0.0150143	2.06287	2.06287	AD up vs NAD-i	0.378107	0.799436	-1.25088	AD down vs NAD-ni	0.00450094	0.387536	-2.58041	NAD-i down vs NAD-ni	0.983912	0.99597	-1.00405	NAD-i down vs ND	0.00459315	2.57001	2.57001	NAD-ni up vs ND	10.355	0.324315	0.0626393	1
9323	A0A5C2GSJ6	0.0086963	0.0153676	2.05456	2.05456	AD up vs ND	0.0150143	2.06287	2.06287	AD up vs NAD-i	0.378107	0.799436	-1.25088	AD down vs NAD-ni	0.00450094	0.387536	-2.58041	NAD-i down vs NAD-ni	0.983912	0.99597	-1.00405	NAD-i down vs ND	0.00459315	2.57001	2.57001	NAD-ni up vs ND	10.355	0.324315	0.0626393	1
10407	A0A5C2GLF5	0.0086963	0.0153676	2.05456	2.05456	AD up vs ND	0.0150143	2.06287	2.06287	AD up vs NAD-i	0.378107	0.799436	-1.25088	AD down vs NAD-ni	0.00450094	0.387536	-2.58041	NAD-i down vs NAD-ni	0.983912	0.99597	-1.00405	NAD-i down vs ND	0.00459315	2.57001	2.57001	NAD-ni up vs ND	10.355	0.324315	0.0626393	1
10428	A0A5C2G8C7	0.0086963	0.0153676	2.05456	2.05456	AD up vs ND	0.0150143	2.06287	2.06287	AD up vs NAD-i	0.378107	0.799436	-1.25088	AD down vs NAD-ni	0.00450094	0.387536	-2.58041	NAD-i down vs NAD-ni	0.983912	0.99597	-1.00405	NAD-i down vs ND	0.00459315	2.57001	2.57001	NAD-ni up vs ND	10.355	0.324315	0.0626393	1
10744	A0A5C2GQ23	0.0086963	0.0153676	2.05456	2.05456	AD up vs ND	0.0150143	2.06287	2.06287	AD up vs NAD-i	0.378107	0.799436	-1.25088	AD down vs NAD-ni	0.00450094	0.387536	-2.58041	NAD-i down vs NAD-ni	0.983912	0.99597	-1.00405	NAD-i down vs ND	0.00459315	2.57001	2.57001	NAD-ni up vs ND	10.355	0.324315	0.0626393	1
10794	Q9UGP3	0.0086963	0.0153676	2.05456	2.05456	AD up vs ND	0.0150143	2.06287	2.06287	AD up vs NAD-i	0.378107	0.799436	-1.25088	AD down vs NAD-ni	0.00450094	0.387536	-2.58041	NAD-i down vs NAD-ni	0.983912	0.99597	-1.00405	NAD-i down vs ND	0.00459315	2.57001	2.57001	NAD-ni up vs ND	10.355	0.324315	0.0626393	1
10971	A0A5C2G648	0.0086963	0.0153676	2.05456	2.05456	AD up vs ND	0.0150143	2.06287	2.06287	AD up vs NAD-i	0.378107	0.799436	-1.25088	AD down vs NAD-ni	0.00450094	0.387536	-2.58041	NAD-i down vs NAD-ni	0.983912	0.99597	-1.00405	NAD-i down vs ND	0.00459315	2.57001	2.57001	NAD-ni up vs ND	10.355	0.324315	0.0626393	1
11141	A0A5C2GQV6	0.0086963	0.0153676	2.05456	2.05456	AD up vs ND	0.0150143	2.06287	2.06287	AD up vs NAD-i	0.378107	0.799436	-1.25088	AD down vs NAD-ni	0.00450094	0.387536	-2.58041	NAD-i down vs NAD-ni	0.983912	0.99597	-1.00405	NAD-i down vs ND	0.00459315	2.57001	2.57001	NAD-ni up vs ND	10.355	0.324315	0.0626393	1
18443	A0A5C2GKH6	0.0086963	0.0153676	2.05456	2.05456	AD up vs ND	0.0150143	2.06287	2.06287	AD up vs NAD-i	0.378107	0.799436	-1.25088	AD down vs NAD-ni	0.00450094	0.387536	-2.58041	NAD-i down vs NAD-ni	0.983912	0.99597	-1.00405	NAD-i down vs ND	0.00459315	2.57001	2.57001	NAD-ni up vs ND	10.355	0.324315	0.0626393	1
18450	A0A5C2GQJ6	0.0086963	0.0153676	2.05456	2.05456	AD up vs ND	0.0150143	2.06287	2.06287	AD up vs NAD-i	0.378107	0.799436	-1.25088	AD down vs NAD-ni	0.00450094	0.387536	-2.58041	NAD-i down vs NAD-ni	0.983912	0.99597	-1.00405	NAD-i down vs ND	0.00459315	2.57001	2.57001	NAD-ni up vs ND	10.355	0.324315	0.0626393	1
16232	Q4VAY2	0.00871751	0.00726755	0.295698	-3.38183	AD down vs ND	0.0105967	0.319861	-3.12636	AD down vs NAD-i	0.928005	1.03773	1.03773	AD up vs NAD-ni	0.0135008	3.24431	3.24431	NAD-i up vs NAD-ni	0.836153	0.924459	-1.08171	NAD-i down vs ND	0.00951184	0.284947	-3.50942	NAD-ni down vs ND	6.47732	1.00834	0.570798	1
16233	A0A0G2JPD0	0.00871751	0.00726755	0.295698	-3.38183	AD down vs ND	0.0105967	0.319861	-3.12636	AD down vs NAD-i	0.928005	1.03773	1.03773	AD up vs NAD-ni	0.0135008	3.24431	3.24431	NAD-i up vs NAD-ni	0.836153	0.924459	-1.08171	NAD-i down vs ND	0.00951184	0.284947	-3.50942	NAD-ni down vs ND	6.47732	1.00834	0.570798	1
16235	A0A0G2JNB4	0.00871751	0.00726755	0.295698	-3.38183	AD down vs ND	0.0105967	0.319861	-3.12636	AD down vs NAD-i	0.928005	1.03773	1.03773	AD up vs NAD-ni	0.0135008	3.24431	3.24431	NAD-i up vs NAD-ni	0.836153	0.924459	-1.08171	NAD-i down vs ND	0.00951184	0.284947	-3.50942	NAD-ni down vs ND	6.47732	1.00834	0.570798	1
16238	Q04118	0.00871751	0.00726755	0.295698	-3.38183	AD down vs ND	0.0105967	0.319861	-3.12636	AD down vs NAD-i	0.928005	1.03773	1.03773	AD up vs NAD-ni	0.0135008	3.24431	3.24431	NAD-i up vs NAD-ni	0.836153	0.924459	-1.08171	NAD-i down vs ND	0.00951184	0.284947	-3.50942	NAD-ni down vs ND	6.47732	1.00834	0.570798	1
16239	F5H7C1	0.00871751	0.00726755	0.295698	-3.38183	AD down vs ND	0.0105967	0.319861	-3.12636	AD down vs NAD-i	0.928005	1.03773	1.03773	AD up vs NAD-ni	0.0135008	3.24431	3.24431	NAD-i up vs NAD-ni	0.836153	0.924459	-1.08171	NAD-i down vs ND	0.00951184	0.284947	-3.50942	NAD-ni down vs ND	6.47732	1.00834	0.570798	1
10777	A0A5C2FVX5	0.00924972	0.0264254	0.234118	-4.27135	AD down vs ND	0.927333	1.05431	1.05431	AD up vs NAD-i	0.0822453	3.22348	3.22348	AD up vs NAD-ni	0.0951352	3.05745	3.05745	NAD-i up vs NAD-ni	0.0223741	0.222059	-4.5033	NAD-i down vs ND	0.00128995	0.072629	-13.7686	NAD-ni down vs ND	6.36403	2.31309	1.3327	1
15711	P31151	0.00969682	0.256538	0.618244	-1.61748	AD down vs ND	0.0657112	0.439968	-2.27289	AD down vs NAD-i	0.0475126	2.63232	2.63232	AD up vs NAD-ni	0.00169481	5.98297	5.98297	NAD-i up vs NAD-ni	0.415228	1.4052	1.4052	NAD-i up vs ND	0.00661448	0.234867	-4.25773	NAD-ni down vs ND	6.27463	1.14635	0.669884	1
13579	Q59EJ0	0.00969993	0.193768	1.59627	1.59627	AD up vs ND	0.854308	1.06558	1.06558	AD up vs NAD-i	0.00237149	4.1894	4.1894	AD up vs NAD-ni	0.00320341	3.93157	3.93157	NAD-i up vs NAD-ni	0.256803	1.49803	1.49803	NAD-i up vs ND	0.022838	0.381026	-2.62449	NAD-ni down vs ND	6.27403	0.81062	0.473742	1
5099	A0A5C2GU60	0.00976338	0.0118316	2.05456	2.05456	AD up vs ND	0.0316995	1.75536	1.75536	AD up vs NAD-i	0.350515	0.799436	-1.25088	AD down vs NAD-ni	0.00802218	0.455426	-2.19575	NAD-i down vs NAD-ni	0.41693	1.17045	1.17045	NAD-i up vs ND	0.00341201	2.57001	2.57001	NAD-ni up vs ND	9.87631	0.273325	0.0553496	1
6863	A0A5C2G9P9	0.00976338	0.0118316	2.05456	2.05456	AD up vs ND	0.0316995	1.75536	1.75536	AD up vs NAD-i	0.350515	0.799436	-1.25088	AD down vs NAD-ni	0.00802218	0.455426	-2.19575	NAD-i down vs NAD-ni	0.41693	1.17045	1.17045	NAD-i up vs ND	0.00341201	2.57001	2.57001	NAD-ni up vs ND	9.87631	0.273325	0.0553496	1
4481	A0A5C2GB20	0.00982564	0.00397635	0.475031	-2.10513	AD down vs ND	0.032461	0.669408	-1.49386	AD down vs NAD-i	?	?	?	No change between AD and NAD-ni	?	?	?	No change between NAD-i and NAD-ni	0.0662302	0.709628	-1.40919	NAD-i down vs ND	?	?	?	No change between NAD-ni and ND	18.1767	0.128303	0.0141173	1
7629	A0A5C2GCX3	0.00982564	0.00397635	0.475031	-2.10513	AD down vs ND	0.032461	0.669408	-1.49386	AD down vs NAD-i	?	?	?	No change between AD and NAD-ni	?	?	?	No change between NAD-i and NAD-ni	0.0662302	0.709628	-1.40919	NAD-i down vs ND	?	?	?	No change between NAD-ni and ND	18.1767	0.128303	0.0141173	1
9065	A0A5C2H2B1	0.00982564	0.00397635	0.475031	-2.10513	AD down vs ND	0.032461	0.669408	-1.49386	AD down vs NAD-i	?	?	?	No change between AD and NAD-ni	?	?	?	No change between NAD-i and NAD-ni	0.0662302	0.709628	-1.40919	NAD-i down vs ND	?	?	?	No change between NAD-ni and ND	18.1767	0.128303	0.0141173	1
10327	A0A5C2G6V6	0.00982564	0.00397635	0.475031	-2.10513	AD down vs ND	0.032461	0.669408	-1.49386	AD down vs NAD-i	?	?	?	No change between AD and NAD-ni	?	?	?	No change between NAD-i and NAD-ni	0.0662302	0.709628	-1.40919	NAD-i down vs ND	?	?	?	No change between NAD-ni and ND	18.1767	0.128303	0.0141173	1
16184	B4DE02	0.00984231	0.0201011	0.334276	-2.99154	AD down vs ND	0.0556087	0.451278	-2.21593	AD down vs NAD-i	0.202694	1.71789	1.71789	AD up vs NAD-ni	0.00714566	3.80673	3.80673	NAD-i up vs NAD-ni	0.467003	0.740732	-1.35002	NAD-i down vs ND	0.00317179	0.194585	-5.13914	NAD-ni down vs ND	6.58508	1.00625	0.509361	1
16934	B7Z2Z8	0.0104414	0.130884	0.340042	-2.94081	AD down vs ND	0.0276013	0.184762	-5.41236	AD down vs NAD-i	0.189438	2.68247	2.68247	AD up vs NAD-ni	0.00220961	14.5185	14.5185	NAD-i up vs NAD-ni	0.338546	1.84043	1.84043	NAD-i up vs ND	0.010319	0.126765	-7.88864	NAD-ni down vs ND	6.4638	2.69426	1.38941	1
16935	B7Z9L0	0.0104414	0.130884	0.340042	-2.94081	AD down vs ND	0.0276013	0.184762	-5.41236	AD down vs NAD-i	0.189438	2.68247	2.68247	AD up vs NAD-ni	0.00220961	14.5185	14.5185	NAD-i up vs NAD-ni	0.338546	1.84043	1.84043	NAD-i up vs ND	0.010319	0.126765	-7.88864	NAD-ni down vs ND	6.4638	2.69426	1.38941	1
4342	A0A5C2GKC3	0.0104901	0.00492078	19.6724	19.6724	AD up vs ND	0.00171099	35.8943	35.8943	AD up vs NAD-i	0.0201607	13.2979	13.2979	AD up vs NAD-ni	0.236036	0.370474	-2.69924	NAD-i down vs NAD-ni	0.369807	0.548065	-1.8246	NAD-i down vs ND	0.627004	1.47936	1.47936	NAD-ni up vs ND	7.46485	3.38328	1.20861	1
7322	A0A5C2FY51	0.0104901	0.00492078	19.6724	19.6724	AD up vs ND	0.00171099	35.8943	35.8943	AD up vs NAD-i	0.0201607	13.2979	13.2979	AD up vs NAD-ni	0.236036	0.370474	-2.69924	NAD-i down vs NAD-ni	0.369807	0.548065	-1.8246	NAD-i down vs ND	0.627004	1.47936	1.47936	NAD-ni up vs ND	7.46485	3.38328	1.20861	1
19211	B8ZWD8	0.0105266	0.00445475	0.276133	-3.62145	AD down vs ND	0.122628	0.614538	-1.62724	AD down vs NAD-i	?	?	?	No change between AD and NAD-ni	?	?	?	No change between NAD-i and NAD-ni	0.0190603	0.449334	-2.22552	NAD-i down vs ND	?	?	?	No change between NAD-ni and ND	12.9534	0.403592	0.077893	1
10991	A0A5C2FY99	0.0106625	0.00658661	62.9638	62.9638	AD up vs ND	0.00165471	197.616	197.616	AD up vs NAD-i	0.0334333	29.0586	29.0586	AD up vs NAD-ni	0.130566	0.147046	-6.8006	NAD-i down vs NAD-ni	0.253298	0.318618	-3.13856	NAD-i down vs ND	0.516005	2.16679	2.16679	NAD-ni up vs ND	7.42221	7.25167	2.60539	1
15053	A0A024R9Y0	0.0107602	0.0042361	0.495178	-2.01948	AD down vs ND	0.013136	0.537664	-1.8599	AD down vs NAD-i	0.6501	0.908081	-1.10122	AD down vs NAD-ni	0.0387817	1.68894	1.68894	NAD-i up vs NAD-ni	0.69814	0.920979	-1.0858	NAD-i down vs ND	0.0147657	0.545301	-1.83385	NAD-ni down vs ND	6.40258	0.264085	0.137489	1
15056	A0A0G2JQJ7	0.0107602	0.0042361	0.495178	-2.01948	AD down vs ND	0.013136	0.537664	-1.8599	AD down vs NAD-i	0.6501	0.908081	-1.10122	AD down vs NAD-ni	0.0387817	1.68894	1.68894	NAD-i up vs NAD-ni	0.69814	0.920979	-1.0858	NAD-i down vs ND	0.0147657	0.545301	-1.83385	NAD-ni down vs ND	6.40258	0.264085	0.137489	1
15057	A0A0G2JPD5	0.0107602	0.0042361	0.495178	-2.01948	AD down vs ND	0.013136	0.537664	-1.8599	AD down vs NAD-i	0.6501	0.908081	-1.10122	AD down vs NAD-ni	0.0387817	1.68894	1.68894	NAD-i up vs NAD-ni	0.69814	0.920979	-1.0858	NAD-i down vs ND	0.0147657	0.545301	-1.83385	NAD-ni down vs ND	6.40258	0.264085	0.137489	1
15059	A0A0G2JMX7	0.0107602	0.0042361	0.495178	-2.01948	AD down vs ND	0.013136	0.537664	-1.8599	AD down vs NAD-i	0.6501	0.908081	-1.10122	AD down vs NAD-ni	0.0387817	1.68894	1.68894	NAD-i up vs NAD-ni	0.69814	0.920979	-1.0858	NAD-i down vs ND	0.0147657	0.545301	-1.83385	NAD-ni down vs ND	6.40258	0.264085	0.137489	1
15060	A0A0G2JS76	0.0107602	0.0042361	0.495178	-2.01948	AD down vs ND	0.013136	0.537664	-1.8599	AD down vs NAD-i	0.6501	0.908081	-1.10122	AD down vs NAD-ni	0.0387817	1.68894	1.68894	NAD-i up vs NAD-ni	0.69814	0.920979	-1.0858	NAD-i down vs ND	0.0147657	0.545301	-1.83385	NAD-ni down vs ND	6.40258	0.264085	0.137489	1
15061	A0A024RA17	0.0107602	0.0042361	0.495178	-2.01948	AD down vs ND	0.013136	0.537664	-1.8599	AD down vs NAD-i	0.6501	0.908081	-1.10122	AD down vs NAD-ni	0.0387817	1.68894	1.68894	NAD-i up vs NAD-ni	0.69814	0.920979	-1.0858	NAD-i down vs ND	0.0147657	0.545301	-1.83385	NAD-ni down vs ND	6.40258	0.264085	0.137489	1
15062	P10636	0.0107602	0.0042361	0.495178	-2.01948	AD down vs ND	0.013136	0.537664	-1.8599	AD down vs NAD-i	0.6501	0.908081	-1.10122	AD down vs NAD-ni	0.0387817	1.68894	1.68894	NAD-i up vs NAD-ni	0.69814	0.920979	-1.0858	NAD-i down vs ND	0.0147657	0.545301	-1.83385	NAD-ni down vs ND	6.40258	0.264085	0.137489	1
18962	I3L3Q7	0.0108283	0.0108283	8.83742	8.83742	AD up vs ND	?	?	?	No change between AD and NAD-i	?	?	?	No change between AD and NAD-ni	?	?	?	No change between NAD-i and NAD-ni	?	?	?	No change between NAD-i and ND	?	?	?	No change between NAD-ni and ND	90.8536	0.895532	0.0197137	1
18964	I3L3B0	0.0108283	0.0108283	8.83742	8.83742	AD up vs ND	?	?	?	No change between AD and NAD-i	?	?	?	No change between AD and NAD-ni	?	?	?	No change between NAD-i and NAD-ni	?	?	?	No change between NAD-i and ND	?	?	?	No change between NAD-ni and ND	90.8536	0.895532	0.0197137	1
16680	B4DUF1	0.0108422	?	?	?	No change between AD and ND	0.0108422	0.0209525	-47.7271	AD down vs NAD-i	?	?	?	No change between AD and NAD-ni	?	?	?	No change between NAD-i and NAD-ni	?	?	?	No change between NAD-i and ND	?	?	?	No change between NAD-ni and ND	3447.01	1.87883	0.000545061	1
16681	Q59ET0	0.0108422	?	?	?	No change between AD and ND	0.0108422	0.0209525	-47.7271	AD down vs NAD-i	?	?	?	No change between AD and NAD-ni	?	?	?	No change between NAD-i and NAD-ni	?	?	?	No change between NAD-i and ND	?	?	?	No change between NAD-ni and ND	3447.01	1.87883	0.000545061	1
16682	E9PGM4	0.0108422	?	?	?	No change between AD and ND	0.0108422	0.0209525	-47.7271	AD down vs NAD-i	?	?	?	No change between AD and NAD-ni	?	?	?	No change between NAD-i and NAD-ni	?	?	?	No change between NAD-i and ND	?	?	?	No change between NAD-ni and ND	3447.01	1.87883	0.000545061	1
16683	Q04446	0.0108422	?	?	?	No change between AD and ND	0.0108422	0.0209525	-47.7271	AD down vs NAD-i	?	?	?	No change between AD and NAD-ni	?	?	?	No change between NAD-i and NAD-ni	?	?	?	No change between NAD-i and ND	?	?	?	No change between NAD-ni and ND	3447.01	1.87883	0.000545061	1
16309	A0A087WXR6	0.0110147	?	?	?	No change between AD and ND	?	?	?	No change between AD and NAD-i	?	?	?	No change between AD and NAD-ni	?	?	?	No change between NAD-i and NAD-ni	0.0110147	0.0145211	-68.8653	NAD-i down vs ND	?	?	?	No change between NAD-ni and ND	3339.89	2.25216	0.000674323	1
16326	E5RHZ0	0.0110147	?	?	?	No change between AD and ND	?	?	?	No change between AD and NAD-i	?	?	?	No change between AD and NAD-ni	?	?	?	No change between NAD-i and NAD-ni	0.0110147	0.0145211	-68.8653	NAD-i down vs ND	?	?	?	No change between NAD-ni and ND	3339.89	2.25216	0.000674323	1
14959	Q9UIV8	0.0111157	0.718656	0.891486	-1.12172	AD down vs ND	0.289508	0.707657	-1.41311	AD down vs NAD-i	0.0119919	2.74085	2.74085	AD up vs NAD-ni	0.00196728	3.87314	3.87314	NAD-i up vs NAD-ni	0.47295	1.25977	1.25977	NAD-i up vs ND	0.00651993	0.325259	-3.07448	NAD-ni down vs ND	6.02019	0.657826	0.400657	1
12621	A0A4D5RA70	0.0111189	0.0016686	0.186984	-5.34804	AD down vs ND	0.0203896	0.333273	-3.00054	AD down vs NAD-i	0.0216837	0.309829	-3.22758	AD down vs NAD-ni	0.870874	0.929657	-1.07567	NAD-i down vs NAD-ni	0.182201	0.561055	-1.78236	NAD-i down vs ND	0.273764	0.603508	-1.65698	NAD-ni down vs ND	6.01967	1.12217	0.683527	1
13235	Q5K634	0.0112355	0.0831383	0.694684	-1.4395	AD down vs ND	0.0345278	0.630677	-1.5856	AD down vs NAD-i	0.152332	1.37373	1.37373	AD up vs NAD-ni	0.00309817	2.17819	2.17819	NAD-i up vs NAD-ni	0.623064	1.10149	1.10149	NAD-i up vs ND	0.0070498	0.505691	-1.97749	NAD-ni down vs ND	6.00048	0.248136	0.151627	1
4555	A0A5C2G8L3	0.0113166	0.0352054	0.336947	-2.96783	AD down vs ND	0.00245165	0.220604	-4.53301	AD down vs NAD-i	0.177915	0.624768	-1.60059	AD down vs NAD-ni	0.0178908	2.83208	2.83208	NAD-i up vs NAD-ni	0.315374	1.52738	1.52738	NAD-i up vs ND	0.185826	0.539315	-1.8542	NAD-ni down vs ND	11.3844	0.696589	0.10198	1
18616	B0YJ74	0.0113428	0.0242405	0.3513	-2.84657	AD down vs ND	0.00607989	0.265783	-3.76247	AD down vs NAD-i	0.359973	1.65893	1.65893	AD up vs NAD-ni	0.00807242	6.24169	6.24169	NAD-i up vs NAD-ni	0.44132	1.32175	1.32175	NAD-i up vs ND	0.0198357	0.211762	-4.72227	NAD-ni down vs ND	8.05847	0.913297	0.264446	1
18619	Q8TAA3	0.0113428	0.0242405	0.3513	-2.84657	AD down vs ND	0.00607989	0.265783	-3.76247	AD down vs NAD-i	0.359973	1.65893	1.65893	AD up vs NAD-ni	0.00807242	6.24169	6.24169	NAD-i up vs NAD-ni	0.44132	1.32175	1.32175	NAD-i up vs ND	0.0198357	0.211762	-4.72227	NAD-ni down vs ND	8.05847	0.913297	0.264446	1
13620	I3L3I9	0.0117396	0.387197	0.81401	-1.22849	AD down vs ND	0.132266	0.689644	-1.45002	AD down vs NAD-i	0.0292293	1.85606	1.85606	AD up vs NAD-ni	0.00204897	2.69133	2.69133	NAD-i up vs NAD-ni	0.483333	1.18033	1.18033	NAD-i up vs ND	0.00660609	0.438568	-2.28015	NAD-ni down vs ND	5.92016	0.34995	0.216742	1
14960	B7Z447	0.0118254	0.69762	0.883332	-1.13208	AD down vs ND	0.269988	0.696794	-1.43514	AD down vs NAD-i	0.0136064	2.67896	2.67896	AD up vs NAD-ni	0.00205482	3.84469	3.84469	NAD-i up vs NAD-ni	0.461677	1.26771	1.26771	NAD-i up vs ND	0.0070438	0.32973	-3.03279	NAD-ni down vs ND	5.90688	0.646586	0.401365	1
14962	A0A0A0MQW3	0.0118254	0.69762	0.883332	-1.13208	AD down vs ND	0.269988	0.696794	-1.43514	AD down vs NAD-i	0.0136064	2.67896	2.67896	AD up vs NAD-ni	0.00205482	3.84469	3.84469	NAD-i up vs NAD-ni	0.461677	1.26771	1.26771	NAD-i up vs ND	0.0070438	0.32973	-3.03279	NAD-ni down vs ND	5.90688	0.646586	0.401365	1
14964	B7ZKV6	0.0118254	0.69762	0.883332	-1.13208	AD down vs ND	0.269988	0.696794	-1.43514	AD down vs NAD-i	0.0136064	2.67896	2.67896	AD up vs NAD-ni	0.00205482	3.84469	3.84469	NAD-i up vs NAD-ni	0.461677	1.26771	1.26771	NAD-i up vs ND	0.0070438	0.32973	-3.03279	NAD-ni down vs ND	5.90688	0.646586	0.401365	1
13455	D6RFJ9	0.0118642	0.00976898	0.226536	-4.41432	AD down vs ND	0.00525477	0.141019	-7.09125	AD down vs NAD-i	?	?	?	No change between AD and NAD-ni	?	?	?	No change between NAD-i and NAD-ni	0.0977713	1.60642	1.60642	NAD-i up vs ND	?	?	?	No change between NAD-ni and ND	27.3358	0.491546	0.0269727	1
15291	P47756	0.0118828	0.56603	0.872153	-1.14659	AD down vs ND	0.207914	0.733944	-1.3625	AD down vs NAD-i	0.0180927	1.99919	1.99919	AD up vs NAD-ni	0.00204093	2.7239	2.7239	NAD-i up vs NAD-ni	0.471149	1.18831	1.18831	NAD-i up vs ND	0.0068081	0.436253	-2.29225	NAD-ni down vs ND	5.89808	0.356758	0.221786	1
13584	Q8N9T9	0.0122441	0.410492	0.821396	-1.21744	AD down vs ND	0.122378	0.680538	-1.46943	AD down vs NAD-i	0.0315023	1.8438	1.8438	AD up vs NAD-ni	0.0020418	2.70933	2.70933	NAD-i up vs NAD-ni	0.430703	1.20698	1.20698	NAD-i up vs ND	0.00766355	0.44549	-2.24472	NAD-ni down vs ND	5.84373	0.34974	0.219445	1
5499	A0A5C2G6D1	0.0122475	0.822135	1.08808	1.08808	AD up vs ND	0.481745	0.7657	-1.30599	AD down vs NAD-i	0.00424614	0.241333	-4.14365	AD down vs NAD-ni	0.0140491	0.31518	-3.17279	NAD-i down vs NAD-ni	0.358468	1.42103	1.42103	NAD-i up vs ND	0.00292895	4.50862	4.50862	NAD-ni up vs ND	5.84324	0.888915	0.5578	1
7528	A0A5C2GEF5	0.0122475	0.822135	1.08808	1.08808	AD up vs ND	0.481745	0.7657	-1.30599	AD down vs NAD-i	0.00424614	0.241333	-4.14365	AD down vs NAD-ni	0.0140491	0.31518	-3.17279	NAD-i down vs NAD-ni	0.358468	1.42103	1.42103	NAD-i up vs ND	0.00292895	4.50862	4.50862	NAD-ni up vs ND	5.84324	0.888915	0.5578	1
5691	A0A5C2GBW7	0.0124336	0.613899	1.28605	1.28605	AD up vs ND	0.996281	0.997866	-1.00214	AD down vs NAD-i	0.00448136	0.128374	-7.78975	AD down vs NAD-ni	0.00450846	0.128648	-7.77313	NAD-i down vs NAD-ni	0.610938	1.2888	1.2888	NAD-i up vs ND	0.0030882	10.018	10.018	NAD-ni up vs ND	6.50176	1.4617	0.674449	1
20188	F5H6W7	0.0126133	?	?	?	No change between AD and ND	0.00863414	0.68686	-1.4559	AD down vs NAD-i	0.0338642	0.895396	-1.11682	AD down vs NAD-ni	0.0122314	1.30361	1.30361	NAD-i up vs NAD-ni	?	?	?	No change between NAD-i and ND	?	?	?	No change between NAD-ni and ND	3142.25	0.020511	3.26374e-06	1
20189	Q8N323	0.0126133	?	?	?	No change between AD and ND	0.00863414	0.68686	-1.4559	AD down vs NAD-i	0.0338642	0.895396	-1.11682	AD down vs NAD-ni	0.0122314	1.30361	1.30361	NAD-i up vs NAD-ni	?	?	?	No change between NAD-i and ND	?	?	?	No change between NAD-ni and ND	3142.25	0.020511	3.26374e-06	1
22	B3KWQ6	0.012658	0.38185	1.36016	1.36016	AD up vs ND	0.15678	0.576309	-1.73518	AD down vs NAD-i	0.02486	2.95375	2.95375	AD up vs NAD-ni	0.00220174	5.12529	5.12529	NAD-i up vs NAD-ni	0.0213006	2.36012	2.36012	NAD-i up vs ND	0.0509178	0.460485	-2.17162	NAD-ni down vs ND	7.72769	0.633639	0.191324	1
32	P41219	0.012658	0.38185	1.36016	1.36016	AD up vs ND	0.15678	0.576309	-1.73518	AD down vs NAD-i	0.02486	2.95375	2.95375	AD up vs NAD-ni	0.00220174	5.12529	5.12529	NAD-i up vs NAD-ni	0.0213006	2.36012	2.36012	NAD-i up vs ND	0.0509178	0.460485	-2.17162	NAD-ni down vs ND	7.72769	0.633639	0.191324	1
1814	A0A2U8J8Q2	0.0128158	0.224905	1.78399	1.78399	AD up vs ND	0.00468412	34.6989	34.6989	AD up vs NAD-i	0.115868	2.41987	2.41987	AD up vs NAD-ni	0.00704978	0.0697392	-14.3391	NAD-i down vs NAD-ni	0.00436384	0.0514135	-19.4501	NAD-i down vs ND	0.384741	0.737225	-1.35644	NAD-ni down vs ND	24.7824	1.51728	0.0612243	1
7189	A0A5C2GPX9	0.0128158	0.224905	1.78399	1.78399	AD up vs ND	0.00468412	34.6989	34.6989	AD up vs NAD-i	0.115868	2.41987	2.41987	AD up vs NAD-ni	0.00704978	0.0697392	-14.3391	NAD-i down vs NAD-ni	0.00436384	0.0514135	-19.4501	NAD-i down vs ND	0.384741	0.737225	-1.35644	NAD-ni down vs ND	24.7824	1.51728	0.0612243	1
13942	A0A1W2PRR1	0.012894	0.00496862	0.304169	-3.28764	AD down vs ND	0.00409848	0.293035	-3.41257	AD down vs NAD-i	0.0198911	0.368099	-2.71666	AD down vs NAD-ni	0.54728	1.25616	1.25616	NAD-i up vs NAD-ni	0.91464	1.038	1.038	NAD-i up vs ND	0.613764	0.826325	-1.21018	NAD-ni down vs ND	5.75058	0.752429	0.479762	1
13944	Q96GW1	0.012894	0.00496862	0.304169	-3.28764	AD down vs ND	0.00409848	0.293035	-3.41257	AD down vs NAD-i	0.0198911	0.368099	-2.71666	AD down vs NAD-ni	0.54728	1.25616	1.25616	NAD-i up vs NAD-ni	0.91464	1.038	1.038	NAD-i up vs ND	0.613764	0.826325	-1.21018	NAD-ni down vs ND	5.75058	0.752429	0.479762	1
1897	A2NYU7	0.0130517	0.0347799	0.336947	-2.96783	AD down vs ND	0.00286403	0.233732	-4.2784	AD down vs NAD-i	0.176617	0.624768	-1.60059	AD down vs NAD-ni	0.0217817	2.67301	2.67301	NAD-i up vs NAD-ni	0.378085	1.44159	1.44159	NAD-i up vs ND	0.184501	0.539315	-1.8542	NAD-ni down vs ND	10.6456	0.646679	0.101243	1
15878	A8MUU1	0.0130586	0.00220798	0.244488	-4.09017	AD down vs ND	0.0713664	0.498596	-2.00563	AD down vs NAD-i	0.263322	0.645806	-1.54845	AD down vs NAD-ni	0.470721	1.29525	1.29525	NAD-i up vs NAD-ni	0.0497992	0.490354	-2.03934	NAD-i down vs ND	0.0183258	0.378579	-2.64146	NAD-ni down vs ND	6.01719	0.695072	0.385048	1
15567	P22914	0.0132932	0.414919	0.510237	-1.95987	AD down vs ND	0.0733869	10.9837	10.9837	AD up vs NAD-i	0.0104547	0.0250448	-39.9284	AD down vs NAD-ni	0.00360305	0.00228018	-438.563	NAD-i down vs NAD-ni	0.0305927	0.0464539	-21.5267	NAD-i down vs ND	0.015217	20.373	20.373	NAD-ni up vs ND	14.2709	5.3135	0.49644	1
14968	B7Z8V4	0.0133663	0.737518	0.896997	-1.11483	AD down vs ND	0.3373	0.728143	-1.37336	AD down vs NAD-i	0.0128152	2.755	2.755	AD up vs NAD-ni	0.00249467	3.7836	3.7836	NAD-i up vs NAD-ni	0.523141	1.2319	1.2319	NAD-i up vs ND	0.00726648	0.325589	-3.07136	NAD-ni down vs ND	5.68629	0.643515	0.414955	1
858	A0A2U8J910	0.0139204	0.235584	1.78399	1.78399	AD up vs ND	0.00510196	34.6989	34.6989	AD up vs NAD-i	0.12967	2.36546	2.36546	AD up vs NAD-ni	0.00748722	0.0681712	-14.6689	NAD-i down vs NAD-ni	0.0047539	0.0514135	-19.4501	NAD-i down vs ND	0.42899	0.754182	-1.32594	NAD-ni down vs ND	23.3887	1.51954	0.0649693	1
9779	A0A5C2GT44	0.0140359	0.586307	0.80323	-1.24497	AD down vs ND	0.0117879	0.285311	-3.50495	AD down vs NAD-i	0.00635127	0.200625	-4.98442	AD down vs NAD-ni	0.467752	0.70318	-1.42211	NAD-i down vs NAD-ni	0.0366463	2.81528	2.81528	NAD-i up vs ND	0.016994	4.00364	4.00364	NAD-ni up vs ND	6.72849	0.9749	0.386377	1
17629	A0A5C2GJC7	0.0142439	0.641187	0.883201	-1.13225	AD down vs ND	0.464821	0.829399	-1.20569	AD down vs NAD-i	0.015417	2.43395	2.43395	AD up vs NAD-ni	0.00297559	2.9346	2.9346	NAD-i up vs NAD-ni	0.776913	1.06487	1.06487	NAD-i up vs ND	0.0053635	0.362867	-2.75583	NAD-ni down vs ND	7.38308	0.326172	0.103083	1
4501	A0A5C2G7A3	0.0142441	0.0101442	0.47963	-2.08494	AD down vs ND	0.0100674	0.405211	-2.46785	AD down vs NAD-i	?	?	?	No change between AD and NAD-ni	?	?	?	No change between NAD-i and NAD-ni	0.206152	1.18366	1.18366	NAD-i up vs ND	?	?	?	No change between NAD-ni and ND	69.2047	0.145167	0.00209765	1
11002	A0A5C2GN27	0.0142441	0.0101442	0.47963	-2.08494	AD down vs ND	0.0100674	0.405211	-2.46785	AD down vs NAD-i	?	?	?	No change between AD and NAD-ni	?	?	?	No change between NAD-i and NAD-ni	0.206152	1.18366	1.18366	NAD-i up vs ND	?	?	?	No change between NAD-ni and ND	69.2047	0.145167	0.00209765	1
18438	P00491	0.0143826	0.097571	0.514978	-1.94183	AD down vs ND	0.056774	0.45842	-2.18141	AD down vs NAD-i	0.129718	1.91248	1.91248	AD up vs NAD-ni	0.00411196	4.17189	4.17189	NAD-i up vs NAD-ni	0.756876	1.12338	1.12338	NAD-i up vs ND	0.00690278	0.269273	-3.71371	NAD-ni down vs ND	5.55656	0.84475	0.557434	1
18439	Q8N7G1	0.0143826	0.097571	0.514978	-1.94183	AD down vs ND	0.056774	0.45842	-2.18141	AD down vs NAD-i	0.129718	1.91248	1.91248	AD up vs NAD-ni	0.00411196	4.17189	4.17189	NAD-i up vs NAD-ni	0.756876	1.12338	1.12338	NAD-i up vs ND	0.00690278	0.269273	-3.71371	NAD-ni down vs ND	5.55656	0.84475	0.557434	1
7940	A0A5C2G1A5	0.0146099	0.0146099	0.360342	-2.77514	AD down vs ND	?	?	?	No change between AD and NAD-i	?	?	?	No change between AD and NAD-ni	?	?	?	No change between NAD-i and NAD-ni	?	?	?	No change between NAD-i and ND	?	?	?	No change between NAD-ni and ND	1898.06	0.131001	6.90182e-05	1
577	A0A5C2H0X8	0.0146604	0.0117262	84.9529	84.9529	AD up vs ND	0.0111628	106.306	106.306	AD up vs NAD-i	?	?	?	No change between AD and NAD-ni	?	?	?	No change between NAD-i and NAD-ni	0.253895	0.799133	-1.25136	NAD-i down vs ND	?	?	?	No change between NAD-ni and ND	2325.87	3.91671	0.000841988	1
4854	A0A5C2GWS8	0.0146604	0.0117262	84.9529	84.9529	AD up vs ND	0.0111628	106.306	106.306	AD up vs NAD-i	?	?	?	No change between AD and NAD-ni	?	?	?	No change between NAD-i and NAD-ni	0.253895	0.799133	-1.25136	NAD-i down vs ND	?	?	?	No change between NAD-ni and ND	2325.87	3.91671	0.000841988	1
5414	A0A5C2GVN7	0.0146604	0.0117262	84.9529	84.9529	AD up vs ND	0.0111628	106.306	106.306	AD up vs NAD-i	?	?	?	No change between AD and NAD-ni	?	?	?	No change between NAD-i and NAD-ni	0.253895	0.799133	-1.25136	NAD-i down vs ND	?	?	?	No change between NAD-ni and ND	2325.87	3.91671	0.000841988	1
8184	A0A5C2G348	0.0146604	0.0117262	84.9529	84.9529	AD up vs ND	0.0111628	106.306	106.306	AD up vs NAD-i	?	?	?	No change between AD and NAD-ni	?	?	?	No change between NAD-i and NAD-ni	0.253895	0.799133	-1.25136	NAD-i down vs ND	?	?	?	No change between NAD-ni and ND	2325.87	3.91671	0.000841988	1
9936	A0A5C2H0W9	0.0146604	0.0117262	84.9529	84.9529	AD up vs ND	0.0111628	106.306	106.306	AD up vs NAD-i	?	?	?	No change between AD and NAD-ni	?	?	?	No change between NAD-i and NAD-ni	0.253895	0.799133	-1.25136	NAD-i down vs ND	?	?	?	No change between NAD-ni and ND	2325.87	3.91671	0.000841988	1
4936	A0A5C2FXS5	0.0151966	0.00885583	0.398143	-2.51166	AD down vs ND	0.0078758	0.388535	-2.57377	AD down vs NAD-i	0.0037888	0.297817	-3.35777	AD down vs NAD-ni	0.313381	0.766511	-1.30461	NAD-i down vs NAD-ni	0.91371	1.02473	1.02473	NAD-i up vs ND	0.274876	1.33687	1.33687	NAD-ni up vs ND	8.20682	0.325455	0.0793134	1
7232	A0A5C2G116	0.0151966	0.00885583	0.398143	-2.51166	AD down vs ND	0.0078758	0.388535	-2.57377	AD down vs NAD-i	0.0037888	0.297817	-3.35777	AD down vs NAD-ni	0.313381	0.766511	-1.30461	NAD-i down vs NAD-ni	0.91371	1.02473	1.02473	NAD-i up vs ND	0.274876	1.33687	1.33687	NAD-ni up vs ND	8.20682	0.325455	0.0793134	1
13476	B4DU44	0.0152399	0.00904286	2.09095	2.09095	AD up vs ND	0.50644	1.17374	1.17374	AD up vs NAD-i	0.00951894	2.20222	2.20222	AD up vs NAD-ni	0.0296319	1.87624	1.87624	NAD-i up vs NAD-ni	0.0308217	1.78144	1.78144	NAD-i up vs ND	0.840715	0.949473	-1.05322	NAD-ni down vs ND	5.45525	0.3359	0.22577	1
16910	B2RPK0	0.0155877	0.350923	1.25062	1.25062	AD up vs ND	0.0121517	7.69324	7.69324	AD up vs NAD-i	0.0113651	8.25678	8.25678	AD up vs NAD-ni	0.784935	1.07325	1.07325	NAD-i up vs NAD-ni	0.010248	0.162561	-6.15155	NAD-i down vs ND	0.00950542	0.151466	-6.60216	NAD-ni down vs ND	63.3192	0.92302	0.00971816	1
10893	A0A5C2FYK5	0.0157131	0.00861702	0.245651	-4.07081	AD down vs ND	0.00359006	0.213115	-4.69229	AD down vs NAD-i	0.0198928	0.267943	-3.73213	AD down vs NAD-ni	0.60958	1.25727	1.25727	NAD-i up vs NAD-ni	0.71817	1.15267	1.15267	NAD-i up vs ND	0.85308	0.916803	-1.09075	NAD-ni down vs ND	6.45698	0.904218	0.373433	1
15877	I6L8B7	0.0157235	0.00391539	0.241043	-4.14864	AD down vs ND	0.00654949	0.271244	-3.68671	AD down vs NAD-i	0.100555	0.478138	-2.09145	AD down vs NAD-ni	0.168152	1.76276	1.76276	NAD-i up vs NAD-ni	0.745134	0.888656	-1.1253	NAD-i down vs ND	0.102846	0.504128	-1.98362	NAD-ni down vs ND	5.66094	0.799285	0.470643	1
20531	H3BTQ8	0.0157255	0.0119766	1.39418	1.39418	AD up vs ND	0.0104709	1.33711	1.33711	AD up vs NAD-i	?	?	?	No change between AD and NAD-ni	?	?	?	No change between NAD-i and NAD-ni	0.372789	1.04268	1.04268	NAD-i up vs ND	?	?	?	No change between NAD-ni and ND	62.5911	0.0211974	0.000338665	1
20532	H3BVD9	0.0157255	0.0119766	1.39418	1.39418	AD up vs ND	0.0104709	1.33711	1.33711	AD up vs NAD-i	?	?	?	No change between AD and NAD-ni	?	?	?	No change between NAD-i and NAD-ni	0.372789	1.04268	1.04268	NAD-i up vs ND	?	?	?	No change between NAD-ni and ND	62.5911	0.0211974	0.000338665	1
20533	B2RBU9	0.0157255	0.0119766	1.39418	1.39418	AD up vs ND	0.0104709	1.33711	1.33711	AD up vs NAD-i	?	?	?	No change between AD and NAD-ni	?	?	?	No change between NAD-i and NAD-ni	0.372789	1.04268	1.04268	NAD-i up vs ND	?	?	?	No change between NAD-ni and ND	62.5911	0.0211974	0.000338665	1
20534	O43278	0.0157255	0.0119766	1.39418	1.39418	AD up vs ND	0.0104709	1.33711	1.33711	AD up vs NAD-i	?	?	?	No change between AD and NAD-ni	?	?	?	No change between NAD-i and NAD-ni	0.372789	1.04268	1.04268	NAD-i up vs ND	?	?	?	No change between NAD-ni and ND	62.5911	0.0211974	0.000338665	1
20535	B4DTF6	0.0157255	0.0119766	1.39418	1.39418	AD up vs ND	0.0104709	1.33711	1.33711	AD up vs NAD-i	?	?	?	No change between AD and NAD-ni	?	?	?	No change between NAD-i and NAD-ni	0.372789	1.04268	1.04268	NAD-i up vs ND	?	?	?	No change between NAD-ni and ND	62.5911	0.0211974	0.000338665	1
16398	B4E299	0.0158994	0.0159288	2.79563	2.79563	AD up vs ND	0.78542	1.10606	1.10606	AD up vs NAD-i	0.271377	0.636396	-1.57135	AD down vs NAD-ni	0.184367	0.575371	-1.73801	NAD-i down vs NAD-ni	0.0262205	2.52755	2.52755	NAD-i up vs ND	0.00298275	4.3929	4.3929	NAD-ni up vs ND	5.38179	0.795077	0.541694	1
14831	B4DWA8	0.0160401	0.00513223	0.428304	-2.33479	AD down vs ND	0.34478	0.78631	-1.27176	AD down vs NAD-i	0.0145601	0.466891	-2.14183	AD down vs NAD-ni	0.0730647	0.593775	-1.68414	NAD-i down vs NAD-ni	0.0297893	0.544701	-1.83587	NAD-i down vs ND	0.749112	0.917353	-1.09009	NAD-ni down vs ND	5.36657	0.360182	0.246092	1
15385	H3BNX3	0.0161882	0.0391571	0.487865	-2.04975	AD down vs ND	0.042908	0.4957	-2.01735	AD down vs NAD-i	0.297266	1.43685	1.43685	AD up vs NAD-ni	0.00826595	2.89863	2.89863	NAD-i up vs NAD-ni	0.959499	0.984193	-1.01606	NAD-i down vs ND	0.00758843	0.339538	-2.94518	NAD-ni down vs ND	5.35073	0.569542	0.390288	1
6014	A0A5C2GWY6	0.0164331	0.335237	0.624492	-1.6013	AD down vs ND	0.0169193	0.232088	-4.30871	AD down vs NAD-i	0.00513388	0.124906	-8.006	AD down vs NAD-ni	0.326484	0.538185	-1.8581	NAD-i down vs NAD-ni	0.078864	2.69075	2.69075	NAD-i up vs ND	0.0193593	4.99968	4.99968	NAD-ni up vs ND	5.90724	1.42977	0.726111	1
14965	C9JL93	0.016446	0.989762	0.995688	-1.00433	AD down vs ND	0.430385	0.763793	-1.30925	AD down vs NAD-i	0.0115205	2.93306	2.93306	AD up vs NAD-ni	0.00302383	3.84012	3.84012	NAD-i up vs NAD-ni	0.437605	1.30361	1.30361	NAD-i up vs ND	0.0112731	0.339471	-2.94576	NAD-ni down vs ND	5.32355	0.65275	0.44959	1
18134	M0R080	0.0167008	0.00474791	6.3419	6.3419	AD up vs ND	0.00659924	5.73538	5.73538	AD up vs NAD-i	0.0123418	5.02728	5.02728	AD up vs NAD-ni	0.644957	0.876537	-1.14085	NAD-i down vs NAD-ni	0.637535	1.10575	1.10575	NAD-i up vs ND	0.410324	1.2615	1.2615	NAD-ni up vs ND	20.5768	0.517413	0.0251455	1
2631	A0A5C2GNV7	0.0168248	0.0424549	0.187638	-5.3294	AD down vs ND	0.212758	2.60673	2.60673	AD up vs NAD-i	0.106208	0.209019	-4.78426	AD down vs NAD-ni	0.0168943	0.0801844	-12.4712	NAD-i down vs NAD-ni	0.00442323	0.0719823	-13.8923	NAD-i down vs ND	0.905012	0.897709	-1.11395	NAD-ni down vs ND	5.53425	3.2455	1.95479	1
7302	A0A5C2GMM4	0.0168248	0.0424549	0.187638	-5.3294	AD down vs ND	0.212758	2.60673	2.60673	AD up vs NAD-i	0.106208	0.209019	-4.78426	AD down vs NAD-ni	0.0168943	0.0801844	-12.4712	NAD-i down vs NAD-ni	0.00442323	0.0719823	-13.8923	NAD-i down vs ND	0.905012	0.897709	-1.11395	NAD-ni down vs ND	5.53425	3.2455	1.95479	1
8770	A0A5C2GG96	0.0168248	0.0424549	0.187638	-5.3294	AD down vs ND	0.212758	2.60673	2.60673	AD up vs NAD-i	0.106208	0.209019	-4.78426	AD down vs NAD-ni	0.0168943	0.0801844	-12.4712	NAD-i down vs NAD-ni	0.00442323	0.0719823	-13.8923	NAD-i down vs ND	0.905012	0.897709	-1.11395	NAD-ni down vs ND	5.53425	3.2455	1.95479	1
16410	Q6FHW3	0.0168871	0.0269782	5.83215	5.83215	AD up vs ND	0.0253436	7.92348	7.92348	AD up vs NAD-i	0.449933	0.568157	-1.76008	AD down vs NAD-ni	0.00933088	0.0717055	-13.9459	NAD-i down vs NAD-ni	0.631093	0.736059	-1.35859	NAD-i down vs ND	0.00852857	10.265	10.265	NAD-ni up vs ND	7.84364	2.17288	0.55405	1
16411	A6XNE2	0.0168871	0.0269782	5.83215	5.83215	AD up vs ND	0.0253436	7.92348	7.92348	AD up vs NAD-i	0.449933	0.568157	-1.76008	AD down vs NAD-ni	0.00933088	0.0717055	-13.9459	NAD-i down vs NAD-ni	0.631093	0.736059	-1.35859	NAD-i down vs ND	0.00852857	10.265	10.265	NAD-ni up vs ND	7.84364	2.17288	0.55405	1
16412	P00746	0.0168871	0.0269782	5.83215	5.83215	AD up vs ND	0.0253436	7.92348	7.92348	AD up vs NAD-i	0.449933	0.568157	-1.76008	AD down vs NAD-ni	0.00933088	0.0717055	-13.9459	NAD-i down vs NAD-ni	0.631093	0.736059	-1.35859	NAD-i down vs ND	0.00852857	10.265	10.265	NAD-ni up vs ND	7.84364	2.17288	0.55405	1
16413	K7ERG9	0.0168871	0.0269782	5.83215	5.83215	AD up vs ND	0.0253436	7.92348	7.92348	AD up vs NAD-i	0.449933	0.568157	-1.76008	AD down vs NAD-ni	0.00933088	0.0717055	-13.9459	NAD-i down vs NAD-ni	0.631093	0.736059	-1.35859	NAD-i down vs ND	0.00852857	10.265	10.265	NAD-ni up vs ND	7.84364	2.17288	0.55405	1
16447	Q59FK1	0.0170644	0.0144096	0.12467	-8.02115	AD down vs ND	?	?	?	No change between AD and NAD-i	0.0111805	0.097874	-10.2172	AD down vs NAD-ni	?	?	?	No change between NAD-i and NAD-ni	?	?	?	No change between NAD-i and ND	0.106386	1.27378	1.27378	NAD-ni up vs ND	1716.56	0.71931	0.00020952	1
504	A0A5C2GWX9	0.0170674	0.0423136	0.187638	-5.3294	AD down vs ND	0.212402	2.60673	2.60673	AD up vs NAD-i	0.110883	0.214253	-4.66738	AD down vs NAD-ni	0.0176543	0.0821924	-12.1666	NAD-i down vs NAD-ni	0.00440076	0.0719823	-13.8923	NAD-i down vs ND	0.883306	0.875779	-1.14184	NAD-ni down vs ND	5.50767	3.22447	1.95151	1
2780	A0A5C2GNY8	0.0170674	0.0423136	0.187638	-5.3294	AD down vs ND	0.212402	2.60673	2.60673	AD up vs NAD-i	0.110883	0.214253	-4.66738	AD down vs NAD-ni	0.0176543	0.0821924	-12.1666	NAD-i down vs NAD-ni	0.00440076	0.0719823	-13.8923	NAD-i down vs ND	0.883306	0.875779	-1.14184	NAD-ni down vs ND	5.50767	3.22447	1.95151	1
2829	A0A5C2GLM7	0.0170674	0.0423136	0.187638	-5.3294	AD down vs ND	0.212402	2.60673	2.60673	AD up vs NAD-i	0.110883	0.214253	-4.66738	AD down vs NAD-ni	0.0176543	0.0821924	-12.1666	NAD-i down vs NAD-ni	0.00440076	0.0719823	-13.8923	NAD-i down vs ND	0.883306	0.875779	-1.14184	NAD-ni down vs ND	5.50767	3.22447	1.95151	1
4122	A0A0C4DH34	0.0170674	0.0423136	0.187638	-5.3294	AD down vs ND	0.212402	2.60673	2.60673	AD up vs NAD-i	0.110883	0.214253	-4.66738	AD down vs NAD-ni	0.0176543	0.0821924	-12.1666	NAD-i down vs NAD-ni	0.00440076	0.0719823	-13.8923	NAD-i down vs ND	0.883306	0.875779	-1.14184	NAD-ni down vs ND	5.50767	3.22447	1.95151	1
5406	A0A5C2GAJ3	0.0170674	0.0423136	0.187638	-5.3294	AD down vs ND	0.212402	2.60673	2.60673	AD up vs NAD-i	0.110883	0.214253	-4.66738	AD down vs NAD-ni	0.0176543	0.0821924	-12.1666	NAD-i down vs NAD-ni	0.00440076	0.0719823	-13.8923	NAD-i down vs ND	0.883306	0.875779	-1.14184	NAD-ni down vs ND	5.50767	3.22447	1.95151	1
6524	A0A5C2GSF8	0.0170674	0.0423136	0.187638	-5.3294	AD down vs ND	0.212402	2.60673	2.60673	AD up vs NAD-i	0.110883	0.214253	-4.66738	AD down vs NAD-ni	0.0176543	0.0821924	-12.1666	NAD-i down vs NAD-ni	0.00440076	0.0719823	-13.8923	NAD-i down vs ND	0.883306	0.875779	-1.14184	NAD-ni down vs ND	5.50767	3.22447	1.95151	1
6604	A0A5C2GVX1	0.0170674	0.0423136	0.187638	-5.3294	AD down vs ND	0.212402	2.60673	2.60673	AD up vs NAD-i	0.110883	0.214253	-4.66738	AD down vs NAD-ni	0.0176543	0.0821924	-12.1666	NAD-i down vs NAD-ni	0.00440076	0.0719823	-13.8923	NAD-i down vs ND	0.883306	0.875779	-1.14184	NAD-ni down vs ND	5.50767	3.22447	1.95151	1
16241	C9JRZ8	0.0172683	0.052911	1.75251	1.75251	AD up vs ND	0.745964	0.918381	-1.08887	AD down vs NAD-i	0.0105171	2.6724	2.6724	AD up vs NAD-ni	0.00664087	2.9099	2.9099	NAD-i up vs NAD-ni	0.0299842	1.90826	1.90826	NAD-i up vs ND	0.207516	0.655783	-1.5249	NAD-ni down vs ND	5.486	0.405712	0.246513	1
16244	A4D1P0	0.0172683	0.052911	1.75251	1.75251	AD up vs ND	0.745964	0.918381	-1.08887	AD down vs NAD-i	0.0105171	2.6724	2.6724	AD up vs NAD-ni	0.00664087	2.9099	2.9099	NAD-i up vs NAD-ni	0.0299842	1.90826	1.90826	NAD-i up vs ND	0.207516	0.655783	-1.5249	NAD-ni down vs ND	5.486	0.405712	0.246513	1
7856	A0A5C2G2S6	0.0172947	0.0118608	0.418412	-2.38999	AD down vs ND	0.0135317	0.432498	-2.31215	AD down vs NAD-i	?	?	?	No change between AD and NAD-ni	?	?	?	No change between NAD-i and NAD-ni	0.886542	0.96743	-1.03367	NAD-i down vs ND	?	?	?	No change between NAD-ni and ND	13.208	0.236425	0.0358002	1
3985	A0A5C2GJL5	0.0175074	0.0416532	4.51057	4.51057	AD up vs ND	0.386687	1.70659	1.70659	AD up vs NAD-i	0.0563597	0.206997	-4.83098	AD down vs NAD-ni	0.0167138	0.121293	-8.24452	NAD-i down vs NAD-ni	0.160006	2.64303	2.64303	NAD-i up vs ND	0.00283133	21.7905	21.7905	NAD-ni up vs ND	5.77721	2.25694	1.17199	1
14966	F8WE70	0.0176145	0.878316	0.939306	-1.06462	AD down vs ND	0.338431	0.670399	-1.49165	AD down vs NAD-i	0.0156115	3.43097	3.43097	AD up vs NAD-ni	0.00303046	5.1178	5.1178	NAD-i up vs NAD-ni	0.416597	1.40112	1.40112	NAD-i up vs ND	0.0120437	0.273773	-3.65266	NAD-ni down vs ND	5.20636	0.940645	0.662465	1
20868	X6R6Z1	0.0176992	?	?	?	No change between AD and ND	0.0176992	1.98333	1.98333	AD up vs NAD-i	?	?	?	No change between AD and NAD-ni	?	?	?	No change between NAD-i and NAD-ni	?	?	?	No change between NAD-i and ND	?	?	?	No change between NAD-ni and ND	55.004	0.0663328	0.00241192	1
20869	A0A0A0MRL0	0.0176992	?	?	?	No change between AD and ND	0.0176992	1.98333	1.98333	AD up vs NAD-i	?	?	?	No change between AD and NAD-ni	?	?	?	No change between NAD-i and NAD-ni	?	?	?	No change between NAD-i and ND	?	?	?	No change between NAD-ni and ND	55.004	0.0663328	0.00241192	1
20870	Q12905	0.0176992	?	?	?	No change between AD and ND	0.0176992	1.98333	1.98333	AD up vs NAD-i	?	?	?	No change between AD and NAD-ni	?	?	?	No change between NAD-i and NAD-ni	?	?	?	No change between NAD-i and ND	?	?	?	No change between NAD-ni and ND	55.004	0.0663328	0.00241192	1
20871	Q53FG3	0.0176992	?	?	?	No change between AD and ND	0.0176992	1.98333	1.98333	AD up vs NAD-i	?	?	?	No change between AD and NAD-ni	?	?	?	No change between NAD-i and NAD-ni	?	?	?	No change between NAD-i and ND	?	?	?	No change between NAD-ni and ND	55.004	0.0663328	0.00241192	1
20872	B4DY09	0.0176992	?	?	?	No change between AD and ND	0.0176992	1.98333	1.98333	AD up vs NAD-i	?	?	?	No change between AD and NAD-ni	?	?	?	No change between NAD-i and NAD-ni	?	?	?	No change between NAD-i and ND	?	?	?	No change between NAD-ni and ND	55.004	0.0663328	0.00241192	1
13609	E9PNN6	0.0177012	0.647871	1.12101	1.12101	AD up vs ND	0.958064	1.01317	1.01317	AD up vs NAD-i	0.00523465	2.4893	2.4893	AD up vs NAD-ni	0.00571542	2.45693	2.45693	NAD-i up vs NAD-ni	0.685608	1.10643	1.10643	NAD-i up vs ND	0.0113295	0.45033	-2.22059	NAD-ni down vs ND	5.19804	0.348178	0.245602	1
13617	C9JMC5	0.0177012	0.647871	1.12101	1.12101	AD up vs ND	0.958064	1.01317	1.01317	AD up vs NAD-i	0.00523465	2.4893	2.4893	AD up vs NAD-ni	0.00571542	2.45693	2.45693	NAD-i up vs NAD-ni	0.685608	1.10643	1.10643	NAD-i up vs ND	0.0113295	0.45033	-2.22059	NAD-ni down vs ND	5.19804	0.348178	0.245602	1
18968	C9JEK0	0.0177867	0.700773	1.23003	1.23003	AD up vs ND	0.553115	0.731799	-1.3665	AD down vs NAD-i	0.031655	4.56544	4.56544	AD up vs NAD-ni	0.0031463	6.23866	6.23866	NAD-i up vs NAD-ni	0.177145	1.68083	1.68083	NAD-i up vs ND	0.0178955	0.269422	-3.71165	NAD-ni down vs ND	7.66956	0.858178	0.223788	1
13577	B3KSJ6	0.0181044	0.328065	0.779033	-1.28364	AD down vs ND	0.128657	0.669769	-1.49305	AD down vs NAD-i	0.0507781	1.7819	1.7819	AD up vs NAD-ni	0.0034223	2.66047	2.66047	NAD-i up vs NAD-ni	0.548262	1.16314	1.16314	NAD-i up vs ND	0.00941352	0.437192	-2.28733	NAD-ni down vs ND	5.15993	0.34758	0.246992	1
13086	B0AZM8	0.0182995	0.0147192	0.406379	-2.46076	AD down vs ND	0.0704347	0.535678	-1.86679	AD down vs NAD-i	0.515857	1.25354	1.25354	AD up vs NAD-ni	0.0281832	2.34011	2.34011	NAD-i up vs NAD-ni	0.394346	0.758626	-1.31817	NAD-i down vs ND	0.00651802	0.324184	-3.08467	NAD-ni down vs ND	5.14184	0.565108	0.402981	1
17791	B4DTH9	0.0183259	?	?	?	No change between AD and ND	0.0217888	0.641773	-1.55818	AD down vs NAD-i	0.030636	1.43922	1.43922	AD up vs NAD-ni	0.011969	2.24256	2.24256	NAD-i up vs NAD-ni	?	?	?	No change between NAD-i and ND	?	?	?	No change between NAD-ni and ND	1488.31	0.0863126	2.89968e-05	1
17792	B2R6X2	0.0183259	?	?	?	No change between AD and ND	0.0217888	0.641773	-1.55818	AD down vs NAD-i	0.030636	1.43922	1.43922	AD up vs NAD-ni	0.011969	2.24256	2.24256	NAD-i up vs NAD-ni	?	?	?	No change between NAD-i and ND	?	?	?	No change between NAD-ni and ND	1488.31	0.0863126	2.89968e-05	1
17793	A0A087X0N3	0.0183259	?	?	?	No change between AD and ND	0.0217888	0.641773	-1.55818	AD down vs NAD-i	0.030636	1.43922	1.43922	AD up vs NAD-ni	0.011969	2.24256	2.24256	NAD-i up vs NAD-ni	?	?	?	No change between NAD-i and ND	?	?	?	No change between NAD-ni and ND	1488.31	0.0863126	2.89968e-05	1
17794	O94818	0.0183259	?	?	?	No change between AD and ND	0.0217888	0.641773	-1.55818	AD down vs NAD-i	0.030636	1.43922	1.43922	AD up vs NAD-ni	0.011969	2.24256	2.24256	NAD-i up vs NAD-ni	?	?	?	No change between NAD-i and ND	?	?	?	No change between NAD-ni and ND	1488.31	0.0863126	2.89968e-05	1
17795	B4DLW2	0.0183259	?	?	?	No change between AD and ND	0.0217888	0.641773	-1.55818	AD down vs NAD-i	0.030636	1.43922	1.43922	AD up vs NAD-ni	0.011969	2.24256	2.24256	NAD-i up vs NAD-ni	?	?	?	No change between NAD-i and ND	?	?	?	No change between NAD-ni and ND	1488.31	0.0863126	2.89968e-05	1
17796	K7EQ17	0.0183259	?	?	?	No change between AD and ND	0.0217888	0.641773	-1.55818	AD down vs NAD-i	0.030636	1.43922	1.43922	AD up vs NAD-ni	0.011969	2.24256	2.24256	NAD-i up vs NAD-ni	?	?	?	No change between NAD-i and ND	?	?	?	No change between NAD-ni and ND	1488.31	0.0863126	2.89968e-05	1
17797	Q96MY1	0.0183259	?	?	?	No change between AD and ND	0.0217888	0.641773	-1.55818	AD down vs NAD-i	0.030636	1.43922	1.43922	AD up vs NAD-ni	0.011969	2.24256	2.24256	NAD-i up vs NAD-ni	?	?	?	No change between NAD-i and ND	?	?	?	No change between NAD-ni and ND	1488.31	0.0863126	2.89968e-05	1
17798	P08236	0.0183259	?	?	?	No change between AD and ND	0.0217888	0.641773	-1.55818	AD down vs NAD-i	0.030636	1.43922	1.43922	AD up vs NAD-ni	0.011969	2.24256	2.24256	NAD-i up vs NAD-ni	?	?	?	No change between NAD-i and ND	?	?	?	No change between NAD-ni and ND	1488.31	0.0863126	2.89968e-05	1
17799	B3KRF4	0.0183259	?	?	?	No change between AD and ND	0.0217888	0.641773	-1.55818	AD down vs NAD-i	0.030636	1.43922	1.43922	AD up vs NAD-ni	0.011969	2.24256	2.24256	NAD-i up vs NAD-ni	?	?	?	No change between NAD-i and ND	?	?	?	No change between NAD-ni and ND	1488.31	0.0863126	2.89968e-05	1
3748	A0A5C2GVT4	0.0183509	0.165844	0.741207	-1.34915	AD down vs ND	0.0984519	0.705819	-1.41679	AD down vs NAD-i	0.173645	1.34092	1.34092	AD up vs NAD-ni	0.00451157	1.89981	1.89981	NAD-i up vs NAD-ni	0.773525	1.05014	1.05014	NAD-i up vs ND	0.0097205	0.552758	-1.80911	NAD-ni down vs ND	6.0958	0.159684	0.0698552	1
4800	A0A2U8J9B4	0.0185974	?	?	?	No change between AD and ND	?	?	?	No change between AD and NAD-i	?	?	?	No change between AD and NAD-ni	0.0185974	3.09509	3.09509	NAD-i up vs NAD-ni	?	?	?	No change between NAD-i and ND	?	?	?	No change between NAD-ni and ND	1171.14	0.160507	0.000137051	1
9594	A0A2U8J8W3	0.0185974	?	?	?	No change between AD and ND	?	?	?	No change between AD and NAD-i	?	?	?	No change between AD and NAD-ni	0.0185974	3.09509	3.09509	NAD-i up vs NAD-ni	?	?	?	No change between NAD-i and ND	?	?	?	No change between NAD-ni and ND	1171.14	0.160507	0.000137051	1
3524	A0A5C2G1J1	0.018713	0.0192953	0.34955	-2.86082	AD down vs ND	0.890902	1.04394	1.04394	AD up vs NAD-i	0.0319088	0.386282	-2.58878	AD down vs NAD-ni	0.0144049	0.370025	-2.70252	NAD-i down vs NAD-ni	0.0075542	0.334838	-2.98652	NAD-i down vs ND	0.672352	0.904908	-1.10508	NAD-ni down vs ND	11.7805	0.384854	0.0435584	1
5447	A0A5C2GIQ9	0.018713	0.0192953	0.34955	-2.86082	AD down vs ND	0.890902	1.04394	1.04394	AD up vs NAD-i	0.0319088	0.386282	-2.58878	AD down vs NAD-ni	0.0144049	0.370025	-2.70252	NAD-i down vs NAD-ni	0.0075542	0.334838	-2.98652	NAD-i down vs ND	0.672352	0.904908	-1.10508	NAD-ni down vs ND	11.7805	0.384854	0.0435584	1
7489	A0A5C2GST4	0.018713	0.0192953	0.34955	-2.86082	AD down vs ND	0.890902	1.04394	1.04394	AD up vs NAD-i	0.0319088	0.386282	-2.58878	AD down vs NAD-ni	0.0144049	0.370025	-2.70252	NAD-i down vs NAD-ni	0.0075542	0.334838	-2.98652	NAD-i down vs ND	0.672352	0.904908	-1.10508	NAD-ni down vs ND	11.7805	0.384854	0.0435584	1
7773	A0A5C2GH95	0.018713	0.0192953	0.34955	-2.86082	AD down vs ND	0.890902	1.04394	1.04394	AD up vs NAD-i	0.0319088	0.386282	-2.58878	AD down vs NAD-ni	0.0144049	0.370025	-2.70252	NAD-i down vs NAD-ni	0.0075542	0.334838	-2.98652	NAD-i down vs ND	0.672352	0.904908	-1.10508	NAD-ni down vs ND	11.7805	0.384854	0.0435584	1
11922	A0A5C2GUX8	0.018713	0.0192953	0.34955	-2.86082	AD down vs ND	0.890902	1.04394	1.04394	AD up vs NAD-i	0.0319088	0.386282	-2.58878	AD down vs NAD-ni	0.0144049	0.370025	-2.70252	NAD-i down vs NAD-ni	0.0075542	0.334838	-2.98652	NAD-i down vs ND	0.672352	0.904908	-1.10508	NAD-ni down vs ND	11.7805	0.384854	0.0435584	1
12098	A0A5C2G1W0	0.018713	0.0192953	0.34955	-2.86082	AD down vs ND	0.890902	1.04394	1.04394	AD up vs NAD-i	0.0319088	0.386282	-2.58878	AD down vs NAD-ni	0.0144049	0.370025	-2.70252	NAD-i down vs NAD-ni	0.0075542	0.334838	-2.98652	NAD-i down vs ND	0.672352	0.904908	-1.10508	NAD-ni down vs ND	11.7805	0.384854	0.0435584	1
2774	A0A5C2GBS2	0.0187261	0.0519671	1.35156	1.35156	AD up vs ND	0.35866	0.875946	-1.14162	AD down vs NAD-i	0.159764	0.79837	-1.25255	AD down vs NAD-ni	0.547288	0.911438	-1.09717	NAD-i down vs NAD-ni	0.00946149	1.54297	1.54297	NAD-i up vs ND	0.00475565	1.69289	1.69289	NAD-ni up vs ND	5.10307	0.110397	0.0793229	1
1600	A0A5C2GIZ5	0.0188041	0.294737	1.36152	1.36152	AD up vs ND	0.0303626	2.88334	2.88334	AD up vs NAD-i	0.0999614	0.587677	-1.70161	AD down vs NAD-ni	0.00502717	0.203818	-4.90633	NAD-i down vs NAD-ni	0.0743709	0.472201	-2.11774	NAD-i down vs ND	0.0161921	2.31678	2.31678	NAD-ni up vs ND	8.93523	0.422094	0.0787321	1
2424	A0A5C2GL76	0.0188041	0.294737	1.36152	1.36152	AD up vs ND	0.0303626	2.88334	2.88334	AD up vs NAD-i	0.0999614	0.587677	-1.70161	AD down vs NAD-ni	0.00502717	0.203818	-4.90633	NAD-i down vs NAD-ni	0.0743709	0.472201	-2.11774	NAD-i down vs ND	0.0161921	2.31678	2.31678	NAD-ni up vs ND	8.93523	0.422094	0.0787321	1
11674	A0A5C2GII5	0.0188041	0.294737	1.36152	1.36152	AD up vs ND	0.0303626	2.88334	2.88334	AD up vs NAD-i	0.0999614	0.587677	-1.70161	AD down vs NAD-ni	0.00502717	0.203818	-4.90633	NAD-i down vs NAD-ni	0.0743709	0.472201	-2.11774	NAD-i down vs ND	0.0161921	2.31678	2.31678	NAD-ni up vs ND	8.93523	0.422094	0.0787321	1
11321	A0A5C2GTY0	0.0188886	0.329849	0.624492	-1.6013	AD down vs ND	0.0165344	0.234443	-4.26542	AD down vs NAD-i	0.00632757	0.13795	-7.24898	AD down vs NAD-ni	0.392194	0.588417	-1.69947	NAD-i down vs NAD-ni	0.0784843	2.66372	2.66372	NAD-i up vs ND	0.0244911	4.52693	4.52693	NAD-ni up vs ND	5.62363	1.32947	0.709226	1
16010	B1ANR1	0.0189611	0.228724	1.37804	1.37804	AD up vs ND	0.880188	0.964981	-1.03629	AD down vs NAD-i	0.00540318	2.78635	2.78635	AD up vs NAD-ni	0.00444141	2.88747	2.88747	NAD-i up vs NAD-ni	0.185103	1.42805	1.42805	NAD-i up vs ND	0.0417421	0.494569	-2.02196	NAD-ni down vs ND	5.61596	0.335842	0.179404	1
15614	A0A5C2GRF6	0.0190899	0.453359	0.835684	-1.19662	AD down vs ND	0.618929	1.12545	1.12545	AD up vs NAD-i	0.00860081	0.451234	-2.21614	AD down vs NAD-ni	0.00372729	0.400938	-2.49415	NAD-i down vs NAD-ni	0.223813	0.742535	-1.34674	NAD-i down vs ND	0.0310823	1.852	1.852	NAD-ni up vs ND	5.07082	0.306015	0.221276	1
13072	P22735	0.0191071	0.0135554	0.401983	-2.48767	AD down vs ND	0.0680569	0.533623	-1.87398	AD down vs NAD-i	0.5797	1.21089	1.21089	AD up vs NAD-ni	0.0326106	2.26919	2.26919	NAD-i up vs NAD-ni	0.381082	0.753309	-1.32748	NAD-i down vs ND	0.00722465	0.331973	-3.0123	NAD-ni down vs ND	5.06932	0.552916	0.399927	1
13079	A8K5N5	0.0191071	0.0135554	0.401983	-2.48767	AD down vs ND	0.0680569	0.533623	-1.87398	AD down vs NAD-i	0.5797	1.21089	1.21089	AD up vs NAD-ni	0.0326106	2.26919	2.26919	NAD-i up vs NAD-ni	0.381082	0.753309	-1.32748	NAD-i down vs ND	0.00722465	0.331973	-3.0123	NAD-ni down vs ND	5.06932	0.552916	0.399927	1
13083	B0AZN7	0.0191071	0.0135554	0.401983	-2.48767	AD down vs ND	0.0680569	0.533623	-1.87398	AD down vs NAD-i	0.5797	1.21089	1.21089	AD up vs NAD-ni	0.0326106	2.26919	2.26919	NAD-i up vs NAD-ni	0.381082	0.753309	-1.32748	NAD-i down vs ND	0.00722465	0.331973	-3.0123	NAD-ni down vs ND	5.06932	0.552916	0.399927	1
5782	A0A5C2GK27	0.0194021	0.0142959	9.83262	9.83262	AD up vs ND	0.0476519	1.9829	1.9829	AD up vs NAD-i	0.0110973	12.8096	12.8096	AD up vs NAD-ni	0.015168	6.46001	6.46001	NAD-i up vs NAD-ni	0.0204045	4.9587	4.9587	NAD-i up vs ND	0.10602	0.7676	-1.30276	NAD-ni down vs ND	1435.06	1.06999	0.000248535	1
18440	G3V5M2	0.0195273	0.102445	0.52304	-1.9119	AD down vs ND	0.0928641	0.511979	-1.9532	AD down vs NAD-i	0.127175	1.91248	1.91248	AD up vs NAD-ni	0.00643595	3.73546	3.73546	NAD-i up vs NAD-ni	0.954207	1.0216	1.0216	NAD-i up vs ND	0.00708739	0.273488	-3.65646	NAD-ni down vs ND	5.03299	0.753895	0.549233	1
20383	G3V2V6	0.0197527	0.119122	0.677177	-1.47672	AD down vs ND	0.0164637	2.53672	2.53672	AD up vs NAD-i	?	?	?	No change between AD and NAD-ni	?	?	?	No change between NAD-i and NAD-ni	0.0123459	0.26695	-3.74602	NAD-i down vs ND	?	?	?	No change between NAD-ni and ND	49.6261	0.273807	0.00551739	1
20385	Q8N5Z9	0.0197527	0.119122	0.677177	-1.47672	AD down vs ND	0.0164637	2.53672	2.53672	AD up vs NAD-i	?	?	?	No change between AD and NAD-ni	?	?	?	No change between NAD-i and NAD-ni	0.0123459	0.26695	-3.74602	NAD-i down vs ND	?	?	?	No change between NAD-ni and ND	49.6261	0.273807	0.00551739	1
20386	Q9Y5K8	0.0197527	0.119122	0.677177	-1.47672	AD down vs ND	0.0164637	2.53672	2.53672	AD up vs NAD-i	?	?	?	No change between AD and NAD-ni	?	?	?	No change between NAD-i and NAD-ni	0.0123459	0.26695	-3.74602	NAD-i down vs ND	?	?	?	No change between NAD-ni and ND	49.6261	0.273807	0.00551739	1
20392	Q6PJ05	0.0197527	0.119122	0.677177	-1.47672	AD down vs ND	0.0164637	2.53672	2.53672	AD up vs NAD-i	?	?	?	No change between AD and NAD-ni	?	?	?	No change between NAD-i and NAD-ni	0.0123459	0.26695	-3.74602	NAD-i down vs ND	?	?	?	No change between NAD-ni and ND	49.6261	0.273807	0.00551739	1
268	A0A5C2G186	0.019843	0.0620006	1.55074	1.55074	AD up vs ND	0.186149	0.760531	-1.31487	AD down vs NAD-i	0.171447	0.71187	-1.40475	AD down vs NAD-ni	0.765898	0.936017	-1.06836	NAD-i down vs NAD-ni	0.00551303	2.03902	2.03902	NAD-i up vs ND	0.00880542	2.1784	2.1784	NAD-ni up vs ND	5.91902	0.205716	0.09268	1
1072	A0A5C2FZ77	0.019843	0.0620006	1.55074	1.55074	AD up vs ND	0.186149	0.760531	-1.31487	AD down vs NAD-i	0.171447	0.71187	-1.40475	AD down vs NAD-ni	0.765898	0.936017	-1.06836	NAD-i down vs NAD-ni	0.00551303	2.03902	2.03902	NAD-i up vs ND	0.00880542	2.1784	2.1784	NAD-ni up vs ND	5.91902	0.205716	0.09268	1
3125	A0A5C2H133	0.019843	0.0620006	1.55074	1.55074	AD up vs ND	0.186149	0.760531	-1.31487	AD down vs NAD-i	0.171447	0.71187	-1.40475	AD down vs NAD-ni	0.765898	0.936017	-1.06836	NAD-i down vs NAD-ni	0.00551303	2.03902	2.03902	NAD-i up vs ND	0.00880542	2.1784	2.1784	NAD-ni up vs ND	5.91902	0.205716	0.09268	1
5638	A0A5C2G543	0.019843	0.0620006	1.55074	1.55074	AD up vs ND	0.186149	0.760531	-1.31487	AD down vs NAD-i	0.171447	0.71187	-1.40475	AD down vs NAD-ni	0.765898	0.936017	-1.06836	NAD-i down vs NAD-ni	0.00551303	2.03902	2.03902	NAD-i up vs ND	0.00880542	2.1784	2.1784	NAD-ni up vs ND	5.91902	0.205716	0.09268	1
13241	C9JZ65	0.019927	0.03187	0.569037	-1.75736	AD down vs ND	0.0198704	0.535446	-1.8676	AD down vs NAD-i	0.647347	1.12365	1.12365	AD up vs NAD-ni	0.0122957	2.09852	2.09852	NAD-i up vs NAD-ni	0.795828	1.06273	1.06273	NAD-i up vs ND	0.0190722	0.50642	-1.97465	NAD-ni down vs ND	4.99929	0.298004	0.218567	1
14109	Q15685	0.0199478	?	?	?	No change between AD and ND	?	?	?	No change between AD and NAD-i	?	?	?	No change between AD and NAD-ni	?	?	?	No change between NAD-i and NAD-ni	?	?	?	No change between NAD-i and ND	0.0199478	14.6368	14.6368	NAD-ni up vs ND	1017.86	0.90551	0.000889624	1
16569	P35556	0.0201192	?	?	?	No change between AD and ND	?	?	?	No change between AD and NAD-i	?	?	?	No change between AD and NAD-ni	0.0137763	0.283481	-3.52757	NAD-i down vs NAD-ni	0.0541004	0.690851	-1.44749	NAD-i down vs ND	0.0194929	2.43703	2.43703	NAD-ni up vs ND	1234.73	0.231145	9.36011e-05	1
16573	E9PHW4	0.0201192	?	?	?	No change between AD and ND	?	?	?	No change between AD and NAD-i	?	?	?	No change between AD and NAD-ni	0.0137763	0.283481	-3.52757	NAD-i down vs NAD-ni	0.0541004	0.690851	-1.44749	NAD-i down vs ND	0.0194929	2.43703	2.43703	NAD-ni up vs ND	1234.73	0.231145	9.36011e-05	1
16577	D6RJI3	0.0201192	?	?	?	No change between AD and ND	?	?	?	No change between AD and NAD-i	?	?	?	No change between AD and NAD-ni	0.0137763	0.283481	-3.52757	NAD-i down vs NAD-ni	0.0541004	0.690851	-1.44749	NAD-i down vs ND	0.0194929	2.43703	2.43703	NAD-ni up vs ND	1234.73	0.231145	9.36011e-05	1
15903	Q9BZT4	0.0202116	0.0816908	0.600734	-1.66463	AD down vs ND	0.275217	0.740947	-1.34962	AD down vs NAD-i	0.00420802	0.31067	-3.21885	AD down vs NAD-ni	0.00942545	0.419288	-2.38499	NAD-i down vs NAD-ni	0.344953	0.810765	-1.2334	NAD-i down vs ND	0.0328261	1.93367	1.93367	NAD-ni up vs ND	5.87789	0.290619	0.131847	1
15289	B1AK87	0.0205141	0.668943	0.896379	-1.1156	AD down vs ND	0.29573	0.760813	-1.31438	AD down vs NAD-i	0.022744	2.03744	2.03744	AD up vs NAD-ni	0.00373827	2.67798	2.67798	NAD-i up vs NAD-ni	0.52375	1.17819	1.17819	NAD-i up vs ND	0.0109919	0.439953	-2.27297	NAD-ni down vs ND	4.95119	0.347422	0.257288	1
15290	B2R7T8	0.0205141	0.668943	0.896379	-1.1156	AD down vs ND	0.29573	0.760813	-1.31438	AD down vs NAD-i	0.022744	2.03744	2.03744	AD up vs NAD-ni	0.00373827	2.67798	2.67798	NAD-i up vs NAD-ni	0.52375	1.17819	1.17819	NAD-i up vs ND	0.0109919	0.439953	-2.27297	NAD-ni down vs ND	4.95119	0.347422	0.257288	1
15292	B1AK88	0.0205141	0.668943	0.896379	-1.1156	AD down vs ND	0.29573	0.760813	-1.31438	AD down vs NAD-i	0.022744	2.03744	2.03744	AD up vs NAD-ni	0.00373827	2.67798	2.67798	NAD-i up vs NAD-ni	0.52375	1.17819	1.17819	NAD-i up vs ND	0.0109919	0.439953	-2.27297	NAD-ni down vs ND	4.95119	0.347422	0.257288	1
15294	A0A384MR50	0.0205141	0.668943	0.896379	-1.1156	AD down vs ND	0.29573	0.760813	-1.31438	AD down vs NAD-i	0.022744	2.03744	2.03744	AD up vs NAD-ni	0.00373827	2.67798	2.67798	NAD-i up vs NAD-ni	0.52375	1.17819	1.17819	NAD-i up vs ND	0.0109919	0.439953	-2.27297	NAD-ni down vs ND	4.95119	0.347422	0.257288	1
15296	B4DWA6	0.0205141	0.668943	0.896379	-1.1156	AD down vs ND	0.29573	0.760813	-1.31438	AD down vs NAD-i	0.022744	2.03744	2.03744	AD up vs NAD-ni	0.00373827	2.67798	2.67798	NAD-i up vs NAD-ni	0.52375	1.17819	1.17819	NAD-i up vs ND	0.0109919	0.439953	-2.27297	NAD-ni down vs ND	4.95119	0.347422	0.257288	1
21281	P14927	0.0206214	?	?	?	No change between AD and ND	?	?	?	No change between AD and NAD-i	?	?	?	No change between AD and NAD-ni	?	?	?	No change between NAD-i and NAD-ni	0.0206214	1.18953	1.18953	NAD-i up vs ND	?	?	?	No change between NAD-ni and ND	952.401	0.00378751	3.9768e-06	1
21283	B7Z2R2	0.0206214	?	?	?	No change between AD and ND	?	?	?	No change between AD and NAD-i	?	?	?	No change between AD and NAD-ni	?	?	?	No change between NAD-i and NAD-ni	0.0206214	1.18953	1.18953	NAD-i up vs ND	?	?	?	No change between NAD-ni and ND	952.401	0.00378751	3.9768e-06	1
21284	B2R4A2	0.0206214	?	?	?	No change between AD and ND	?	?	?	No change between AD and NAD-i	?	?	?	No change between AD and NAD-ni	?	?	?	No change between NAD-i and NAD-ni	0.0206214	1.18953	1.18953	NAD-i up vs ND	?	?	?	No change between NAD-ni and ND	952.401	0.00378751	3.9768e-06	1
2484	A0A5C2GLM0	0.0207329	0.0753454	1.82669	1.82669	AD up vs ND	0.100848	1.72189	1.72189	AD up vs NAD-i	0.123936	0.577193	-1.73252	AD down vs NAD-ni	0.00801972	0.335209	-2.98322	NAD-i down vs NAD-ni	0.821681	1.06086	1.06086	NAD-i up vs ND	0.00630945	3.16478	3.16478	NAD-ni up vs ND	7.17252	0.383281	0.106875	1
4853	A0A5C2FZU0	0.0207832	0.0187866	6.00257	6.00257	AD up vs ND	0.0115191	4.93382	4.93382	AD up vs NAD-i	?	?	?	No change between AD and NAD-ni	?	?	?	No change between NAD-i and NAD-ni	0.627152	1.21662	1.21662	NAD-i up vs ND	?	?	?	No change between NAD-ni and ND	18.3434	0.686065	0.0561017	1
10377	A0A5C2GVN0	0.0207832	0.0187866	6.00257	6.00257	AD up vs ND	0.0115191	4.93382	4.93382	AD up vs NAD-i	?	?	?	No change between AD and NAD-ni	?	?	?	No change between NAD-i and NAD-ni	0.627152	1.21662	1.21662	NAD-i up vs ND	?	?	?	No change between NAD-ni and ND	18.3434	0.686065	0.0561017	1
11466	A0A5C2G4F4	0.0207882	0.0649145	5.78566	5.78566	AD up vs ND	0.428283	1.89902	1.89902	AD up vs NAD-i	0.0466572	0.112792	-8.86585	AD down vs NAD-ni	0.0154061	0.059395	-16.8364	NAD-i down vs NAD-ni	0.214981	3.04666	3.04666	NAD-i up vs ND	0.00338121	51.2948	51.2948	NAD-ni up vs ND	5.43341	3.67581	2.02956	1
2032	A0A5C2GKK4	0.020886	0.0402349	1.51676	1.51676	AD up vs ND	0.713543	0.934724	-1.06983	AD down vs NAD-i	0.160881	0.747529	-1.33774	AD down vs NAD-ni	0.272698	0.799733	-1.25042	NAD-i down vs NAD-ni	0.0205998	1.62268	1.62268	NAD-i up vs ND	0.0037822	2.02903	2.02903	NAD-ni up vs ND	4.92155	0.178827	0.133231	1
12825	B4DRV9	0.0210178	0.241412	1.287	1.287	AD up vs ND	0.606733	0.897651	-1.11402	AD down vs NAD-i	0.0105238	1.96855	1.96855	AD up vs NAD-ni	0.00441235	2.193	2.193	NAD-i up vs NAD-ni	0.104735	1.43374	1.43374	NAD-i up vs ND	0.0796733	0.653783	-1.52956	NAD-ni down vs ND	4.9112	0.230784	0.172302	1
17093	G3V203	0.0210278	0.0269581	0.479075	-2.08736	AD down vs ND	0.00386333	0.34952	-2.86107	AD down vs NAD-i	0.262354	0.692017	-1.44505	AD down vs NAD-ni	0.050794	1.97991	1.97991	NAD-i up vs NAD-ni	0.297801	1.37067	1.37067	NAD-i up vs ND	0.262833	0.692288	-1.44449	NAD-ni down vs ND	4.91041	0.46252	0.345369	1
4087	A0A5C2GSY5	0.0213367	0.0785072	0.331059	-3.02061	AD down vs ND	0.476475	1.51266	1.51266	AD up vs NAD-i	0.0286305	0.176802	-5.65606	AD down vs NAD-ni	0.00789523	0.116881	-8.55569	NAD-i down vs NAD-ni	0.0163323	0.218859	-4.56916	NAD-i down vs ND	0.346647	1.87249	1.87249	NAD-ni up vs ND	5.38239	1.6203	0.903111	1
14268	B4DPH4	0.0213949	0.773913	0.867175	-1.15317	AD down vs ND	0.0698757	2.64272	2.64272	AD up vs NAD-i	0.0816981	0.367233	-2.72306	AD down vs NAD-ni	0.00307457	0.13896	-7.19629	NAD-i down vs NAD-ni	0.0418749	0.328137	-3.04751	NAD-i down vs ND	0.128535	2.36137	2.36137	NAD-ni up vs ND	4.88198	1.29443	0.972199	1
2023	A0A5C2GD11	0.0215114	0.0573031	1.86223	1.86223	AD up vs ND	0.229546	0.683284	-1.46352	AD down vs NAD-i	0.0277679	0.436241	-2.29231	AD down vs NAD-ni	0.17444	0.638447	-1.5663	NAD-i down vs NAD-ni	0.0287474	2.72541	2.72541	NAD-i up vs ND	0.00593469	4.26881	4.26881	NAD-ni up vs ND	17.1938	0.415697	0.0241771	1
17054	P42677	0.0216484	0.0333593	0.386671	-2.58618	AD down vs ND	0.0052284	0.249988	-4.0002	AD down vs NAD-i	0.581253	0.771861	-1.29557	AD down vs NAD-ni	0.0275599	3.0876	3.0876	NAD-i up vs NAD-ni	0.244907	1.54676	1.54676	NAD-i up vs ND	0.141909	0.50096	-1.99617	NAD-ni down vs ND	5.3541	0.744787	0.417317	1
1530	A0A5C2FZD2	0.0217032	?	?	?	No change between AD and ND	0.0217032	11.0166	11.0166	AD up vs NAD-i	?	?	?	No change between AD and NAD-ni	?	?	?	No change between NAD-i and NAD-ni	?	?	?	No change between NAD-i and ND	?	?	?	No change between NAD-ni and ND	859.76	0.723907	0.000841988	1
2577	A0A5C2G1H6	0.0217032	?	?	?	No change between AD and ND	0.0217032	11.0166	11.0166	AD up vs NAD-i	?	?	?	No change between AD and NAD-ni	?	?	?	No change between NAD-i and NAD-ni	?	?	?	No change between NAD-i and ND	?	?	?	No change between NAD-ni and ND	859.76	0.723907	0.000841988	1
3566	A0A5C2GPX5	0.0217032	?	?	?	No change between AD and ND	0.0217032	11.0166	11.0166	AD up vs NAD-i	?	?	?	No change between AD and NAD-ni	?	?	?	No change between NAD-i and NAD-ni	?	?	?	No change between NAD-i and ND	?	?	?	No change between NAD-ni and ND	859.76	0.723907	0.000841988	1
8493	A0A5C2GK25	0.0217032	?	?	?	No change between AD and ND	0.0217032	11.0166	11.0166	AD up vs NAD-i	?	?	?	No change between AD and NAD-ni	?	?	?	No change between NAD-i and NAD-ni	?	?	?	No change between NAD-i and ND	?	?	?	No change between NAD-ni and ND	859.76	0.723907	0.000841988	1
9495	A0A5C2FXV8	0.0217032	?	?	?	No change between AD and ND	0.0217032	11.0166	11.0166	AD up vs NAD-i	?	?	?	No change between AD and NAD-ni	?	?	?	No change between NAD-i and NAD-ni	?	?	?	No change between NAD-i and ND	?	?	?	No change between NAD-ni and ND	859.76	0.723907	0.000841988	1
10967	A2N2F5	0.0217032	?	?	?	No change between AD and ND	0.0217032	11.0166	11.0166	AD up vs NAD-i	?	?	?	No change between AD and NAD-ni	?	?	?	No change between NAD-i and NAD-ni	?	?	?	No change between NAD-i and ND	?	?	?	No change between NAD-ni and ND	859.76	0.723907	0.000841988	1
17597	E9PS78	0.0217446	0.167926	1.89168	1.89168	AD up vs ND	0.918604	0.956057	-1.04596	AD down vs NAD-i	0.00961789	4.32002	4.32002	AD up vs NAD-ni	0.00556227	4.51858	4.51858	NAD-i up vs NAD-ni	0.116355	1.97863	1.97863	NAD-i up vs ND	0.082993	0.437888	-2.28369	NAD-ni down vs ND	5.06907	0.903998	0.594454	1
17598	E9PKQ7	0.0217446	0.167926	1.89168	1.89168	AD up vs ND	0.918604	0.956057	-1.04596	AD down vs NAD-i	0.00961789	4.32002	4.32002	AD up vs NAD-ni	0.00556227	4.51858	4.51858	NAD-i up vs NAD-ni	0.116355	1.97863	1.97863	NAD-i up vs ND	0.082993	0.437888	-2.28369	NAD-ni down vs ND	5.06907	0.903998	0.594454	1
17599	E9PNL5	0.0217446	0.167926	1.89168	1.89168	AD up vs ND	0.918604	0.956057	-1.04596	AD down vs NAD-i	0.00961789	4.32002	4.32002	AD up vs NAD-ni	0.00556227	4.51858	4.51858	NAD-i up vs NAD-ni	0.116355	1.97863	1.97863	NAD-i up vs ND	0.082993	0.437888	-2.28369	NAD-ni down vs ND	5.06907	0.903998	0.594454	1
17600	Q5HYG5	0.0217446	0.167926	1.89168	1.89168	AD up vs ND	0.918604	0.956057	-1.04596	AD down vs NAD-i	0.00961789	4.32002	4.32002	AD up vs NAD-ni	0.00556227	4.51858	4.51858	NAD-i up vs NAD-ni	0.116355	1.97863	1.97863	NAD-i up vs ND	0.082993	0.437888	-2.28369	NAD-ni down vs ND	5.06907	0.903998	0.594454	1
17602	E9PR54	0.0217446	0.167926	1.89168	1.89168	AD up vs ND	0.918604	0.956057	-1.04596	AD down vs NAD-i	0.00961789	4.32002	4.32002	AD up vs NAD-ni	0.00556227	4.51858	4.51858	NAD-i up vs NAD-ni	0.116355	1.97863	1.97863	NAD-i up vs ND	0.082993	0.437888	-2.28369	NAD-ni down vs ND	5.06907	0.903998	0.594454	1
17603	E9PHZ5	0.0217446	0.167926	1.89168	1.89168	AD up vs ND	0.918604	0.956057	-1.04596	AD down vs NAD-i	0.00961789	4.32002	4.32002	AD up vs NAD-ni	0.00556227	4.51858	4.51858	NAD-i up vs NAD-ni	0.116355	1.97863	1.97863	NAD-i up vs ND	0.082993	0.437888	-2.28369	NAD-ni down vs ND	5.06907	0.903998	0.594454	1
17607	E9PJ67	0.0217446	0.167926	1.89168	1.89168	AD up vs ND	0.918604	0.956057	-1.04596	AD down vs NAD-i	0.00961789	4.32002	4.32002	AD up vs NAD-ni	0.00556227	4.51858	4.51858	NAD-i up vs NAD-ni	0.116355	1.97863	1.97863	NAD-i up vs ND	0.082993	0.437888	-2.28369	NAD-ni down vs ND	5.06907	0.903998	0.594454	1
17608	E9PCB3	0.0217446	0.167926	1.89168	1.89168	AD up vs ND	0.918604	0.956057	-1.04596	AD down vs NAD-i	0.00961789	4.32002	4.32002	AD up vs NAD-ni	0.00556227	4.51858	4.51858	NAD-i up vs NAD-ni	0.116355	1.97863	1.97863	NAD-i up vs ND	0.082993	0.437888	-2.28369	NAD-ni down vs ND	5.06907	0.903998	0.594454	1
17609	E9PLY3	0.0217446	0.167926	1.89168	1.89168	AD up vs ND	0.918604	0.956057	-1.04596	AD down vs NAD-i	0.00961789	4.32002	4.32002	AD up vs NAD-ni	0.00556227	4.51858	4.51858	NAD-i up vs NAD-ni	0.116355	1.97863	1.97863	NAD-i up vs ND	0.082993	0.437888	-2.28369	NAD-ni down vs ND	5.06907	0.903998	0.594454	1
17610	E9PSG5	0.0217446	0.167926	1.89168	1.89168	AD up vs ND	0.918604	0.956057	-1.04596	AD down vs NAD-i	0.00961789	4.32002	4.32002	AD up vs NAD-ni	0.00556227	4.51858	4.51858	NAD-i up vs NAD-ni	0.116355	1.97863	1.97863	NAD-i up vs ND	0.082993	0.437888	-2.28369	NAD-ni down vs ND	5.06907	0.903998	0.594454	1
17612	E9PQM1	0.0217446	0.167926	1.89168	1.89168	AD up vs ND	0.918604	0.956057	-1.04596	AD down vs NAD-i	0.00961789	4.32002	4.32002	AD up vs NAD-ni	0.00556227	4.51858	4.51858	NAD-i up vs NAD-ni	0.116355	1.97863	1.97863	NAD-i up vs ND	0.082993	0.437888	-2.28369	NAD-ni down vs ND	5.06907	0.903998	0.594454	1
1362	A0A5C2FXJ6	0.0219017	0.671097	0.824924	-1.21223	AD down vs ND	0.934773	0.963733	-1.03763	AD down vs NAD-i	0.0112996	4.25205	4.25205	AD up vs NAD-ni	0.00983931	4.41206	4.41206	NAD-i up vs NAD-ni	0.731115	0.855968	-1.16827	NAD-i down vs ND	0.00551248	0.194006	-5.15448	NAD-ni down vs ND	4.84367	1.06692	0.807659	1
9132	A0A5C2G6R4	0.0221507	?	?	?	No change between AD and ND	0.0217032	11.0166	11.0166	AD up vs NAD-i	0.0151102	31.4065	31.4065	AD up vs NAD-ni	0.0572649	2.85084	2.85084	NAD-i up vs NAD-ni	?	?	?	No change between NAD-i and ND	?	?	?	No change between NAD-ni and ND	1018.55	1.71521	0.000841988	1
2998	A0A5C2GCT5	0.0223551	0.627084	1.23283	1.23283	AD up vs ND	0.350808	1.50393	1.50393	AD up vs NAD-i	0.0226594	0.301808	-3.31336	AD down vs NAD-ni	0.00454971	0.200679	-4.98308	NAD-i down vs NAD-ni	0.644345	0.819735	-1.21991	NAD-i down vs ND	0.00990975	4.0848	4.0848	NAD-ni up vs ND	4.81026	0.954838	0.727834	1
14299	B4DJ98	0.0223905	0.0861206	2.10347	2.10347	AD up vs ND	0.832348	0.918036	-1.08928	AD down vs NAD-i	0.0108272	3.68556	3.68556	AD up vs NAD-ni	0.00757234	4.01462	4.01462	NAD-i up vs NAD-ni	0.0594268	2.29127	2.29127	NAD-i up vs ND	0.214876	0.570732	-1.75214	NAD-ni down vs ND	4.80768	0.84672	0.645767	1
7597	A0A5C2GS25	0.0225612	0.788094	1.05227	1.05227	AD up vs ND	0.614845	1.10058	1.10058	AD up vs NAD-i	0.00999283	0.488503	-2.04707	AD down vs NAD-ni	0.00489883	0.443861	-2.25296	NAD-i down vs NAD-ni	0.81276	0.95611	-1.04591	NAD-i down vs ND	0.00682673	2.15407	2.15407	NAD-ni up vs ND	5.0041	0.19286	0.128468	1
16152	Q96RM1	0.0227277	0.0134928	0.245847	-4.06757	AD down vs ND	0.0100051	0.216312	-4.62295	AD down vs NAD-i	?	?	?	No change between AD and NAD-ni	?	?	?	No change between NAD-i and NAD-ni	0.6152	1.13654	1.13654	NAD-i up vs ND	?	?	?	No change between NAD-ni and ND	11.2664	0.352575	0.0625889	1
10218	A0A5C2GK16	0.0229309	0.0411036	1.5329	1.5329	AD up vs ND	0.75506	0.94263	-1.06086	AD down vs NAD-i	0.171105	0.746674	-1.33927	AD down vs NAD-ni	0.267449	0.792118	-1.26244	NAD-i down vs NAD-ni	0.0233005	1.6262	1.6262	NAD-i up vs ND	0.00413062	2.05297	2.05297	NAD-ni up vs ND	4.76896	0.184117	0.141561	1
17176	A0A2R8YEP4	0.0230157	0.0122824	2.85256	2.85256	AD up vs ND	0.0122184	2.66866	2.66866	AD up vs NAD-i	0.69468	1.15979	1.15979	AD up vs NAD-ni	0.0423918	0.434596	-2.30099	NAD-i down vs NAD-ni	0.832375	1.06891	1.06891	NAD-i up vs ND	0.0386529	2.45955	2.45955	NAD-ni up vs ND	5.59278	0.50377	0.2402	1
2153	A0A5C2GUW5	0.0230327	0.0446238	0.182712	-5.4731	AD down vs ND	0.291039	2.28328	2.28328	AD up vs NAD-i	0.102025	0.195359	-5.11878	AD down vs NAD-ni	0.0219208	0.0855609	-11.6876	NAD-i down vs NAD-ni	0.00666001	0.0800217	-12.4966	NAD-i down vs ND	0.942636	0.93526	-1.06922	NAD-ni down vs ND	4.96785	3.08389	2.06923	1
2507	A0A5C2GUQ6	0.0230327	0.0446238	0.182712	-5.4731	AD down vs ND	0.291039	2.28328	2.28328	AD up vs NAD-i	0.102025	0.195359	-5.11878	AD down vs NAD-ni	0.0219208	0.0855609	-11.6876	NAD-i down vs NAD-ni	0.00666001	0.0800217	-12.4966	NAD-i down vs ND	0.942636	0.93526	-1.06922	NAD-ni down vs ND	4.96785	3.08389	2.06923	1
3643	A0A5C2GLS5	0.0230327	0.0446238	0.182712	-5.4731	AD down vs ND	0.291039	2.28328	2.28328	AD up vs NAD-i	0.102025	0.195359	-5.11878	AD down vs NAD-ni	0.0219208	0.0855609	-11.6876	NAD-i down vs NAD-ni	0.00666001	0.0800217	-12.4966	NAD-i down vs ND	0.942636	0.93526	-1.06922	NAD-ni down vs ND	4.96785	3.08389	2.06923	1
7901	A0A5C2G5B9	0.0230327	0.0446238	0.182712	-5.4731	AD down vs ND	0.291039	2.28328	2.28328	AD up vs NAD-i	0.102025	0.195359	-5.11878	AD down vs NAD-ni	0.0219208	0.0855609	-11.6876	NAD-i down vs NAD-ni	0.00666001	0.0800217	-12.4966	NAD-i down vs ND	0.942636	0.93526	-1.06922	NAD-ni down vs ND	4.96785	3.08389	2.06923	1
8500	A0A5C2GRJ3	0.0230327	0.0446238	0.182712	-5.4731	AD down vs ND	0.291039	2.28328	2.28328	AD up vs NAD-i	0.102025	0.195359	-5.11878	AD down vs NAD-ni	0.0219208	0.0855609	-11.6876	NAD-i down vs NAD-ni	0.00666001	0.0800217	-12.4966	NAD-i down vs ND	0.942636	0.93526	-1.06922	NAD-ni down vs ND	4.96785	3.08389	2.06923	1
8762	A0A5C2GRP4	0.0230327	0.0446238	0.182712	-5.4731	AD down vs ND	0.291039	2.28328	2.28328	AD up vs NAD-i	0.102025	0.195359	-5.11878	AD down vs NAD-ni	0.0219208	0.0855609	-11.6876	NAD-i down vs NAD-ni	0.00666001	0.0800217	-12.4966	NAD-i down vs ND	0.942636	0.93526	-1.06922	NAD-ni down vs ND	4.96785	3.08389	2.06923	1
9472	A0A5C2GUD2	0.0230327	0.0446238	0.182712	-5.4731	AD down vs ND	0.291039	2.28328	2.28328	AD up vs NAD-i	0.102025	0.195359	-5.11878	AD down vs NAD-ni	0.0219208	0.0855609	-11.6876	NAD-i down vs NAD-ni	0.00666001	0.0800217	-12.4966	NAD-i down vs ND	0.942636	0.93526	-1.06922	NAD-ni down vs ND	4.96785	3.08389	2.06923	1
9697	A0A5C2GI51	0.0230327	0.0446238	0.182712	-5.4731	AD down vs ND	0.291039	2.28328	2.28328	AD up vs NAD-i	0.102025	0.195359	-5.11878	AD down vs NAD-ni	0.0219208	0.0855609	-11.6876	NAD-i down vs NAD-ni	0.00666001	0.0800217	-12.4966	NAD-i down vs ND	0.942636	0.93526	-1.06922	NAD-ni down vs ND	4.96785	3.08389	2.06923	1
10362	A0A5C2GTK6	0.0230327	0.0446238	0.182712	-5.4731	AD down vs ND	0.291039	2.28328	2.28328	AD up vs NAD-i	0.102025	0.195359	-5.11878	AD down vs NAD-ni	0.0219208	0.0855609	-11.6876	NAD-i down vs NAD-ni	0.00666001	0.0800217	-12.4966	NAD-i down vs ND	0.942636	0.93526	-1.06922	NAD-ni down vs ND	4.96785	3.08389	2.06923	1
14070	F5GWW2	0.0232861	0.0221421	2.45136	2.45136	AD up vs ND	0.997967	1.00052	1.00052	AD up vs NAD-i	0.0151852	2.19162	2.19162	AD up vs NAD-ni	0.0152234	2.19049	2.19049	NAD-i up vs NAD-ni	0.0221885	2.45009	2.45009	NAD-i up vs ND	0.715816	1.11851	1.11851	NAD-ni up vs ND	8.04344	0.256286	0.0531045	1
14073	F5H8H6	0.0232861	0.0221421	2.45136	2.45136	AD up vs ND	0.997967	1.00052	1.00052	AD up vs NAD-i	0.0151852	2.19162	2.19162	AD up vs NAD-ni	0.0152234	2.19049	2.19049	NAD-i up vs NAD-ni	0.0221885	2.45009	2.45009	NAD-i up vs ND	0.715816	1.11851	1.11851	NAD-ni up vs ND	8.04344	0.256286	0.0531045	1
14079	F5GXU1	0.0232861	0.0221421	2.45136	2.45136	AD up vs ND	0.997967	1.00052	1.00052	AD up vs NAD-i	0.0151852	2.19162	2.19162	AD up vs NAD-ni	0.0152234	2.19049	2.19049	NAD-i up vs NAD-ni	0.0221885	2.45009	2.45009	NAD-i up vs ND	0.715816	1.11851	1.11851	NAD-ni up vs ND	8.04344	0.256286	0.0531045	1
14083	F5GXC7	0.0232861	0.0221421	2.45136	2.45136	AD up vs ND	0.997967	1.00052	1.00052	AD up vs NAD-i	0.0151852	2.19162	2.19162	AD up vs NAD-ni	0.0152234	2.19049	2.19049	NAD-i up vs NAD-ni	0.0221885	2.45009	2.45009	NAD-i up vs ND	0.715816	1.11851	1.11851	NAD-ni up vs ND	8.04344	0.256286	0.0531045	1
14086	F5GZQ4	0.0232861	0.0221421	2.45136	2.45136	AD up vs ND	0.997967	1.00052	1.00052	AD up vs NAD-i	0.0151852	2.19162	2.19162	AD up vs NAD-ni	0.0152234	2.19049	2.19049	NAD-i up vs NAD-ni	0.0221885	2.45009	2.45009	NAD-i up vs ND	0.715816	1.11851	1.11851	NAD-ni up vs ND	8.04344	0.256286	0.0531045	1
678	A0A5C2GPB0	0.0233021	0.044456	0.182712	-5.4731	AD down vs ND	0.290599	2.28328	2.28328	AD up vs NAD-i	0.105747	0.199612	-5.00971	AD down vs NAD-ni	0.0227313	0.0874236	-11.4386	NAD-i down vs NAD-ni	0.00662331	0.0800217	-12.4966	NAD-i down vs ND	0.92416	0.915332	-1.0925	NAD-ni down vs ND	4.94753	3.06536	2.06525	1
1994	A0A5C2GPS4	0.0233021	0.044456	0.182712	-5.4731	AD down vs ND	0.290599	2.28328	2.28328	AD up vs NAD-i	0.105747	0.199612	-5.00971	AD down vs NAD-ni	0.0227313	0.0874236	-11.4386	NAD-i down vs NAD-ni	0.00662331	0.0800217	-12.4966	NAD-i down vs ND	0.92416	0.915332	-1.0925	NAD-ni down vs ND	4.94753	3.06536	2.06525	1
11109	A0A5C2GIS0	0.0233021	0.044456	0.182712	-5.4731	AD down vs ND	0.290599	2.28328	2.28328	AD up vs NAD-i	0.105747	0.199612	-5.00971	AD down vs NAD-ni	0.0227313	0.0874236	-11.4386	NAD-i down vs NAD-ni	0.00662331	0.0800217	-12.4966	NAD-i down vs ND	0.92416	0.915332	-1.0925	NAD-ni down vs ND	4.94753	3.06536	2.06525	1
12133	A0A5C2GVH3	0.0233088	0.685075	1.19252	1.19252	AD up vs ND	0.394235	1.45476	1.45476	AD up vs NAD-i	0.0207945	0.29194	-3.42536	AD down vs NAD-ni	0.00482245	0.200679	-4.98308	NAD-i down vs NAD-ni	0.647407	0.819735	-1.21991	NAD-i down vs ND	0.0104366	4.0848	4.0848	NAD-ni up vs ND	4.74251	0.959209	0.741611	1
708	A0A5C2GL20	0.0235084	0.0456315	1.47995	1.47995	AD up vs ND	0.689595	0.931135	-1.07396	AD down vs NAD-i	0.163147	0.755135	-1.32427	AD down vs NAD-ni	0.288665	0.810984	-1.23307	NAD-i down vs NAD-ni	0.0220549	1.58941	1.58941	NAD-i up vs ND	0.00431369	1.95985	1.95985	NAD-ni up vs ND	4.72874	0.161977	0.125597	1
1612	A0A5C2G704	0.0235084	0.0456315	1.47995	1.47995	AD up vs ND	0.689595	0.931135	-1.07396	AD down vs NAD-i	0.163147	0.755135	-1.32427	AD down vs NAD-ni	0.288665	0.810984	-1.23307	NAD-i down vs NAD-ni	0.0220549	1.58941	1.58941	NAD-i up vs ND	0.00431369	1.95985	1.95985	NAD-ni up vs ND	4.72874	0.161977	0.125597	1
2556	A0A5C2GGD1	0.0235084	0.0456315	1.47995	1.47995	AD up vs ND	0.689595	0.931135	-1.07396	AD down vs NAD-i	0.163147	0.755135	-1.32427	AD down vs NAD-ni	0.288665	0.810984	-1.23307	NAD-i down vs NAD-ni	0.0220549	1.58941	1.58941	NAD-i up vs ND	0.00431369	1.95985	1.95985	NAD-ni up vs ND	4.72874	0.161977	0.125597	1
2885	A0A5C2GJ49	0.0235084	0.0456315	1.47995	1.47995	AD up vs ND	0.689595	0.931135	-1.07396	AD down vs NAD-i	0.163147	0.755135	-1.32427	AD down vs NAD-ni	0.288665	0.810984	-1.23307	NAD-i down vs NAD-ni	0.0220549	1.58941	1.58941	NAD-i up vs ND	0.00431369	1.95985	1.95985	NAD-ni up vs ND	4.72874	0.161977	0.125597	1
3686	A0A5C2GC73	0.0235084	0.0456315	1.47995	1.47995	AD up vs ND	0.689595	0.931135	-1.07396	AD down vs NAD-i	0.163147	0.755135	-1.32427	AD down vs NAD-ni	0.288665	0.810984	-1.23307	NAD-i down vs NAD-ni	0.0220549	1.58941	1.58941	NAD-i up vs ND	0.00431369	1.95985	1.95985	NAD-ni up vs ND	4.72874	0.161977	0.125597	1
3702	A0A5C2G7B9	0.0235084	0.0456315	1.47995	1.47995	AD up vs ND	0.689595	0.931135	-1.07396	AD down vs NAD-i	0.163147	0.755135	-1.32427	AD down vs NAD-ni	0.288665	0.810984	-1.23307	NAD-i down vs NAD-ni	0.0220549	1.58941	1.58941	NAD-i up vs ND	0.00431369	1.95985	1.95985	NAD-ni up vs ND	4.72874	0.161977	0.125597	1
3773	A0A5C2GUJ4	0.0235084	0.0456315	1.47995	1.47995	AD up vs ND	0.689595	0.931135	-1.07396	AD down vs NAD-i	0.163147	0.755135	-1.32427	AD down vs NAD-ni	0.288665	0.810984	-1.23307	NAD-i down vs NAD-ni	0.0220549	1.58941	1.58941	NAD-i up vs ND	0.00431369	1.95985	1.95985	NAD-ni up vs ND	4.72874	0.161977	0.125597	1
5772	A0A5C2GIQ6	0.0235084	0.0456315	1.47995	1.47995	AD up vs ND	0.689595	0.931135	-1.07396	AD down vs NAD-i	0.163147	0.755135	-1.32427	AD down vs NAD-ni	0.288665	0.810984	-1.23307	NAD-i down vs NAD-ni	0.0220549	1.58941	1.58941	NAD-i up vs ND	0.00431369	1.95985	1.95985	NAD-ni up vs ND	4.72874	0.161977	0.125597	1
5888	A0A5C2GXH1	0.0235084	0.0456315	1.47995	1.47995	AD up vs ND	0.689595	0.931135	-1.07396	AD down vs NAD-i	0.163147	0.755135	-1.32427	AD down vs NAD-ni	0.288665	0.810984	-1.23307	NAD-i down vs NAD-ni	0.0220549	1.58941	1.58941	NAD-i up vs ND	0.00431369	1.95985	1.95985	NAD-ni up vs ND	4.72874	0.161977	0.125597	1
6112	A0A5C2FXT6	0.0235084	0.0456315	1.47995	1.47995	AD up vs ND	0.689595	0.931135	-1.07396	AD down vs NAD-i	0.163147	0.755135	-1.32427	AD down vs NAD-ni	0.288665	0.810984	-1.23307	NAD-i down vs NAD-ni	0.0220549	1.58941	1.58941	NAD-i up vs ND	0.00431369	1.95985	1.95985	NAD-ni up vs ND	4.72874	0.161977	0.125597	1
8085	A0A5C2G8H2	0.0235084	0.0456315	1.47995	1.47995	AD up vs ND	0.689595	0.931135	-1.07396	AD down vs NAD-i	0.163147	0.755135	-1.32427	AD down vs NAD-ni	0.288665	0.810984	-1.23307	NAD-i down vs NAD-ni	0.0220549	1.58941	1.58941	NAD-i up vs ND	0.00431369	1.95985	1.95985	NAD-ni up vs ND	4.72874	0.161977	0.125597	1
8446	A0A5C2GXR5	0.0235084	0.0456315	1.47995	1.47995	AD up vs ND	0.689595	0.931135	-1.07396	AD down vs NAD-i	0.163147	0.755135	-1.32427	AD down vs NAD-ni	0.288665	0.810984	-1.23307	NAD-i down vs NAD-ni	0.0220549	1.58941	1.58941	NAD-i up vs ND	0.00431369	1.95985	1.95985	NAD-ni up vs ND	4.72874	0.161977	0.125597	1
9138	A0A5C2GWK8	0.0235084	0.0456315	1.47995	1.47995	AD up vs ND	0.689595	0.931135	-1.07396	AD down vs NAD-i	0.163147	0.755135	-1.32427	AD down vs NAD-ni	0.288665	0.810984	-1.23307	NAD-i down vs NAD-ni	0.0220549	1.58941	1.58941	NAD-i up vs ND	0.00431369	1.95985	1.95985	NAD-ni up vs ND	4.72874	0.161977	0.125597	1
9469	A0A5C2G1Q3	0.0235084	0.0456315	1.47995	1.47995	AD up vs ND	0.689595	0.931135	-1.07396	AD down vs NAD-i	0.163147	0.755135	-1.32427	AD down vs NAD-ni	0.288665	0.810984	-1.23307	NAD-i down vs NAD-ni	0.0220549	1.58941	1.58941	NAD-i up vs ND	0.00431369	1.95985	1.95985	NAD-ni up vs ND	4.72874	0.161977	0.125597	1
10485	A0A5C2G945	0.0235084	0.0456315	1.47995	1.47995	AD up vs ND	0.689595	0.931135	-1.07396	AD down vs NAD-i	0.163147	0.755135	-1.32427	AD down vs NAD-ni	0.288665	0.810984	-1.23307	NAD-i down vs NAD-ni	0.0220549	1.58941	1.58941	NAD-i up vs ND	0.00431369	1.95985	1.95985	NAD-ni up vs ND	4.72874	0.161977	0.125597	1
10557	A0A5C2FYX8	0.0235084	0.0456315	1.47995	1.47995	AD up vs ND	0.689595	0.931135	-1.07396	AD down vs NAD-i	0.163147	0.755135	-1.32427	AD down vs NAD-ni	0.288665	0.810984	-1.23307	NAD-i down vs NAD-ni	0.0220549	1.58941	1.58941	NAD-i up vs ND	0.00431369	1.95985	1.95985	NAD-ni up vs ND	4.72874	0.161977	0.125597	1
10766	A0A5C2FTG9	0.0235084	0.0456315	1.47995	1.47995	AD up vs ND	0.689595	0.931135	-1.07396	AD down vs NAD-i	0.163147	0.755135	-1.32427	AD down vs NAD-ni	0.288665	0.810984	-1.23307	NAD-i down vs NAD-ni	0.0220549	1.58941	1.58941	NAD-i up vs ND	0.00431369	1.95985	1.95985	NAD-ni up vs ND	4.72874	0.161977	0.125597	1
11062	A0A5C2FX70	0.0235084	0.0456315	1.47995	1.47995	AD up vs ND	0.689595	0.931135	-1.07396	AD down vs NAD-i	0.163147	0.755135	-1.32427	AD down vs NAD-ni	0.288665	0.810984	-1.23307	NAD-i down vs NAD-ni	0.0220549	1.58941	1.58941	NAD-i up vs ND	0.00431369	1.95985	1.95985	NAD-ni up vs ND	4.72874	0.161977	0.125597	1
11308	A0A5C2FTC6	0.0235084	0.0456315	1.47995	1.47995	AD up vs ND	0.689595	0.931135	-1.07396	AD down vs NAD-i	0.163147	0.755135	-1.32427	AD down vs NAD-ni	0.288665	0.810984	-1.23307	NAD-i down vs NAD-ni	0.0220549	1.58941	1.58941	NAD-i up vs ND	0.00431369	1.95985	1.95985	NAD-ni up vs ND	4.72874	0.161977	0.125597	1
12132	A0A5C2GVX5	0.0235084	0.0456315	1.47995	1.47995	AD up vs ND	0.689595	0.931135	-1.07396	AD down vs NAD-i	0.163147	0.755135	-1.32427	AD down vs NAD-ni	0.288665	0.810984	-1.23307	NAD-i down vs NAD-ni	0.0220549	1.58941	1.58941	NAD-i up vs ND	0.00431369	1.95985	1.95985	NAD-ni up vs ND	4.72874	0.161977	0.125597	1
13576	C9JKT2	0.0235487	0.400259	1.27939	1.27939	AD up vs ND	0.527367	1.20175	1.20175	AD up vs NAD-i	0.00447663	2.95227	2.95227	AD up vs NAD-ni	0.0130859	2.45664	2.45664	NAD-i up vs NAD-ni	0.828114	1.06461	1.06461	NAD-i up vs ND	0.018911	0.433359	-2.30755	NAD-ni down vs ND	4.72598	0.424031	0.328986	1
6845	A0A5C2GGZ4	0.0235554	0.684023	1.1928	1.1928	AD up vs ND	0.354121	1.50393	1.50393	AD up vs NAD-i	0.022703	0.299366	-3.34039	AD down vs NAD-ni	0.00461018	0.199055	-5.02373	NAD-i down vs NAD-ni	0.593662	0.79312	-1.26084	NAD-i down vs ND	0.0113665	3.98442	3.98442	NAD-ni up vs ND	4.72552	0.951557	0.73834	1
13475	P07476	0.0235683	0.0154696	1.99587	1.99587	AD up vs ND	0.53688	1.16642	1.16642	AD up vs NAD-i	0.0121461	2.18525	2.18525	AD up vs NAD-ni	0.0348121	1.87347	1.87347	NAD-i up vs NAD-ni	0.0480066	1.71111	1.71111	NAD-i up vs ND	0.734757	0.913338	-1.09488	NAD-ni down vs ND	4.72464	0.311817	0.241993	1
15595	F5GY80	0.0236445	0.00903526	0.0822014	-12.1652	AD down vs ND	0.109838	0.239309	-4.1787	AD down vs NAD-i	0.00676512	0.059702	-16.7499	AD down vs NAD-ni	0.119128	0.249477	-4.00839	NAD-i down vs NAD-ni	0.190142	0.343495	-2.91125	NAD-i down vs ND	0.681452	1.37686	1.37686	NAD-ni up vs ND	5.18398	2.85946	1.65479	1
15596	B7Z555	0.0236445	0.00903526	0.0822014	-12.1652	AD down vs ND	0.109838	0.239309	-4.1787	AD down vs NAD-i	0.00676512	0.059702	-16.7499	AD down vs NAD-ni	0.119128	0.249477	-4.00839	NAD-i down vs NAD-ni	0.190142	0.343495	-2.91125	NAD-i down vs ND	0.681452	1.37686	1.37686	NAD-ni up vs ND	5.18398	2.85946	1.65479	1
15597	A8K9M5	0.0236445	0.00903526	0.0822014	-12.1652	AD down vs ND	0.109838	0.239309	-4.1787	AD down vs NAD-i	0.00676512	0.059702	-16.7499	AD down vs NAD-ni	0.119128	0.249477	-4.00839	NAD-i down vs NAD-ni	0.190142	0.343495	-2.91125	NAD-i down vs ND	0.681452	1.37686	1.37686	NAD-ni up vs ND	5.18398	2.85946	1.65479	1
15598	B7Z550	0.0236445	0.00903526	0.0822014	-12.1652	AD down vs ND	0.109838	0.239309	-4.1787	AD down vs NAD-i	0.00676512	0.059702	-16.7499	AD down vs NAD-ni	0.119128	0.249477	-4.00839	NAD-i down vs NAD-ni	0.190142	0.343495	-2.91125	NAD-i down vs ND	0.681452	1.37686	1.37686	NAD-ni up vs ND	5.18398	2.85946	1.65479	1
15599	F5H7G1	0.0236445	0.00903526	0.0822014	-12.1652	AD down vs ND	0.109838	0.239309	-4.1787	AD down vs NAD-i	0.00676512	0.059702	-16.7499	AD down vs NAD-ni	0.119128	0.249477	-4.00839	NAD-i down vs NAD-ni	0.190142	0.343495	-2.91125	NAD-i down vs ND	0.681452	1.37686	1.37686	NAD-ni up vs ND	5.18398	2.85946	1.65479	1
15602	P07358	0.0236445	0.00903526	0.0822014	-12.1652	AD down vs ND	0.109838	0.239309	-4.1787	AD down vs NAD-i	0.00676512	0.059702	-16.7499	AD down vs NAD-ni	0.119128	0.249477	-4.00839	NAD-i down vs NAD-ni	0.190142	0.343495	-2.91125	NAD-i down vs ND	0.681452	1.37686	1.37686	NAD-ni up vs ND	5.18398	2.85946	1.65479	1
18151	Q6P2S0	0.0238514	0.00736963	3.09534	3.09534	AD up vs ND	0.156081	1.54272	1.54272	AD up vs NAD-i	0.0211451	3.17502	3.17502	AD up vs NAD-ni	0.0794906	2.05807	2.05807	NAD-i up vs NAD-ni	0.030228	2.00642	2.00642	NAD-i up vs ND	0.941358	0.974903	-1.02574	NAD-ni down vs ND	7.94805	0.36436	0.0764045	1
18152	P49458	0.0238514	0.00736963	3.09534	3.09534	AD up vs ND	0.156081	1.54272	1.54272	AD up vs NAD-i	0.0211451	3.17502	3.17502	AD up vs NAD-ni	0.0794906	2.05807	2.05807	NAD-i up vs NAD-ni	0.030228	2.00642	2.00642	NAD-i up vs ND	0.941358	0.974903	-1.02574	NAD-ni down vs ND	7.94805	0.36436	0.0764045	1
18153	Q659G3	0.0238514	0.00736963	3.09534	3.09534	AD up vs ND	0.156081	1.54272	1.54272	AD up vs NAD-i	0.0211451	3.17502	3.17502	AD up vs NAD-ni	0.0794906	2.05807	2.05807	NAD-i up vs NAD-ni	0.030228	2.00642	2.00642	NAD-i up vs ND	0.941358	0.974903	-1.02574	NAD-ni down vs ND	7.94805	0.36436	0.0764045	1
18154	A0A024R3P3	0.0238514	0.00736963	3.09534	3.09534	AD up vs ND	0.156081	1.54272	1.54272	AD up vs NAD-i	0.0211451	3.17502	3.17502	AD up vs NAD-ni	0.0794906	2.05807	2.05807	NAD-i up vs NAD-ni	0.030228	2.00642	2.00642	NAD-i up vs ND	0.941358	0.974903	-1.02574	NAD-ni down vs ND	7.94805	0.36436	0.0764045	1
18155	E9PE20	0.0238514	0.00736963	3.09534	3.09534	AD up vs ND	0.156081	1.54272	1.54272	AD up vs NAD-i	0.0211451	3.17502	3.17502	AD up vs NAD-ni	0.0794906	2.05807	2.05807	NAD-i up vs NAD-ni	0.030228	2.00642	2.00642	NAD-i up vs ND	0.941358	0.974903	-1.02574	NAD-ni down vs ND	7.94805	0.36436	0.0764045	1
5723	A0A5C2G215	0.0240413	0.0141525	0.0285284	-35.0528	AD down vs ND	0.161774	0.768207	-1.30173	AD down vs NAD-i	0.0844847	0.552984	-1.80837	AD down vs NAD-ni	0.130766	0.719837	-1.3892	NAD-i down vs NAD-ni	0.0132381	0.0371363	-26.9278	NAD-i down vs ND	0.0169796	0.0515898	-19.3837	NAD-ni down vs ND	934.494	1.65356	0.000589824	1
7817	A0A5C2GJL0	0.0240413	0.0141525	0.0285284	-35.0528	AD down vs ND	0.161774	0.768207	-1.30173	AD down vs NAD-i	0.0844847	0.552984	-1.80837	AD down vs NAD-ni	0.130766	0.719837	-1.3892	NAD-i down vs NAD-ni	0.0132381	0.0371363	-26.9278	NAD-i down vs ND	0.0169796	0.0515898	-19.3837	NAD-ni down vs ND	934.494	1.65356	0.000589824	1
8356	A0A5C2GWE5	0.0240413	0.0141525	0.0285284	-35.0528	AD down vs ND	0.161774	0.768207	-1.30173	AD down vs NAD-i	0.0844847	0.552984	-1.80837	AD down vs NAD-ni	0.130766	0.719837	-1.3892	NAD-i down vs NAD-ni	0.0132381	0.0371363	-26.9278	NAD-i down vs ND	0.0169796	0.0515898	-19.3837	NAD-ni down vs ND	934.494	1.65356	0.000589824	1
9450	A0A5C2H1K1	0.0240413	0.0141525	0.0285284	-35.0528	AD down vs ND	0.161774	0.768207	-1.30173	AD down vs NAD-i	0.0844847	0.552984	-1.80837	AD down vs NAD-ni	0.130766	0.719837	-1.3892	NAD-i down vs NAD-ni	0.0132381	0.0371363	-26.9278	NAD-i down vs ND	0.0169796	0.0515898	-19.3837	NAD-ni down vs ND	934.494	1.65356	0.000589824	1
15356	B4DMJ6	0.0240621	0.00335515	0.366164	-2.73102	AD down vs ND	0.14235	0.65294	-1.53153	AD down vs NAD-i	0.196219	0.669732	-1.49314	AD down vs NAD-ni	0.932119	1.02572	1.02572	NAD-i up vs NAD-ni	0.0551943	0.560793	-1.78319	NAD-i down vs ND	0.0625181	0.546733	-1.82905	NAD-ni down vs ND	4.69126	0.38629	0.301922	1
4968	A0A5C2G2D7	0.024102	0.117163	0.363924	-2.74783	AD down vs ND	0.0101048	0.17512	-5.71037	AD down vs NAD-i	0.00948107	0.135016	-7.40655	AD down vs NAD-ni	0.675901	0.77099	-1.29703	NAD-i down vs NAD-ni	0.259657	2.07814	2.07814	NAD-i up vs ND	0.172868	2.69542	2.69542	NAD-ni up vs ND	5.97989	1.44417	0.56351	1
13641	B4DWR5	0.0242359	0.0112316	2.12449	2.12449	AD up vs ND	0.425345	1.22771	1.22771	AD up vs NAD-i	0.0140295	2.18279	2.18279	AD up vs NAD-ni	0.0546594	1.77793	1.77793	NAD-i up vs NAD-ni	0.048971	1.73044	1.73044	NAD-i up vs ND	0.921263	0.973292	-1.02744	NAD-ni down vs ND	4.6797	0.325222	0.25482	1
2706	A0A5C2GDD2	0.0247714	0.824049	1.10341	1.10341	AD up vs ND	0.488785	1.36277	1.36277	AD up vs NAD-i	0.0172041	0.270342	-3.69902	AD down vs NAD-ni	0.00528282	0.198377	-5.0409	NAD-i down vs NAD-ni	0.634785	0.809684	-1.23505	NAD-i down vs ND	0.0118001	4.08154	4.08154	NAD-ni up vs ND	4.6447	0.981665	0.774957	1
5852	A0A5C2GEW2	0.0247714	0.824049	1.10341	1.10341	AD up vs ND	0.488785	1.36277	1.36277	AD up vs NAD-i	0.0172041	0.270342	-3.69902	AD down vs NAD-ni	0.00528282	0.198377	-5.0409	NAD-i down vs NAD-ni	0.634785	0.809684	-1.23505	NAD-i down vs ND	0.0118001	4.08154	4.08154	NAD-ni up vs ND	4.6447	0.981665	0.774957	1
9424	A0A5C2GJ16	0.0247714	0.824049	1.10341	1.10341	AD up vs ND	0.488785	1.36277	1.36277	AD up vs NAD-i	0.0172041	0.270342	-3.69902	AD down vs NAD-ni	0.00528282	0.198377	-5.0409	NAD-i down vs NAD-ni	0.634785	0.809684	-1.23505	NAD-i down vs ND	0.0118001	4.08154	4.08154	NAD-ni up vs ND	4.6447	0.981665	0.774957	1
9445	A0A5C2GBM2	0.0247714	0.824049	1.10341	1.10341	AD up vs ND	0.488785	1.36277	1.36277	AD up vs NAD-i	0.0172041	0.270342	-3.69902	AD down vs NAD-ni	0.00528282	0.198377	-5.0409	NAD-i down vs NAD-ni	0.634785	0.809684	-1.23505	NAD-i down vs ND	0.0118001	4.08154	4.08154	NAD-ni up vs ND	4.6447	0.981665	0.774957	1
3712	A0A5C2GBE4	0.0247969	0.780742	0.876257	-1.14122	AD down vs ND	0.434111	0.686653	-1.45634	AD down vs NAD-i	0.00577343	0.181209	-5.5185	AD down vs NAD-ni	0.0220502	0.263902	-3.78929	NAD-i down vs NAD-ni	0.608955	1.27613	1.27613	NAD-i up vs ND	0.00922648	4.83562	4.83562	NAD-ni up vs ND	4.64305	1.12671	0.889771	1
7154	A0A5C2GF94	0.0247969	0.780742	0.876257	-1.14122	AD down vs ND	0.434111	0.686653	-1.45634	AD down vs NAD-i	0.00577343	0.181209	-5.5185	AD down vs NAD-ni	0.0220502	0.263902	-3.78929	NAD-i down vs NAD-ni	0.608955	1.27613	1.27613	NAD-i up vs ND	0.00922648	4.83562	4.83562	NAD-ni up vs ND	4.64305	1.12671	0.889771	1
9413	A0A5C2G576	0.0255787	0.821927	1.10341	1.10341	AD up vs ND	0.557335	1.2948	1.2948	AD up vs NAD-i	0.0161759	0.270342	-3.69902	AD down vs NAD-ni	0.00596028	0.20879	-4.7895	NAD-i down vs NAD-ni	0.715024	0.852184	-1.17346	NAD-i down vs ND	0.0110445	4.08154	4.08154	NAD-ni up vs ND	4.59357	0.947423	0.756249	1
9526	A0A5C2GA46	0.0255787	0.821927	1.10341	1.10341	AD up vs ND	0.557335	1.2948	1.2948	AD up vs NAD-i	0.0161759	0.270342	-3.69902	AD down vs NAD-ni	0.00596028	0.20879	-4.7895	NAD-i down vs NAD-ni	0.715024	0.852184	-1.17346	NAD-i down vs ND	0.0110445	4.08154	4.08154	NAD-ni up vs ND	4.59357	0.947423	0.756249	1
12482	B4DRV8	0.0256238	0.808873	0.955866	-1.04617	AD down vs ND	0.540225	0.891229	-1.12205	AD down vs NAD-i	0.0167165	1.74118	1.74118	AD up vs NAD-ni	0.00589157	1.95369	1.95369	NAD-i up vs NAD-ni	0.70805	1.07253	1.07253	NAD-i up vs ND	0.0110918	0.548976	-1.82157	NAD-ni down vs ND	4.59077	0.172412	0.137706	1
3671	A0A5C2GLH3	0.025755	0.0272366	8.11841	8.11841	AD up vs ND	0.19191	1.9829	1.9829	AD up vs NAD-i	0.0110505	15.1488	15.1488	AD up vs NAD-ni	0.0194908	7.63971	7.63971	NAD-i up vs NAD-ni	0.0573283	4.0942	4.0942	NAD-i up vs ND	0.162773	0.535911	-1.86598	NAD-ni down vs ND	37.9928	1.3383	0.0234834	1
298	A0A5C2G0H2	0.0257855	0.0465565	1.49464	1.49464	AD up vs ND	0.731318	0.938807	-1.06518	AD down vs NAD-i	0.173233	0.754272	-1.32578	AD down vs NAD-ni	0.282407	0.803436	-1.24465	NAD-i down vs NAD-ni	0.0249593	1.59206	1.59206	NAD-i up vs ND	0.00469953	1.98156	1.98156	NAD-ni up vs ND	4.58078	0.1666	0.133354	1
1520	A0A5C2FZ78	0.0257855	0.0465565	1.49464	1.49464	AD up vs ND	0.731318	0.938807	-1.06518	AD down vs NAD-i	0.173233	0.754272	-1.32578	AD down vs NAD-ni	0.282407	0.803436	-1.24465	NAD-i down vs NAD-ni	0.0249593	1.59206	1.59206	NAD-i up vs ND	0.00469953	1.98156	1.98156	NAD-ni up vs ND	4.58078	0.1666	0.133354	1
4683	A0A5C2G7H4	0.0257855	0.0465565	1.49464	1.49464	AD up vs ND	0.731318	0.938807	-1.06518	AD down vs NAD-i	0.173233	0.754272	-1.32578	AD down vs NAD-ni	0.282407	0.803436	-1.24465	NAD-i down vs NAD-ni	0.0249593	1.59206	1.59206	NAD-i up vs ND	0.00469953	1.98156	1.98156	NAD-ni up vs ND	4.58078	0.1666	0.133354	1
4873	A0A5C2GFF8	0.0257855	0.0465565	1.49464	1.49464	AD up vs ND	0.731318	0.938807	-1.06518	AD down vs NAD-i	0.173233	0.754272	-1.32578	AD down vs NAD-ni	0.282407	0.803436	-1.24465	NAD-i down vs NAD-ni	0.0249593	1.59206	1.59206	NAD-i up vs ND	0.00469953	1.98156	1.98156	NAD-ni up vs ND	4.58078	0.1666	0.133354	1
5007	A0A5C2FX87	0.0257855	0.0465565	1.49464	1.49464	AD up vs ND	0.731318	0.938807	-1.06518	AD down vs NAD-i	0.173233	0.754272	-1.32578	AD down vs NAD-ni	0.282407	0.803436	-1.24465	NAD-i down vs NAD-ni	0.0249593	1.59206	1.59206	NAD-i up vs ND	0.00469953	1.98156	1.98156	NAD-ni up vs ND	4.58078	0.1666	0.133354	1
5155	A0A5C2G5M4	0.0257855	0.0465565	1.49464	1.49464	AD up vs ND	0.731318	0.938807	-1.06518	AD down vs NAD-i	0.173233	0.754272	-1.32578	AD down vs NAD-ni	0.282407	0.803436	-1.24465	NAD-i down vs NAD-ni	0.0249593	1.59206	1.59206	NAD-i up vs ND	0.00469953	1.98156	1.98156	NAD-ni up vs ND	4.58078	0.1666	0.133354	1
5252	A0A5C2H1A1	0.0257855	0.0465565	1.49464	1.49464	AD up vs ND	0.731318	0.938807	-1.06518	AD down vs NAD-i	0.173233	0.754272	-1.32578	AD down vs NAD-ni	0.282407	0.803436	-1.24465	NAD-i down vs NAD-ni	0.0249593	1.59206	1.59206	NAD-i up vs ND	0.00469953	1.98156	1.98156	NAD-ni up vs ND	4.58078	0.1666	0.133354	1
5802	A0A5C2GGP2	0.0257855	0.0465565	1.49464	1.49464	AD up vs ND	0.731318	0.938807	-1.06518	AD down vs NAD-i	0.173233	0.754272	-1.32578	AD down vs NAD-ni	0.282407	0.803436	-1.24465	NAD-i down vs NAD-ni	0.0249593	1.59206	1.59206	NAD-i up vs ND	0.00469953	1.98156	1.98156	NAD-ni up vs ND	4.58078	0.1666	0.133354	1
6084	A0A5C2G6F8	0.0257855	0.0465565	1.49464	1.49464	AD up vs ND	0.731318	0.938807	-1.06518	AD down vs NAD-i	0.173233	0.754272	-1.32578	AD down vs NAD-ni	0.282407	0.803436	-1.24465	NAD-i down vs NAD-ni	0.0249593	1.59206	1.59206	NAD-i up vs ND	0.00469953	1.98156	1.98156	NAD-ni up vs ND	4.58078	0.1666	0.133354	1
8081	A0A5C2FW29	0.0257855	0.0465565	1.49464	1.49464	AD up vs ND	0.731318	0.938807	-1.06518	AD down vs NAD-i	0.173233	0.754272	-1.32578	AD down vs NAD-ni	0.282407	0.803436	-1.24465	NAD-i down vs NAD-ni	0.0249593	1.59206	1.59206	NAD-i up vs ND	0.00469953	1.98156	1.98156	NAD-ni up vs ND	4.58078	0.1666	0.133354	1
8939	A0A5C2GCL0	0.0257855	0.0465565	1.49464	1.49464	AD up vs ND	0.731318	0.938807	-1.06518	AD down vs NAD-i	0.173233	0.754272	-1.32578	AD down vs NAD-ni	0.282407	0.803436	-1.24465	NAD-i down vs NAD-ni	0.0249593	1.59206	1.59206	NAD-i up vs ND	0.00469953	1.98156	1.98156	NAD-ni up vs ND	4.58078	0.1666	0.133354	1
9415	A0A5C2GVB4	0.0257855	0.0465565	1.49464	1.49464	AD up vs ND	0.731318	0.938807	-1.06518	AD down vs NAD-i	0.173233	0.754272	-1.32578	AD down vs NAD-ni	0.282407	0.803436	-1.24465	NAD-i down vs NAD-ni	0.0249593	1.59206	1.59206	NAD-i up vs ND	0.00469953	1.98156	1.98156	NAD-ni up vs ND	4.58078	0.1666	0.133354	1
9456	A0A5C2GVK6	0.0257855	0.0465565	1.49464	1.49464	AD up vs ND	0.731318	0.938807	-1.06518	AD down vs NAD-i	0.173233	0.754272	-1.32578	AD down vs NAD-ni	0.282407	0.803436	-1.24465	NAD-i down vs NAD-ni	0.0249593	1.59206	1.59206	NAD-i up vs ND	0.00469953	1.98156	1.98156	NAD-ni up vs ND	4.58078	0.1666	0.133354	1
9675	A0A5C2GRE3	0.0257855	0.0465565	1.49464	1.49464	AD up vs ND	0.731318	0.938807	-1.06518	AD down vs NAD-i	0.173233	0.754272	-1.32578	AD down vs NAD-ni	0.282407	0.803436	-1.24465	NAD-i down vs NAD-ni	0.0249593	1.59206	1.59206	NAD-i up vs ND	0.00469953	1.98156	1.98156	NAD-ni up vs ND	4.58078	0.1666	0.133354	1
1020	A0A5C2G1G2	0.0257968	0.0924617	0.728527	-1.37263	AD down vs ND	0.102229	0.748108	-1.3367	AD down vs NAD-i	0.309253	1.1972	1.1972	AD up vs NAD-ni	0.00950178	1.60031	1.60031	NAD-i up vs NAD-ni	0.853115	0.973825	-1.02688	NAD-i down vs ND	0.0100832	0.608524	-1.64332	NAD-ni down vs ND	5.34981	0.0998397	0.0497661	1
21545	B4DIZ3	0.0259489	0.524609	1.03284	1.03284	AD up vs ND	0.0407659	1.60252	1.60252	AD up vs NAD-i	0.0219874	0.364012	-2.74716	AD down vs NAD-ni	0.0129865	0.22715	-4.40237	NAD-i down vs NAD-ni	0.043756	0.644514	-1.55156	NAD-i down vs ND	0.0213066	2.83739	2.83739	NAD-ni up vs ND	802.083	0.276658	0.000114975	1
21549	Q7KYN0	0.0259489	0.524609	1.03284	1.03284	AD up vs ND	0.0407659	1.60252	1.60252	AD up vs NAD-i	0.0219874	0.364012	-2.74716	AD down vs NAD-ni	0.0129865	0.22715	-4.40237	NAD-i down vs NAD-ni	0.043756	0.644514	-1.55156	NAD-i down vs ND	0.0213066	2.83739	2.83739	NAD-ni up vs ND	802.083	0.276658	0.000114975	1
21553	B4DUS3	0.0259489	0.524609	1.03284	1.03284	AD up vs ND	0.0407659	1.60252	1.60252	AD up vs NAD-i	0.0219874	0.364012	-2.74716	AD down vs NAD-ni	0.0129865	0.22715	-4.40237	NAD-i down vs NAD-ni	0.043756	0.644514	-1.55156	NAD-i down vs ND	0.0213066	2.83739	2.83739	NAD-ni up vs ND	802.083	0.276658	0.000114975	1
21563	B4DT47	0.0259489	0.524609	1.03284	1.03284	AD up vs ND	0.0407659	1.60252	1.60252	AD up vs NAD-i	0.0219874	0.364012	-2.74716	AD down vs NAD-ni	0.0129865	0.22715	-4.40237	NAD-i down vs NAD-ni	0.043756	0.644514	-1.55156	NAD-i down vs ND	0.0213066	2.83739	2.83739	NAD-ni up vs ND	802.083	0.276658	0.000114975	1
11694	A0A5C2GNF5	0.0260189	0.822732	1.10341	1.10341	AD up vs ND	0.551815	1.30117	1.30117	AD up vs NAD-i	0.0165587	0.270342	-3.69902	AD down vs NAD-ni	0.00601401	0.207769	-4.81303	NAD-i down vs NAD-ni	0.708027	0.848018	-1.17922	NAD-i down vs ND	0.0113253	4.08154	4.08154	NAD-ni up vs ND	4.56649	0.950578	0.763268	1
13906	D6RGE0	0.0262347	0.0699916	0.399453	-2.50342	AD down vs ND	0.0910474	0.42918	-2.33003	AD down vs NAD-i	0.290834	1.71493	1.71493	AD up vs NAD-ni	0.0120041	3.99584	3.99584	NAD-i up vs NAD-ni	0.867347	0.930736	-1.07442	NAD-i down vs ND	0.00916532	0.232926	-4.2932	NAD-ni down vs ND	4.74301	0.941637	0.661771	1
2235	A0A5C2GRH5	0.0262484	0.0267034	0.187619	-5.32995	AD down vs ND	0.981579	0.986137	-1.01406	AD down vs NAD-i	0.0470429	0.234902	-4.25709	AD down vs NAD-ni	0.0240776	0.238204	-4.19808	NAD-i down vs NAD-ni	0.0124104	0.190257	-5.25606	NAD-i down vs ND	0.694826	0.798712	-1.25202	NAD-ni down vs ND	5.31344	1.37667	0.690911	1
16768	Q76N54	0.0265554	?	?	?	No change between AD and ND	0.864259	0.962275	-1.0392	AD down vs NAD-i	0.0156733	0.278287	-3.59341	AD down vs NAD-ni	0.0246479	0.289197	-3.45785	NAD-i down vs NAD-ni	?	?	?	No change between NAD-i and ND	?	?	?	No change between NAD-ni and ND	36.6572	0.363107	0.00990549	1
7428	A0A2Y9CYF9	0.0266336	0.146462	2.4199	2.4199	AD up vs ND	0.0723327	3.53964	3.53964	AD up vs NAD-i	0.197251	0.463735	-2.1564	AD down vs NAD-ni	0.00860834	0.131012	-7.6329	NAD-i down vs NAD-ni	0.499983	0.683656	-1.46272	NAD-i down vs ND	0.0130558	5.21828	5.21828	NAD-ni up vs ND	6.41264	1.22296	0.381422	1
13248	B2R5H0	0.026665	0.00817268	0.174772	-5.72175	AD down vs ND	0.00920752	0.181425	-5.51192	AD down vs NAD-i	0.149896	0.412946	-2.42162	AD down vs NAD-ni	0.152053	2.27613	2.27613	NAD-i up vs NAD-ni	0.940857	0.963328	-1.03807	NAD-i down vs ND	0.136087	0.423231	-2.36278	NAD-ni down vs ND	4.71531	1.28693	0.909753	1
13249	P31949	0.026665	0.00817268	0.174772	-5.72175	AD down vs ND	0.00920752	0.181425	-5.51192	AD down vs NAD-i	0.149896	0.412946	-2.42162	AD down vs NAD-ni	0.152053	2.27613	2.27613	NAD-i up vs NAD-ni	0.940857	0.963328	-1.03807	NAD-i down vs ND	0.136087	0.423231	-2.36278	NAD-ni down vs ND	4.71531	1.28693	0.909753	1
14130	A0A0J9YX90	0.0270427	0.153759	0.759292	-1.31702	AD down vs ND	0.0298709	0.638831	-1.56536	AD down vs NAD-i	0.327641	1.22004	1.22004	AD up vs NAD-ni	0.00668078	1.9098	1.9098	NAD-i up vs NAD-ni	0.357163	1.18857	1.18857	NAD-i up vs ND	0.0326612	0.62235	-1.60681	NAD-ni down vs ND	4.50552	0.164728	0.134059	1
14136	A0A0J9YXP8	0.0270427	0.153759	0.759292	-1.31702	AD down vs ND	0.0298709	0.638831	-1.56536	AD down vs NAD-i	0.327641	1.22004	1.22004	AD up vs NAD-ni	0.00668078	1.9098	1.9098	NAD-i up vs NAD-ni	0.357163	1.18857	1.18857	NAD-i up vs ND	0.0326612	0.62235	-1.60681	NAD-ni down vs ND	4.50552	0.164728	0.134059	1
14142	A0A2R8Y6C7	0.0270427	0.153759	0.759292	-1.31702	AD down vs ND	0.0298709	0.638831	-1.56536	AD down vs NAD-i	0.327641	1.22004	1.22004	AD up vs NAD-ni	0.00668078	1.9098	1.9098	NAD-i up vs NAD-ni	0.357163	1.18857	1.18857	NAD-i up vs ND	0.0326612	0.62235	-1.60681	NAD-ni down vs ND	4.50552	0.164728	0.134059	1
14145	A0A0J9YYH3	0.0270427	0.153759	0.759292	-1.31702	AD down vs ND	0.0298709	0.638831	-1.56536	AD down vs NAD-i	0.327641	1.22004	1.22004	AD up vs NAD-ni	0.00668078	1.9098	1.9098	NAD-i up vs NAD-ni	0.357163	1.18857	1.18857	NAD-i up vs ND	0.0326612	0.62235	-1.60681	NAD-ni down vs ND	4.50552	0.164728	0.134059	1
2026	A0A2U8J9B3	0.027217	0.0925151	0.336947	-2.96783	AD down vs ND	0.00920099	0.233732	-4.2784	AD down vs NAD-i	0.791655	0.899183	-1.11212	AD down vs NAD-ni	0.0127971	3.84706	3.84706	NAD-i up vs NAD-ni	0.526478	1.44159	1.44159	NAD-i up vs ND	0.121279	0.374725	-2.66862	NAD-ni down vs ND	6.3498	0.797765	0.251272	1
738	A0A5C2G4V2	0.0273641	0.00984638	0.195748	-5.1086	AD down vs ND	0.0455021	0.31326	-3.19224	AD down vs NAD-i	0.00869605	0.13589	-7.35888	AD down vs NAD-ni	0.175085	0.433794	-2.30524	NAD-i down vs NAD-ni	0.336601	0.624875	-1.60032	NAD-i down vs ND	0.536069	1.44049	1.44049	NAD-ni up vs ND	4.90921	1.1922	0.728545	1
2558	A0A5C2GJD2	0.0273641	0.00984638	0.195748	-5.1086	AD down vs ND	0.0455021	0.31326	-3.19224	AD down vs NAD-i	0.00869605	0.13589	-7.35888	AD down vs NAD-ni	0.175085	0.433794	-2.30524	NAD-i down vs NAD-ni	0.336601	0.624875	-1.60032	NAD-i down vs ND	0.536069	1.44049	1.44049	NAD-ni up vs ND	4.90921	1.1922	0.728545	1
8301	A0A5C2GJV2	0.0273641	0.00984638	0.195748	-5.1086	AD down vs ND	0.0455021	0.31326	-3.19224	AD down vs NAD-i	0.00869605	0.13589	-7.35888	AD down vs NAD-ni	0.175085	0.433794	-2.30524	NAD-i down vs NAD-ni	0.336601	0.624875	-1.60032	NAD-i down vs ND	0.536069	1.44049	1.44049	NAD-ni up vs ND	4.90921	1.1922	0.728545	1
1124	A0A5C2FYR3	0.0273644	0.0306937	29.2276	29.2276	AD up vs ND	0.00684179	124.966	124.966	AD up vs NAD-i	0.284456	4.75622	4.75622	AD up vs NAD-ni	0.0516239	0.0380602	-26.2742	NAD-i down vs NAD-ni	0.197564	0.233885	-4.27561	NAD-i down vs ND	0.22388	6.14513	6.14513	NAD-ni up vs ND	9.46845	5.69606	0.80211	1
4915	A0A5C2G2W2	0.0273644	0.0306937	29.2276	29.2276	AD up vs ND	0.00684179	124.966	124.966	AD up vs NAD-i	0.284456	4.75622	4.75622	AD up vs NAD-ni	0.0516239	0.0380602	-26.2742	NAD-i down vs NAD-ni	0.197564	0.233885	-4.27561	NAD-i down vs ND	0.22388	6.14513	6.14513	NAD-ni up vs ND	9.46845	5.69606	0.80211	1
8187	A0A5C2FTS0	0.0273644	0.0306937	29.2276	29.2276	AD up vs ND	0.00684179	124.966	124.966	AD up vs NAD-i	0.284456	4.75622	4.75622	AD up vs NAD-ni	0.0516239	0.0380602	-26.2742	NAD-i down vs NAD-ni	0.197564	0.233885	-4.27561	NAD-i down vs ND	0.22388	6.14513	6.14513	NAD-ni up vs ND	9.46845	5.69606	0.80211	1
14567	A0A0D9SG88	0.0274107	0.0667626	0.389963	-2.56434	AD down vs ND	0.707349	0.830716	-1.20378	AD down vs NAD-i	0.0068494	0.149581	-6.68533	AD down vs NAD-ni	0.0159446	0.180063	-5.55361	NAD-i down vs NAD-ni	0.15947	0.46943	-2.13024	NAD-i down vs ND	0.0881116	2.60703	2.60703	NAD-ni up vs ND	6.32934	0.953308	0.301235	1
15548	A0A5C2GS15	0.0275146	?	?	?	No change between AD and ND	?	?	?	No change between AD and NAD-i	?	?	?	No change between AD and NAD-ni	0.0174373	6.89341	6.89341	NAD-i up vs NAD-ni	0.383944	0.594502	-1.68208	NAD-i down vs ND	0.0202548	0.0862422	-11.5953	NAD-ni down vs ND	14.9582	1.10604	0.110913	1
14969	B7Z8T4	0.027734	0.627081	0.855394	-1.16905	AD down vs ND	0.360774	0.742282	-1.3472	AD down vs NAD-i	0.0275749	2.35555	2.35555	AD up vs NAD-ni	0.00571393	3.17339	3.17339	NAD-i up vs NAD-ni	0.658779	1.15238	1.15238	NAD-i up vs ND	0.0120634	0.363139	-2.75376	NAD-ni down vs ND	4.46586	0.493636	0.405297	1
14300	H7BZJ3	0.0280508	0.242922	1.74344	1.74344	AD up vs ND	0.259624	0.585425	-1.70816	AD down vs NAD-i	0.0402478	3.09893	3.09893	AD up vs NAD-ni	0.00567225	5.29347	5.29347	NAD-i up vs NAD-ni	0.0338513	2.97808	2.97808	NAD-i up vs ND	0.262057	0.562595	-1.77748	NAD-ni down vs ND	4.44808	1.02142	0.841983	1
1817	A0A5C2G7F0	0.0280786	0.0539891	1.45875	1.45875	AD up vs ND	0.691385	0.931135	-1.07396	AD down vs NAD-i	0.165517	0.755135	-1.32427	AD down vs NAD-ni	0.291478	0.810984	-1.23307	NAD-i down vs NAD-ni	0.0263038	1.56663	1.56663	NAD-i up vs ND	0.0051269	1.93177	1.93177	NAD-ni up vs ND	4.44653	0.154194	0.127151	1
3464	A0A5C2G3F1	0.0280786	0.0539891	1.45875	1.45875	AD up vs ND	0.691385	0.931135	-1.07396	AD down vs NAD-i	0.165517	0.755135	-1.32427	AD down vs NAD-ni	0.291478	0.810984	-1.23307	NAD-i down vs NAD-ni	0.0263038	1.56663	1.56663	NAD-i up vs ND	0.0051269	1.93177	1.93177	NAD-ni up vs ND	4.44653	0.154194	0.127151	1
6127	A0A5C2GXA1	0.0280786	0.0539891	1.45875	1.45875	AD up vs ND	0.691385	0.931135	-1.07396	AD down vs NAD-i	0.165517	0.755135	-1.32427	AD down vs NAD-ni	0.291478	0.810984	-1.23307	NAD-i down vs NAD-ni	0.0263038	1.56663	1.56663	NAD-i up vs ND	0.0051269	1.93177	1.93177	NAD-ni up vs ND	4.44653	0.154194	0.127151	1
8757	A0A5C2GYP9	0.0280786	0.0539891	1.45875	1.45875	AD up vs ND	0.691385	0.931135	-1.07396	AD down vs NAD-i	0.165517	0.755135	-1.32427	AD down vs NAD-ni	0.291478	0.810984	-1.23307	NAD-i down vs NAD-ni	0.0263038	1.56663	1.56663	NAD-i up vs ND	0.0051269	1.93177	1.93177	NAD-ni up vs ND	4.44653	0.154194	0.127151	1
9333	A0A5C2GUD3	0.0280786	0.0539891	1.45875	1.45875	AD up vs ND	0.691385	0.931135	-1.07396	AD down vs NAD-i	0.165517	0.755135	-1.32427	AD down vs NAD-ni	0.291478	0.810984	-1.23307	NAD-i down vs NAD-ni	0.0263038	1.56663	1.56663	NAD-i up vs ND	0.0051269	1.93177	1.93177	NAD-ni up vs ND	4.44653	0.154194	0.127151	1
11251	A0A5C2G931	0.0280786	0.0539891	1.45875	1.45875	AD up vs ND	0.691385	0.931135	-1.07396	AD down vs NAD-i	0.165517	0.755135	-1.32427	AD down vs NAD-ni	0.291478	0.810984	-1.23307	NAD-i down vs NAD-ni	0.0263038	1.56663	1.56663	NAD-i up vs ND	0.0051269	1.93177	1.93177	NAD-ni up vs ND	4.44653	0.154194	0.127151	1
11480	A0A5C2GUL9	0.0280786	0.0539891	1.45875	1.45875	AD up vs ND	0.691385	0.931135	-1.07396	AD down vs NAD-i	0.165517	0.755135	-1.32427	AD down vs NAD-ni	0.291478	0.810984	-1.23307	NAD-i down vs NAD-ni	0.0263038	1.56663	1.56663	NAD-i up vs ND	0.0051269	1.93177	1.93177	NAD-ni up vs ND	4.44653	0.154194	0.127151	1
11576	A0A5C2GM63	0.0280786	0.0539891	1.45875	1.45875	AD up vs ND	0.691385	0.931135	-1.07396	AD down vs NAD-i	0.165517	0.755135	-1.32427	AD down vs NAD-ni	0.291478	0.810984	-1.23307	NAD-i down vs NAD-ni	0.0263038	1.56663	1.56663	NAD-i up vs ND	0.0051269	1.93177	1.93177	NAD-ni up vs ND	4.44653	0.154194	0.127151	1
15508	Q9UJU6	0.0284803	0.016735	16.606	16.606	AD up vs ND	0.617367	1.59628	1.59628	AD up vs NAD-i	0.0183422	15.7582	15.7582	AD up vs NAD-ni	0.0415595	9.87186	9.87186	NAD-i up vs NAD-ni	0.0379345	10.403	10.403	NAD-i up vs ND	0.961084	1.0538	1.0538	NAD-ni up vs ND	4.60403	4.28735	3.10405	1
260	A0A5C2GYU5	0.0285051	0.0521186	1.55074	1.55074	AD up vs ND	0.163096	0.760531	-1.31487	AD down vs NAD-i	0.734454	0.910508	-1.09829	AD down vs NAD-ni	0.506526	1.1972	1.1972	NAD-i up vs NAD-ni	0.00483301	2.03902	2.03902	NAD-i up vs ND	0.084973	1.70316	1.70316	NAD-ni up vs ND	5.57429	0.166827	0.069832	1
1627	A0A5C2GHW1	0.0285051	0.0521186	1.55074	1.55074	AD up vs ND	0.163096	0.760531	-1.31487	AD down vs NAD-i	0.734454	0.910508	-1.09829	AD down vs NAD-ni	0.506526	1.1972	1.1972	NAD-i up vs NAD-ni	0.00483301	2.03902	2.03902	NAD-i up vs ND	0.084973	1.70316	1.70316	NAD-ni up vs ND	5.57429	0.166827	0.069832	1
1718	A0A5C2GC66	0.0285051	0.0521186	1.55074	1.55074	AD up vs ND	0.163096	0.760531	-1.31487	AD down vs NAD-i	0.734454	0.910508	-1.09829	AD down vs NAD-ni	0.506526	1.1972	1.1972	NAD-i up vs NAD-ni	0.00483301	2.03902	2.03902	NAD-i up vs ND	0.084973	1.70316	1.70316	NAD-ni up vs ND	5.57429	0.166827	0.069832	1
2081	A0A5C2GIL8	0.0285051	0.0521186	1.55074	1.55074	AD up vs ND	0.163096	0.760531	-1.31487	AD down vs NAD-i	0.734454	0.910508	-1.09829	AD down vs NAD-ni	0.506526	1.1972	1.1972	NAD-i up vs NAD-ni	0.00483301	2.03902	2.03902	NAD-i up vs ND	0.084973	1.70316	1.70316	NAD-ni up vs ND	5.57429	0.166827	0.069832	1
2540	A0A5C2GAM2	0.0285051	0.0521186	1.55074	1.55074	AD up vs ND	0.163096	0.760531	-1.31487	AD down vs NAD-i	0.734454	0.910508	-1.09829	AD down vs NAD-ni	0.506526	1.1972	1.1972	NAD-i up vs NAD-ni	0.00483301	2.03902	2.03902	NAD-i up vs ND	0.084973	1.70316	1.70316	NAD-ni up vs ND	5.57429	0.166827	0.069832	1
2754	A0A5C2G943	0.0285051	0.0521186	1.55074	1.55074	AD up vs ND	0.163096	0.760531	-1.31487	AD down vs NAD-i	0.734454	0.910508	-1.09829	AD down vs NAD-ni	0.506526	1.1972	1.1972	NAD-i up vs NAD-ni	0.00483301	2.03902	2.03902	NAD-i up vs ND	0.084973	1.70316	1.70316	NAD-ni up vs ND	5.57429	0.166827	0.069832	1
2956	A0A5C2GUK6	0.0285051	0.0521186	1.55074	1.55074	AD up vs ND	0.163096	0.760531	-1.31487	AD down vs NAD-i	0.734454	0.910508	-1.09829	AD down vs NAD-ni	0.506526	1.1972	1.1972	NAD-i up vs NAD-ni	0.00483301	2.03902	2.03902	NAD-i up vs ND	0.084973	1.70316	1.70316	NAD-ni up vs ND	5.57429	0.166827	0.069832	1
3294	A0A5C2G6H7	0.0285051	0.0521186	1.55074	1.55074	AD up vs ND	0.163096	0.760531	-1.31487	AD down vs NAD-i	0.734454	0.910508	-1.09829	AD down vs NAD-ni	0.506526	1.1972	1.1972	NAD-i up vs NAD-ni	0.00483301	2.03902	2.03902	NAD-i up vs ND	0.084973	1.70316	1.70316	NAD-ni up vs ND	5.57429	0.166827	0.069832	1
6304	A0A5C2FZR7	0.0285051	0.0521186	1.55074	1.55074	AD up vs ND	0.163096	0.760531	-1.31487	AD down vs NAD-i	0.734454	0.910508	-1.09829	AD down vs NAD-ni	0.506526	1.1972	1.1972	NAD-i up vs NAD-ni	0.00483301	2.03902	2.03902	NAD-i up vs ND	0.084973	1.70316	1.70316	NAD-ni up vs ND	5.57429	0.166827	0.069832	1
7685	A0A5C2GCX0	0.0285051	0.0521186	1.55074	1.55074	AD up vs ND	0.163096	0.760531	-1.31487	AD down vs NAD-i	0.734454	0.910508	-1.09829	AD down vs NAD-ni	0.506526	1.1972	1.1972	NAD-i up vs NAD-ni	0.00483301	2.03902	2.03902	NAD-i up vs ND	0.084973	1.70316	1.70316	NAD-ni up vs ND	5.57429	0.166827	0.069832	1
8964	A0A5C2GZ77	0.0285051	0.0521186	1.55074	1.55074	AD up vs ND	0.163096	0.760531	-1.31487	AD down vs NAD-i	0.734454	0.910508	-1.09829	AD down vs NAD-ni	0.506526	1.1972	1.1972	NAD-i up vs NAD-ni	0.00483301	2.03902	2.03902	NAD-i up vs ND	0.084973	1.70316	1.70316	NAD-ni up vs ND	5.57429	0.166827	0.069832	1
9760	A0A5C2FXW2	0.0285051	0.0521186	1.55074	1.55074	AD up vs ND	0.163096	0.760531	-1.31487	AD down vs NAD-i	0.734454	0.910508	-1.09829	AD down vs NAD-ni	0.506526	1.1972	1.1972	NAD-i up vs NAD-ni	0.00483301	2.03902	2.03902	NAD-i up vs ND	0.084973	1.70316	1.70316	NAD-ni up vs ND	5.57429	0.166827	0.069832	1
9801	A0A5C2H3N5	0.0285051	0.0521186	1.55074	1.55074	AD up vs ND	0.163096	0.760531	-1.31487	AD down vs NAD-i	0.734454	0.910508	-1.09829	AD down vs NAD-ni	0.506526	1.1972	1.1972	NAD-i up vs NAD-ni	0.00483301	2.03902	2.03902	NAD-i up vs ND	0.084973	1.70316	1.70316	NAD-ni up vs ND	5.57429	0.166827	0.069832	1
11850	A0A5C2GK29	0.0285051	0.0521186	1.55074	1.55074	AD up vs ND	0.163096	0.760531	-1.31487	AD down vs NAD-i	0.734454	0.910508	-1.09829	AD down vs NAD-ni	0.506526	1.1972	1.1972	NAD-i up vs NAD-ni	0.00483301	2.03902	2.03902	NAD-i up vs ND	0.084973	1.70316	1.70316	NAD-ni up vs ND	5.57429	0.166827	0.069832	1
8852	A0A5C2G219	0.0289977	?	?	?	No change between AD and ND	0.0266584	0.603255	-1.65767	AD down vs NAD-i	0.0202642	0.514243	-1.94461	AD down vs NAD-ni	0.096759	0.852448	-1.17309	NAD-i down vs NAD-ni	?	?	?	No change between NAD-i and ND	?	?	?	No change between NAD-ni and ND	594.126	0.0670035	5.63883e-05	1
12096	A0A5C2FXT8	0.0289977	?	?	?	No change between AD and ND	0.0266584	0.603255	-1.65767	AD down vs NAD-i	0.0202642	0.514243	-1.94461	AD down vs NAD-ni	0.096759	0.852448	-1.17309	NAD-i down vs NAD-ni	?	?	?	No change between NAD-i and ND	?	?	?	No change between NAD-ni and ND	594.126	0.0670035	5.63883e-05	1
14193	Q7Z6G4	0.0290952	0.0551785	0.263121	-3.80053	AD down vs ND	0.256339	0.534102	-1.8723	AD down vs NAD-i	0.00732071	0.0967423	-10.3367	AD down vs NAD-ni	0.017468	0.181131	-5.52087	NAD-i down vs NAD-ni	0.207751	0.492642	-2.02987	NAD-i down vs ND	0.121061	2.71981	2.71981	NAD-ni up vs ND	7.19164	1.17021	0.271197	1
15051	I3L3D5	0.0293656	0.0567484	0.635086	-1.57459	AD down vs ND	0.0212752	0.564153	-1.77257	AD down vs NAD-i	0.679417	1.10274	1.10274	AD up vs NAD-ni	0.0142174	1.95468	1.95468	NAD-i up vs NAD-ni	0.589866	1.12573	1.12573	NAD-i up vs ND	0.0355543	0.575916	-1.73636	NAD-ni down vs ND	4.3767	0.225378	0.188815	1
1870	A0A5C2FUK5	0.0300561	0.659505	0.84537	-1.18291	AD down vs ND	0.987829	1.00581	1.00581	AD up vs NAD-i	0.0149289	3.1731	3.1731	AD up vs NAD-ni	0.0153197	3.15479	3.15479	NAD-i up vs NAD-ni	0.648652	0.84049	-1.18978	NAD-i down vs ND	0.00706818	0.266417	-3.75351	NAD-ni down vs ND	4.3407	0.676107	0.57112	1
16847	B4DGI0	0.0301715	?	?	?	No change between AD and ND	?	?	?	No change between AD and NAD-i	?	?	?	No change between AD and NAD-ni	0.0155063	0.0959481	-10.4223	NAD-i down vs NAD-ni	0.439373	0.62302	-1.60509	NAD-i down vs ND	0.021012	6.4933	6.4933	NAD-ni up vs ND	7.64147	1.22045	0.399287	1
15600	B7ZA94	0.0302026	0.0124527	0.085121	-11.748	AD down vs ND	0.158059	0.271874	-3.67818	AD down vs NAD-i	0.00877813	0.059702	-16.7499	AD down vs NAD-ni	0.106739	0.219595	-4.55384	NAD-i down vs NAD-ni	0.176308	0.31309	-3.19397	NAD-i down vs ND	0.66458	1.42576	1.42576	NAD-ni up vs ND	4.72844	2.87225	1.82232	1
17814	P18054	0.0303898	0.13005	0.580054	-1.72398	AD down vs ND	0.00625823	0.320433	-3.12078	AD down vs NAD-i	0.791141	0.895836	-1.11628	AD down vs NAD-ni	0.0292429	2.7957	2.7957	NAD-i up vs NAD-ni	0.102487	1.81022	1.81022	NAD-i up vs ND	0.307699	0.6475	-1.5444	NAD-ni down vs ND	4.49576	0.55463	0.411225	1
17372	E9PNB9	0.0304735	0.178365	2.02556	2.02556	AD up vs ND	0.0856892	2.6048	2.6048	AD up vs NAD-i	0.0487675	0.270435	-3.69774	AD down vs NAD-ni	0.0114836	0.103822	-9.63187	NAD-i down vs NAD-ni	0.489897	0.777628	-1.28596	NAD-i down vs ND	0.021467	7.49001	7.49001	NAD-ni up vs ND	31.9807	1.08481	0.0226139	1
17373	E9PLM3	0.0304735	0.178365	2.02556	2.02556	AD up vs ND	0.0856892	2.6048	2.6048	AD up vs NAD-i	0.0487675	0.270435	-3.69774	AD down vs NAD-ni	0.0114836	0.103822	-9.63187	NAD-i down vs NAD-ni	0.489897	0.777628	-1.28596	NAD-i down vs ND	0.021467	7.49001	7.49001	NAD-ni up vs ND	31.9807	1.08481	0.0226139	1
17374	C9JFM7	0.0304735	0.178365	2.02556	2.02556	AD up vs ND	0.0856892	2.6048	2.6048	AD up vs NAD-i	0.0487675	0.270435	-3.69774	AD down vs NAD-ni	0.0114836	0.103822	-9.63187	NAD-i down vs NAD-ni	0.489897	0.777628	-1.28596	NAD-i down vs ND	0.021467	7.49001	7.49001	NAD-ni up vs ND	31.9807	1.08481	0.0226139	1
17376	Q6IQ22	0.0304735	0.178365	2.02556	2.02556	AD up vs ND	0.0856892	2.6048	2.6048	AD up vs NAD-i	0.0487675	0.270435	-3.69774	AD down vs NAD-ni	0.0114836	0.103822	-9.63187	NAD-i down vs NAD-ni	0.489897	0.777628	-1.28596	NAD-i down vs ND	0.021467	7.49001	7.49001	NAD-ni up vs ND	31.9807	1.08481	0.0226139	1
17378	A0A0A1HAV9	0.0304735	0.178365	2.02556	2.02556	AD up vs ND	0.0856892	2.6048	2.6048	AD up vs NAD-i	0.0487675	0.270435	-3.69774	AD down vs NAD-ni	0.0114836	0.103822	-9.63187	NAD-i down vs NAD-ni	0.489897	0.777628	-1.28596	NAD-i down vs ND	0.021467	7.49001	7.49001	NAD-ni up vs ND	31.9807	1.08481	0.0226139	1
17381	E9PRF7	0.0304735	0.178365	2.02556	2.02556	AD up vs ND	0.0856892	2.6048	2.6048	AD up vs NAD-i	0.0487675	0.270435	-3.69774	AD down vs NAD-ni	0.0114836	0.103822	-9.63187	NAD-i down vs NAD-ni	0.489897	0.777628	-1.28596	NAD-i down vs ND	0.021467	7.49001	7.49001	NAD-ni up vs ND	31.9807	1.08481	0.0226139	1
17383	E9PS06	0.0304735	0.178365	2.02556	2.02556	AD up vs ND	0.0856892	2.6048	2.6048	AD up vs NAD-i	0.0487675	0.270435	-3.69774	AD down vs NAD-ni	0.0114836	0.103822	-9.63187	NAD-i down vs NAD-ni	0.489897	0.777628	-1.28596	NAD-i down vs ND	0.021467	7.49001	7.49001	NAD-ni up vs ND	31.9807	1.08481	0.0226139	1
17388	B7Z4X1	0.0304735	0.178365	2.02556	2.02556	AD up vs ND	0.0856892	2.6048	2.6048	AD up vs NAD-i	0.0487675	0.270435	-3.69774	AD down vs NAD-ni	0.0114836	0.103822	-9.63187	NAD-i down vs NAD-ni	0.489897	0.777628	-1.28596	NAD-i down vs ND	0.021467	7.49001	7.49001	NAD-ni up vs ND	31.9807	1.08481	0.0226139	1
17389	B7Z3L0	0.0304735	0.178365	2.02556	2.02556	AD up vs ND	0.0856892	2.6048	2.6048	AD up vs NAD-i	0.0487675	0.270435	-3.69774	AD down vs NAD-ni	0.0114836	0.103822	-9.63187	NAD-i down vs NAD-ni	0.489897	0.777628	-1.28596	NAD-i down vs ND	0.021467	7.49001	7.49001	NAD-ni up vs ND	31.9807	1.08481	0.0226139	1
17393	A8MZI4	0.0304735	0.178365	2.02556	2.02556	AD up vs ND	0.0856892	2.6048	2.6048	AD up vs NAD-i	0.0487675	0.270435	-3.69774	AD down vs NAD-ni	0.0114836	0.103822	-9.63187	NAD-i down vs NAD-ni	0.489897	0.777628	-1.28596	NAD-i down vs ND	0.021467	7.49001	7.49001	NAD-ni up vs ND	31.9807	1.08481	0.0226139	1
17394	Q86YS6	0.0304735	0.178365	2.02556	2.02556	AD up vs ND	0.0856892	2.6048	2.6048	AD up vs NAD-i	0.0487675	0.270435	-3.69774	AD down vs NAD-ni	0.0114836	0.103822	-9.63187	NAD-i down vs NAD-ni	0.489897	0.777628	-1.28596	NAD-i down vs ND	0.021467	7.49001	7.49001	NAD-ni up vs ND	31.9807	1.08481	0.0226139	1
17398	A0A024R0J7	0.0304735	0.178365	2.02556	2.02556	AD up vs ND	0.0856892	2.6048	2.6048	AD up vs NAD-i	0.0487675	0.270435	-3.69774	AD down vs NAD-ni	0.0114836	0.103822	-9.63187	NAD-i down vs NAD-ni	0.489897	0.777628	-1.28596	NAD-i down vs ND	0.021467	7.49001	7.49001	NAD-ni up vs ND	31.9807	1.08481	0.0226139	1
17401	Q53GC2	0.0304735	0.178365	2.02556	2.02556	AD up vs ND	0.0856892	2.6048	2.6048	AD up vs NAD-i	0.0487675	0.270435	-3.69774	AD down vs NAD-ni	0.0114836	0.103822	-9.63187	NAD-i down vs NAD-ni	0.489897	0.777628	-1.28596	NAD-i down vs ND	0.021467	7.49001	7.49001	NAD-ni up vs ND	31.9807	1.08481	0.0226139	1
17402	P20338	0.0304735	0.178365	2.02556	2.02556	AD up vs ND	0.0856892	2.6048	2.6048	AD up vs NAD-i	0.0487675	0.270435	-3.69774	AD down vs NAD-ni	0.0114836	0.103822	-9.63187	NAD-i down vs NAD-ni	0.489897	0.777628	-1.28596	NAD-i down vs ND	0.021467	7.49001	7.49001	NAD-ni up vs ND	31.9807	1.08481	0.0226139	1
17406	Q9NP90	0.0304735	0.178365	2.02556	2.02556	AD up vs ND	0.0856892	2.6048	2.6048	AD up vs NAD-i	0.0487675	0.270435	-3.69774	AD down vs NAD-ni	0.0114836	0.103822	-9.63187	NAD-i down vs NAD-ni	0.489897	0.777628	-1.28596	NAD-i down vs ND	0.021467	7.49001	7.49001	NAD-ni up vs ND	31.9807	1.08481	0.0226139	1
17408	P61018	0.0304735	0.178365	2.02556	2.02556	AD up vs ND	0.0856892	2.6048	2.6048	AD up vs NAD-i	0.0487675	0.270435	-3.69774	AD down vs NAD-ni	0.0114836	0.103822	-9.63187	NAD-i down vs NAD-ni	0.489897	0.777628	-1.28596	NAD-i down vs ND	0.021467	7.49001	7.49001	NAD-ni up vs ND	31.9807	1.08481	0.0226139	1
17410	Q15771	0.0304735	0.178365	2.02556	2.02556	AD up vs ND	0.0856892	2.6048	2.6048	AD up vs NAD-i	0.0487675	0.270435	-3.69774	AD down vs NAD-ni	0.0114836	0.103822	-9.63187	NAD-i down vs NAD-ni	0.489897	0.777628	-1.28596	NAD-i down vs ND	0.021467	7.49001	7.49001	NAD-ni up vs ND	31.9807	1.08481	0.0226139	1
17411	A8MTC6	0.0304735	0.178365	2.02556	2.02556	AD up vs ND	0.0856892	2.6048	2.6048	AD up vs NAD-i	0.0487675	0.270435	-3.69774	AD down vs NAD-ni	0.0114836	0.103822	-9.63187	NAD-i down vs NAD-ni	0.489897	0.777628	-1.28596	NAD-i down vs ND	0.021467	7.49001	7.49001	NAD-ni up vs ND	31.9807	1.08481	0.0226139	1
17412	E9PI18	0.0304735	0.178365	2.02556	2.02556	AD up vs ND	0.0856892	2.6048	2.6048	AD up vs NAD-i	0.0487675	0.270435	-3.69774	AD down vs NAD-ni	0.0114836	0.103822	-9.63187	NAD-i down vs NAD-ni	0.489897	0.777628	-1.28596	NAD-i down vs ND	0.021467	7.49001	7.49001	NAD-ni up vs ND	31.9807	1.08481	0.0226139	1
17413	E9PMJ1	0.0304735	0.178365	2.02556	2.02556	AD up vs ND	0.0856892	2.6048	2.6048	AD up vs NAD-i	0.0487675	0.270435	-3.69774	AD down vs NAD-ni	0.0114836	0.103822	-9.63187	NAD-i down vs NAD-ni	0.489897	0.777628	-1.28596	NAD-i down vs ND	0.021467	7.49001	7.49001	NAD-ni up vs ND	31.9807	1.08481	0.0226139	1
17416	Q96AX2	0.0304735	0.178365	2.02556	2.02556	AD up vs ND	0.0856892	2.6048	2.6048	AD up vs NAD-i	0.0487675	0.270435	-3.69774	AD down vs NAD-ni	0.0114836	0.103822	-9.63187	NAD-i down vs NAD-ni	0.489897	0.777628	-1.28596	NAD-i down vs ND	0.021467	7.49001	7.49001	NAD-ni up vs ND	31.9807	1.08481	0.0226139	1
17423	A8MUU7	0.0304735	0.178365	2.02556	2.02556	AD up vs ND	0.0856892	2.6048	2.6048	AD up vs NAD-i	0.0487675	0.270435	-3.69774	AD down vs NAD-ni	0.0114836	0.103822	-9.63187	NAD-i down vs NAD-ni	0.489897	0.777628	-1.28596	NAD-i down vs ND	0.021467	7.49001	7.49001	NAD-ni up vs ND	31.9807	1.08481	0.0226139	1
17425	Q6PIK3	0.0304735	0.178365	2.02556	2.02556	AD up vs ND	0.0856892	2.6048	2.6048	AD up vs NAD-i	0.0487675	0.270435	-3.69774	AD down vs NAD-ni	0.0114836	0.103822	-9.63187	NAD-i down vs NAD-ni	0.489897	0.777628	-1.28596	NAD-i down vs ND	0.021467	7.49001	7.49001	NAD-ni up vs ND	31.9807	1.08481	0.0226139	1
17427	A8MSP2	0.0304735	0.178365	2.02556	2.02556	AD up vs ND	0.0856892	2.6048	2.6048	AD up vs NAD-i	0.0487675	0.270435	-3.69774	AD down vs NAD-ni	0.0114836	0.103822	-9.63187	NAD-i down vs NAD-ni	0.489897	0.777628	-1.28596	NAD-i down vs ND	0.021467	7.49001	7.49001	NAD-ni up vs ND	31.9807	1.08481	0.0226139	1
17428	A0A023HJ61	0.0304735	0.178365	2.02556	2.02556	AD up vs ND	0.0856892	2.6048	2.6048	AD up vs NAD-i	0.0487675	0.270435	-3.69774	AD down vs NAD-ni	0.0114836	0.103822	-9.63187	NAD-i down vs NAD-ni	0.489897	0.777628	-1.28596	NAD-i down vs ND	0.021467	7.49001	7.49001	NAD-ni up vs ND	31.9807	1.08481	0.0226139	1
17429	B3KTE3	0.0304735	0.178365	2.02556	2.02556	AD up vs ND	0.0856892	2.6048	2.6048	AD up vs NAD-i	0.0487675	0.270435	-3.69774	AD down vs NAD-ni	0.0114836	0.103822	-9.63187	NAD-i down vs NAD-ni	0.489897	0.777628	-1.28596	NAD-i down vs ND	0.021467	7.49001	7.49001	NAD-ni up vs ND	31.9807	1.08481	0.0226139	1
17430	E9PJQ5	0.0304735	0.178365	2.02556	2.02556	AD up vs ND	0.0856892	2.6048	2.6048	AD up vs NAD-i	0.0487675	0.270435	-3.69774	AD down vs NAD-ni	0.0114836	0.103822	-9.63187	NAD-i down vs NAD-ni	0.489897	0.777628	-1.28596	NAD-i down vs ND	0.021467	7.49001	7.49001	NAD-ni up vs ND	31.9807	1.08481	0.0226139	1
17431	A0A3B3ITT1	0.0304735	0.178365	2.02556	2.02556	AD up vs ND	0.0856892	2.6048	2.6048	AD up vs NAD-i	0.0487675	0.270435	-3.69774	AD down vs NAD-ni	0.0114836	0.103822	-9.63187	NAD-i down vs NAD-ni	0.489897	0.777628	-1.28596	NAD-i down vs ND	0.021467	7.49001	7.49001	NAD-ni up vs ND	31.9807	1.08481	0.0226139	1
18290	H0YDK7	0.0304735	0.178365	2.02556	2.02556	AD up vs ND	0.0856892	2.6048	2.6048	AD up vs NAD-i	0.0487675	0.270435	-3.69774	AD down vs NAD-ni	0.0114836	0.103822	-9.63187	NAD-i down vs NAD-ni	0.489897	0.777628	-1.28596	NAD-i down vs ND	0.021467	7.49001	7.49001	NAD-ni up vs ND	31.9807	1.08481	0.0226139	1
18291	Q96DA2	0.0304735	0.178365	2.02556	2.02556	AD up vs ND	0.0856892	2.6048	2.6048	AD up vs NAD-i	0.0487675	0.270435	-3.69774	AD down vs NAD-ni	0.0114836	0.103822	-9.63187	NAD-i down vs NAD-ni	0.489897	0.777628	-1.28596	NAD-i down vs ND	0.021467	7.49001	7.49001	NAD-ni up vs ND	31.9807	1.08481	0.0226139	1
16932	A8K3C3	0.0304829	0.480201	0.594814	-1.6812	AD down vs ND	0.14041	0.323193	-3.09412	AD down vs NAD-i	0.0692137	4.69228	4.69228	AD up vs NAD-ni	0.00511048	14.5185	14.5185	NAD-i up vs NAD-ni	0.409172	1.84043	1.84043	NAD-i up vs ND	0.0210366	0.126765	-7.88864	NAD-ni down vs ND	4.31893	2.47017	2.09712	1
16933	P50991	0.0304829	0.480201	0.594814	-1.6812	AD down vs ND	0.14041	0.323193	-3.09412	AD down vs NAD-i	0.0692137	4.69228	4.69228	AD up vs NAD-ni	0.00511048	14.5185	14.5185	NAD-i up vs NAD-ni	0.409172	1.84043	1.84043	NAD-i up vs ND	0.0210366	0.126765	-7.88864	NAD-ni down vs ND	4.31893	2.47017	2.09712	1
3298	A0A5C2G0F2	0.0307907	0.054999	1.47322	1.47322	AD up vs ND	0.733096	0.938807	-1.06518	AD down vs NAD-i	0.175979	0.754272	-1.32578	AD down vs NAD-ni	0.285575	0.803436	-1.24465	NAD-i down vs NAD-ni	0.0297113	1.56924	1.56924	NAD-i up vs ND	0.00558947	1.95317	1.95317	NAD-ni up vs ND	4.30345	0.158701	0.135218	1
7054	A0A5C2GTN9	0.0307907	0.054999	1.47322	1.47322	AD up vs ND	0.733096	0.938807	-1.06518	AD down vs NAD-i	0.175979	0.754272	-1.32578	AD down vs NAD-ni	0.285575	0.803436	-1.24465	NAD-i down vs NAD-ni	0.0297113	1.56924	1.56924	NAD-i up vs ND	0.00558947	1.95317	1.95317	NAD-ni up vs ND	4.30345	0.158701	0.135218	1
13644	I0B0K4	0.0308198	0.933676	1.02317	1.02317	AD up vs ND	0.143137	0.654338	-1.52826	AD down vs NAD-i	0.056468	1.85735	1.85735	AD up vs NAD-ni	0.00423616	2.83852	2.83852	NAD-i up vs NAD-ni	0.124719	1.56367	1.56367	NAD-i up vs ND	0.0647178	0.550873	-1.8153	NAD-ni down vs ND	4.302	0.352222	0.300204	1
2801	A0A5C2G2K2	0.0311936	0.0154108	2.35717	2.35717	AD up vs ND	0.892222	0.9632	-1.03821	AD down vs NAD-i	0.945125	1.02056	1.02056	AD up vs NAD-ni	0.834532	1.05955	1.05955	NAD-i up vs NAD-ni	0.00884423	2.44723	2.44723	NAD-i up vs ND	0.0172895	2.30968	2.30968	NAD-ni up vs ND	4.67015	0.327836	0.210595	1
15699	C9JV47	0.0313206	0.165173	1.22777	1.22777	AD up vs ND	0.119376	0.795391	-1.25724	AD down vs NAD-i	?	?	?	No change between AD and NAD-ni	?	?	?	No change between NAD-i and NAD-ni	0.013925	1.54361	1.54361	NAD-i up vs ND	?	?	?	No change between NAD-ni and ND	13.5963	0.0431356	0.00475888	1
16121	E9PQX2	0.031367	0.636275	0.81724	-1.22363	AD down vs ND	0.427648	0.688308	-1.45284	AD down vs NAD-i	0.0237673	7.4375	7.4375	AD up vs NAD-ni	0.0100498	10.8055	10.8055	NAD-i up vs NAD-ni	0.611978	1.18732	1.18732	NAD-i up vs ND	0.01051	0.109881	-9.10076	NAD-ni down vs ND	13.1018	0.823536	0.0628565	1
18181	C9IZV9	0.0314309	0.0518098	0.757903	-1.31943	AD down vs ND	0.026986	1.70412	1.70412	AD up vs NAD-i	?	?	?	No change between AD and NAD-ni	?	?	?	No change between NAD-i and NAD-ni	0.0205053	0.444748	-2.24846	NAD-i down vs ND	?	?	?	No change between NAD-ni and ND	505.623	0.0649983	6.42755e-05	1
18182	C9JSA6	0.0314309	0.0518098	0.757903	-1.31943	AD down vs ND	0.026986	1.70412	1.70412	AD up vs NAD-i	?	?	?	No change between AD and NAD-ni	?	?	?	No change between NAD-i and NAD-ni	0.0205053	0.444748	-2.24846	NAD-i down vs ND	?	?	?	No change between NAD-ni and ND	505.623	0.0649983	6.42755e-05	1
18185	C9JZY3	0.0314309	0.0518098	0.757903	-1.31943	AD down vs ND	0.026986	1.70412	1.70412	AD up vs NAD-i	?	?	?	No change between AD and NAD-ni	?	?	?	No change between NAD-i and NAD-ni	0.0205053	0.444748	-2.24846	NAD-i down vs ND	?	?	?	No change between NAD-ni and ND	505.623	0.0649983	6.42755e-05	1
18186	C9K0A2	0.0314309	0.0518098	0.757903	-1.31943	AD down vs ND	0.026986	1.70412	1.70412	AD up vs NAD-i	?	?	?	No change between AD and NAD-ni	?	?	?	No change between NAD-i and NAD-ni	0.0205053	0.444748	-2.24846	NAD-i down vs ND	?	?	?	No change between NAD-ni and ND	505.623	0.0649983	6.42755e-05	1
18187	Q7Z4Y9	0.0314309	0.0518098	0.757903	-1.31943	AD down vs ND	0.026986	1.70412	1.70412	AD up vs NAD-i	?	?	?	No change between AD and NAD-ni	?	?	?	No change between NAD-i and NAD-ni	0.0205053	0.444748	-2.24846	NAD-i down vs ND	?	?	?	No change between NAD-ni and ND	505.623	0.0649983	6.42755e-05	1
18189	P57723	0.0314309	0.0518098	0.757903	-1.31943	AD down vs ND	0.026986	1.70412	1.70412	AD up vs NAD-i	?	?	?	No change between AD and NAD-ni	?	?	?	No change between NAD-i and NAD-ni	0.0205053	0.444748	-2.24846	NAD-i down vs ND	?	?	?	No change between NAD-ni and ND	505.623	0.0649983	6.42755e-05	1
18191	C9J5V4	0.0314309	0.0518098	0.757903	-1.31943	AD down vs ND	0.026986	1.70412	1.70412	AD up vs NAD-i	?	?	?	No change between AD and NAD-ni	?	?	?	No change between NAD-i and NAD-ni	0.0205053	0.444748	-2.24846	NAD-i down vs ND	?	?	?	No change between NAD-ni and ND	505.623	0.0649983	6.42755e-05	1
18194	C9J0A4	0.0314309	0.0518098	0.757903	-1.31943	AD down vs ND	0.026986	1.70412	1.70412	AD up vs NAD-i	?	?	?	No change between AD and NAD-ni	?	?	?	No change between NAD-i and NAD-ni	0.0205053	0.444748	-2.24846	NAD-i down vs ND	?	?	?	No change between NAD-ni and ND	505.623	0.0649983	6.42755e-05	1
18198	C9J7A9	0.0314309	0.0518098	0.757903	-1.31943	AD down vs ND	0.026986	1.70412	1.70412	AD up vs NAD-i	?	?	?	No change between AD and NAD-ni	?	?	?	No change between NAD-i and NAD-ni	0.0205053	0.444748	-2.24846	NAD-i down vs ND	?	?	?	No change between NAD-ni and ND	505.623	0.0649983	6.42755e-05	1
18201	F8WC71	0.0314309	0.0518098	0.757903	-1.31943	AD down vs ND	0.026986	1.70412	1.70412	AD up vs NAD-i	?	?	?	No change between AD and NAD-ni	?	?	?	No change between NAD-i and NAD-ni	0.0205053	0.444748	-2.24846	NAD-i down vs ND	?	?	?	No change between NAD-ni and ND	505.623	0.0649983	6.42755e-05	1
18204	C9JTY5	0.0314309	0.0518098	0.757903	-1.31943	AD down vs ND	0.026986	1.70412	1.70412	AD up vs NAD-i	?	?	?	No change between AD and NAD-ni	?	?	?	No change between NAD-i and NAD-ni	0.0205053	0.444748	-2.24846	NAD-i down vs ND	?	?	?	No change between NAD-ni and ND	505.623	0.0649983	6.42755e-05	1
15034	F2Z2X8	0.0314899	0.0162564	2.53104	2.53104	AD up vs ND	0.452062	1.29106	1.29106	AD up vs NAD-i	0.0156787	2.74614	2.74614	AD up vs NAD-ni	0.0563438	2.12704	2.12704	NAD-i up vs NAD-ni	0.064491	1.96043	1.96043	NAD-i up vs ND	0.821971	0.921673	-1.08498	NAD-ni down vs ND	4.26895	0.518727	0.445542	1
15035	Q8WW87	0.0314899	0.0162564	2.53104	2.53104	AD up vs ND	0.452062	1.29106	1.29106	AD up vs NAD-i	0.0156787	2.74614	2.74614	AD up vs NAD-ni	0.0563438	2.12704	2.12704	NAD-i up vs NAD-ni	0.064491	1.96043	1.96043	NAD-i up vs ND	0.821971	0.921673	-1.08498	NAD-ni down vs ND	4.26895	0.518727	0.445542	1
14577	Q5TFM2	0.0319866	0.0391913	0.29044	-3.44305	AD down vs ND	0.345964	0.583941	-1.7125	AD down vs NAD-i	0.00730963	0.123419	-8.10245	AD down vs NAD-ni	0.0357243	0.211356	-4.73135	NAD-i down vs NAD-ni	0.232605	0.497379	-2.01054	NAD-i down vs ND	0.154917	2.35328	2.35328	NAD-ni up vs ND	5.8954	1.1079	0.375854	1
1907	A0A5C2GWP0	0.0319873	0.711816	0.837947	-1.19339	AD down vs ND	0.0435184	0.32306	-3.0954	AD down vs NAD-i	0.0113557	0.173866	-5.75154	AD down vs NAD-ni	0.266976	0.538185	-1.8581	NAD-i down vs NAD-ni	0.0767195	2.59378	2.59378	NAD-i up vs ND	0.0182867	4.81949	4.81949	NAD-ni up vs ND	5.30656	0.950846	0.418094	1
14847	Q86VF0	0.0322801	0.0322801	0.160073	-6.24714	AD down vs ND	?	?	?	No change between AD and NAD-i	?	?	?	No change between AD and NAD-ni	?	?	?	No change between NAD-i and NAD-ni	?	?	?	No change between NAD-i and ND	?	?	?	No change between NAD-ni and ND	14.3444	0.506487	0.105927	1
14859	Q9HAR8	0.0322801	0.0322801	0.160073	-6.24714	AD down vs ND	?	?	?	No change between AD and NAD-i	?	?	?	No change between AD and NAD-ni	?	?	?	No change between NAD-i and NAD-ni	?	?	?	No change between NAD-i and ND	?	?	?	No change between NAD-ni and ND	14.3444	0.506487	0.105927	1
14867	Q7Z2K5	0.0322801	0.0322801	0.160073	-6.24714	AD down vs ND	?	?	?	No change between AD and NAD-i	?	?	?	No change between AD and NAD-ni	?	?	?	No change between NAD-i and NAD-ni	?	?	?	No change between NAD-i and ND	?	?	?	No change between NAD-ni and ND	14.3444	0.506487	0.105927	1
14878	A0A0J9YWK4	0.0322801	0.0322801	0.160073	-6.24714	AD down vs ND	?	?	?	No change between AD and NAD-i	?	?	?	No change between AD and NAD-ni	?	?	?	No change between NAD-i and NAD-ni	?	?	?	No change between NAD-i and ND	?	?	?	No change between NAD-ni and ND	14.3444	0.506487	0.105927	1
14887	O95412	0.0322801	0.0322801	0.160073	-6.24714	AD down vs ND	?	?	?	No change between AD and NAD-i	?	?	?	No change between AD and NAD-ni	?	?	?	No change between NAD-i and NAD-ni	?	?	?	No change between NAD-i and ND	?	?	?	No change between NAD-ni and ND	14.3444	0.506487	0.105927	1
14906	Q7Z7B3	0.0322801	0.0322801	0.160073	-6.24714	AD down vs ND	?	?	?	No change between AD and NAD-i	?	?	?	No change between AD and NAD-ni	?	?	?	No change between NAD-i and NAD-ni	?	?	?	No change between NAD-i and ND	?	?	?	No change between NAD-ni and ND	14.3444	0.506487	0.105927	1
14920	K4EN30	0.0322801	0.0322801	0.160073	-6.24714	AD down vs ND	?	?	?	No change between AD and NAD-i	?	?	?	No change between AD and NAD-ni	?	?	?	No change between NAD-i and NAD-ni	?	?	?	No change between NAD-i and ND	?	?	?	No change between NAD-ni and ND	14.3444	0.506487	0.105927	1
1918	A0A5C2FY38	0.0323296	0.0303791	0.365839	-2.73344	AD down vs ND	0.725583	1.15248	1.15248	AD up vs NAD-i	0.0331632	0.373581	-2.67679	AD down vs NAD-ni	0.0248291	0.324154	-3.08496	NAD-i down vs NAD-ni	0.0228778	0.317436	-3.15024	NAD-i down vs ND	0.961221	0.979275	-1.02116	NAD-ni down vs ND	4.60601	0.686044	0.446836	1
20728	Q13011	0.032989	0.0187396	0.772716	-1.29414	AD down vs ND	0.0429498	0.872434	-1.14622	AD down vs NAD-i	0.442469	1.03459	1.03459	AD up vs NAD-ni	0.0281683	1.18587	1.18587	NAD-i up vs NAD-ni	0.0534008	0.885701	-1.12905	NAD-i down vs ND	0.0147175	0.746882	-1.3389	NAD-ni down vs ND	29.4782	0.01069	0.000241762	1
14903	Q14477	0.0335427	0.0928122	0.558891	-1.78926	AD down vs ND	0.497924	0.789726	-1.26626	AD down vs NAD-i	0.00629057	0.26115	-3.82922	AD down vs NAD-ni	0.0217631	0.330684	-3.02404	NAD-i down vs NAD-ni	0.327994	0.707703	-1.41302	NAD-i down vs ND	0.0756447	2.14012	2.14012	NAD-ni up vs ND	4.54049	0.492124	0.325157	1
15853	F8WD59	0.0340193	0.0170081	3.53653	3.53653	AD up vs ND	0.696324	0.835104	-1.19746	AD down vs NAD-i	0.278389	1.74003	1.74003	AD up vs NAD-ni	0.158909	2.08361	2.08361	NAD-i up vs NAD-ni	0.00831463	4.23484	4.23484	NAD-i up vs ND	0.172234	2.03245	2.03245	NAD-ni up vs ND	4.15127	0.950163	0.839245	1
15855	A0A024R7P5	0.0340193	0.0170081	3.53653	3.53653	AD up vs ND	0.696324	0.835104	-1.19746	AD down vs NAD-i	0.278389	1.74003	1.74003	AD up vs NAD-ni	0.158909	2.08361	2.08361	NAD-i up vs NAD-ni	0.00831463	4.23484	4.23484	NAD-i up vs ND	0.172234	2.03245	2.03245	NAD-ni up vs ND	4.15127	0.950163	0.839245	1
17092	A0A075B7A0	0.0341486	0.0422957	0.396289	-2.52341	AD down vs ND	0.0202809	0.330391	-3.02672	AD down vs NAD-i	0.990035	1.00495	1.00495	AD up vs NAD-ni	0.019884	3.04171	3.04171	NAD-i up vs NAD-ni	0.648061	1.19945	1.19945	NAD-i up vs ND	0.0414539	0.394335	-2.53591	NAD-ni down vs ND	4.78048	0.596925	0.332979	1
17095	B4DDY5	0.0341486	0.0422957	0.396289	-2.52341	AD down vs ND	0.0202809	0.330391	-3.02672	AD down vs NAD-i	0.990035	1.00495	1.00495	AD up vs NAD-ni	0.019884	3.04171	3.04171	NAD-i up vs NAD-ni	0.648061	1.19945	1.19945	NAD-i up vs ND	0.0414539	0.394335	-2.53591	NAD-ni down vs ND	4.78048	0.596925	0.332979	1
14792	Q5TBN3	0.0341977	0.869514	0.96663	-1.03452	AD down vs ND	0.180059	0.749055	-1.33501	AD down vs NAD-i	0.0521958	1.60715	1.60715	AD up vs NAD-ni	0.0049551	2.14556	2.14556	NAD-i up vs NAD-ni	0.232558	1.29047	1.29047	NAD-i up vs ND	0.0397263	0.601458	-1.66263	NAD-ni down vs ND	4.14336	0.191014	0.169038	1
14780	U3KQI3	0.0344059	0.846369	0.960211	-1.04144	AD down vs ND	0.172094	0.741601	-1.34843	AD down vs NAD-i	0.055012	1.60715	1.60715	AD up vs NAD-ni	0.00498417	2.16713	2.16713	NAD-i up vs NAD-ni	0.232976	1.29478	1.29478	NAD-i up vs ND	0.0398809	0.597464	-1.67374	NAD-ni down vs ND	4.13419	0.19599	0.173826	1
5189	A2IPH7	0.0345149	?	?	?	No change between AD and ND	?	?	?	No change between AD and NAD-i	?	?	?	No change between AD and NAD-ni	0.0335698	0.404851	-2.47004	NAD-i down vs NAD-ni	0.0911072	1.46587	1.46587	NAD-i up vs ND	0.0236028	3.62076	3.62076	NAD-ni up vs ND	419.217	0.240134	0.000286407	1
17053	A0A5C2G229	0.0346886	0.0153628	0.624958	-1.60011	AD down vs ND	0.0488101	0.714928	-1.39874	AD down vs NAD-i	0.878982	0.975621	-1.02499	AD down vs NAD-ni	0.0641293	1.36464	1.36464	NAD-i up vs NAD-ni	0.385259	0.874155	-1.14396	NAD-i down vs ND	0.0198249	0.640574	-1.5611	NAD-ni down vs ND	4.48119	0.0944187	0.06321	1
2778	A0A5C2G001	0.0348996	0.0185113	6.05052	6.05052	AD up vs ND	0.0560788	1.9829	1.9829	AD up vs NAD-i	0.0281182	3.92724	3.92724	AD up vs NAD-ni	0.0561756	1.98055	1.98055	NAD-i up vs NAD-ni	0.029857	3.05134	3.05134	NAD-i up vs ND	0.0767474	1.54065	1.54065	NAD-ni up vs ND	443.224	0.458348	0.000344708	1
17625	B1N0S0	0.0349371	?	?	?	No change between AD and ND	0.0466475	0.721798	-1.38543	AD down vs NAD-i	0.149944	1.29324	1.29324	AD up vs NAD-ni	0.0189816	1.7917	1.7917	NAD-i up vs NAD-ni	?	?	?	No change between NAD-i and ND	?	?	?	No change between NAD-ni and ND	12.5357	0.0562751	0.0067338	1
14845	Q4JLR8	0.035082	0.119422	0.54912	-1.8211	AD down vs ND	0.623605	0.825974	-1.21069	AD down vs NAD-i	0.0068925	0.226134	-4.42215	AD down vs NAD-ni	0.0181684	0.273779	-3.65259	NAD-i down vs NAD-ni	0.30616	0.664815	-1.50418	NAD-i down vs ND	0.0673397	2.42829	2.42829	NAD-ni up vs ND	4.46138	0.612757	0.412041	1
14864	A1YZ08	0.035082	0.119422	0.54912	-1.8211	AD down vs ND	0.623605	0.825974	-1.21069	AD down vs NAD-i	0.0068925	0.226134	-4.42215	AD down vs NAD-ni	0.0181684	0.273779	-3.65259	NAD-i down vs NAD-ni	0.30616	0.664815	-1.50418	NAD-i down vs ND	0.0673397	2.42829	2.42829	NAD-ni up vs ND	4.46138	0.612757	0.412041	1
14869	B2M1S6	0.035082	0.119422	0.54912	-1.8211	AD down vs ND	0.623605	0.825974	-1.21069	AD down vs NAD-i	0.0068925	0.226134	-4.42215	AD down vs NAD-ni	0.0181684	0.273779	-3.65259	NAD-i down vs NAD-ni	0.30616	0.664815	-1.50418	NAD-i down vs ND	0.0673397	2.42829	2.42829	NAD-ni up vs ND	4.46138	0.612757	0.412041	1
14908	Q6J1Z7	0.035082	0.119422	0.54912	-1.8211	AD down vs ND	0.623605	0.825974	-1.21069	AD down vs NAD-i	0.0068925	0.226134	-4.42215	AD down vs NAD-ni	0.0181684	0.273779	-3.65259	NAD-i down vs NAD-ni	0.30616	0.664815	-1.50418	NAD-i down vs ND	0.0673397	2.42829	2.42829	NAD-ni up vs ND	4.46138	0.612757	0.412041	1
16183	B4DDZ4	0.0352858	0.230387	0.557213	-1.79465	AD down vs ND	0.413047	0.694243	-1.44042	AD down vs NAD-i	0.0711063	2.53438	2.53438	AD up vs NAD-ni	0.0139013	3.65056	3.65056	NAD-i up vs NAD-ni	0.617571	0.80262	-1.24592	NAD-i down vs ND	0.00876882	0.219862	-4.54831	NAD-ni down vs ND	4.45122	0.780713	0.52618	1
2764	A0A5C2G5G1	0.0354021	0.0104717	0.270727	-3.69376	AD down vs ND	0.182602	0.584706	-1.71026	AD down vs NAD-i	0.0222379	0.303089	-3.29936	AD down vs NAD-ni	0.114605	0.518362	-1.92915	NAD-i down vs NAD-ni	0.0520709	0.463013	-2.15976	NAD-i down vs ND	0.76196	0.893224	-1.11954	NAD-ni down vs ND	5.62201	0.48426	0.172273	1
14531	Q5T2P7	0.0356109	0.0292108	0.532421	-1.87821	AD down vs ND	0.00848751	0.445073	-2.24682	AD down vs NAD-i	0.484382	0.802164	-1.24663	AD down vs NAD-ni	0.0810131	1.80232	1.80232	NAD-i up vs NAD-ni	0.486265	1.19625	1.19625	NAD-i up vs ND	0.206715	0.663731	-1.50663	NAD-ni down vs ND	4.23684	0.294565	0.231749	1
17498	F2Z388	0.0357042	0.812664	1.10744	1.10744	AD up vs ND	0.83608	0.914783	-1.09316	AD down vs NAD-i	0.0179789	3.5501	3.5501	AD up vs NAD-ni	0.00896983	3.88081	3.88081	NAD-i up vs NAD-ni	0.633187	1.21061	1.21061	NAD-i up vs ND	0.0195295	0.311947	-3.20568	NAD-ni down vs ND	4.23264	0.722147	0.568713	1
17500	A0A024R866	0.0357042	0.812664	1.10744	1.10744	AD up vs ND	0.83608	0.914783	-1.09316	AD down vs NAD-i	0.0179789	3.5501	3.5501	AD up vs NAD-ni	0.00896983	3.88081	3.88081	NAD-i up vs NAD-ni	0.633187	1.21061	1.21061	NAD-i up vs ND	0.0195295	0.311947	-3.20568	NAD-ni down vs ND	4.23264	0.722147	0.568713	1
1379	A0A5C2G6H1	0.036073	0.0453943	0.526041	-1.90099	AD down vs ND	0.160583	0.684432	-1.46107	AD down vs NAD-i	0.0125439	0.21539	-4.64274	AD down vs NAD-ni	0.0287681	0.314699	-3.17764	NAD-i down vs NAD-ni	0.268712	0.768581	-1.3011	NAD-i down vs ND	0.0357778	2.44227	2.44227	NAD-ni up vs ND	26.8865	0.305623	0.0075781	1
16086	P11215	0.0363434	0.0211111	0.30275	-3.30306	AD down vs ND	0.00856144	0.265024	-3.77324	AD down vs NAD-i	0.172136	0.486392	-2.05596	AD down vs NAD-ni	0.242947	1.83527	1.83527	NAD-i up vs NAD-ni	0.763195	1.14235	1.14235	NAD-i up vs ND	0.378768	0.622441	-1.60658	NAD-ni down vs ND	4.39962	0.783652	0.534354	1
13628	Q6FHK8	0.0363594	0.987447	0.994863	-1.00516	AD down vs ND	0.196751	0.644224	-1.55226	AD down vs NAD-i	0.0502229	2.13794	2.13794	AD up vs NAD-ni	0.00523407	3.31863	3.31863	NAD-i up vs NAD-ni	0.201654	1.54428	1.54428	NAD-i up vs ND	0.048932	0.465337	-2.14898	NAD-ni down vs ND	4.05119	0.469435	0.424878	1
9920	A0A5C2GER0	0.0366278	0.258654	0.545848	-1.83201	AD down vs ND	0.0225383	0.223065	-4.483	AD down vs NAD-i	0.0122586	0.147261	-6.79065	AD down vs NAD-ni	0.505071	0.660173	-1.51476	NAD-i down vs NAD-ni	0.109996	2.44704	2.44704	NAD-i up vs ND	0.0488679	3.70666	3.70666	NAD-ni up vs ND	4.64418	1.11671	0.641207	1
2528	A0A2U8J8X4	0.0367833	0.0233953	0.240909	-4.15095	AD down vs ND	0.578277	0.864357	-1.15693	AD down vs NAD-i	0.0965924	1.71456	1.71456	AD up vs NAD-ni	0.0906772	1.98362	1.98362	NAD-i up vs NAD-ni	0.0378569	0.278714	-3.5879	NAD-i down vs ND	0.0125132	0.140508	-7.11704	NAD-ni down vs ND	26.3511	0.488196	0.012351	1
6307	A0A2U8J972	0.0367833	0.0233953	0.240909	-4.15095	AD down vs ND	0.578277	0.864357	-1.15693	AD down vs NAD-i	0.0965924	1.71456	1.71456	AD up vs NAD-ni	0.0906772	1.98362	1.98362	NAD-i up vs NAD-ni	0.0378569	0.278714	-3.5879	NAD-i down vs ND	0.0125132	0.140508	-7.11704	NAD-ni down vs ND	26.3511	0.488196	0.012351	1
8010	A0A2U8J8W7	0.0367833	0.0233953	0.240909	-4.15095	AD down vs ND	0.578277	0.864357	-1.15693	AD down vs NAD-i	0.0965924	1.71456	1.71456	AD up vs NAD-ni	0.0906772	1.98362	1.98362	NAD-i up vs NAD-ni	0.0378569	0.278714	-3.5879	NAD-i down vs ND	0.0125132	0.140508	-7.11704	NAD-ni down vs ND	26.3511	0.488196	0.012351	1
10814	A0A2Y9CYE5	0.0367833	0.0233953	0.240909	-4.15095	AD down vs ND	0.578277	0.864357	-1.15693	AD down vs NAD-i	0.0965924	1.71456	1.71456	AD up vs NAD-ni	0.0906772	1.98362	1.98362	NAD-i up vs NAD-ni	0.0378569	0.278714	-3.5879	NAD-i down vs ND	0.0125132	0.140508	-7.11704	NAD-ni down vs ND	26.3511	0.488196	0.012351	1
15293	Q7L4N0	0.0369354	0.648117	1.12003	1.12003	AD up vs ND	0.309043	0.772841	-1.29393	AD down vs NAD-i	0.0331105	1.88794	1.88794	AD up vs NAD-ni	0.00569832	2.44286	2.44286	NAD-i up vs NAD-ni	0.152869	1.44924	1.44924	NAD-i up vs ND	0.0707168	0.593254	-1.68562	NAD-ni down vs ND	4.02771	0.266085	0.242233	1
3393	A2NB45	0.0369516	0.0593982	1.37289	1.37289	AD up vs ND	0.590117	0.919752	-1.08725	AD down vs NAD-i	0.233851	0.814531	-1.2277	AD down vs NAD-ni	0.471294	0.885599	-1.12918	NAD-i down vs NAD-ni	0.0223144	1.49267	1.49267	NAD-i up vs ND	0.00836884	1.68549	1.68549	NAD-ni up vs ND	4.02706	0.103596	0.0943249	1
17706	E9PJR7	0.0370123	0.0136303	0.337439	-2.9635	AD down vs ND	0.54097	1.20699	1.20699	AD up vs NAD-i	0.818354	0.923887	-1.08238	AD down vs NAD-ni	0.469923	0.765444	-1.30643	NAD-i down vs NAD-ni	0.00826485	0.27957	-3.57692	NAD-i down vs ND	0.0340402	0.365239	-2.73794	NAD-ni down vs ND	4.97979	0.414074	0.194019	1
527	A0A125QYY9	0.0372837	0.948046	0.985163	-1.01506	AD down vs ND	0.179319	0.724985	-1.37934	AD down vs NAD-i	0.0565039	1.67544	1.67544	AD up vs NAD-ni	0.00534629	2.311	2.311	NAD-i up vs NAD-ni	0.19874	1.35887	1.35887	NAD-i up vs ND	0.0507473	0.588002	-1.70067	NAD-ni down vs ND	4.01372	0.228389	0.208641	1
9748	A0A2U8J8L4	0.0372998	0.111886	2.05456	2.05456	AD up vs ND	0.110278	2.06287	2.06287	AD up vs NAD-i	0.191711	0.536295	-1.86465	AD down vs NAD-ni	0.0130791	0.259975	-3.84652	NAD-i down vs NAD-ni	0.991064	0.99597	-1.00405	NAD-i down vs ND	0.0132467	3.83102	3.83102	NAD-ni up vs ND	5.48482	0.55684	0.203048	1
11827	A0A2U8J936	0.0372998	0.111886	2.05456	2.05456	AD up vs ND	0.110278	2.06287	2.06287	AD up vs NAD-i	0.191711	0.536295	-1.86465	AD down vs NAD-ni	0.0130791	0.259975	-3.84652	NAD-i down vs NAD-ni	0.991064	0.99597	-1.00405	NAD-i down vs ND	0.0132467	3.83102	3.83102	NAD-ni up vs ND	5.48482	0.55684	0.203048	1
5822	A0A5C2GU98	0.037357	0.00609384	0.195626	-5.1118	AD down vs ND	0.0661304	0.378446	-2.64239	AD down vs NAD-i	0.213937	0.512469	-1.95134	AD down vs NAD-ni	0.534412	1.35414	1.35414	NAD-i up vs NAD-ni	0.161291	0.516919	-1.93454	NAD-i down vs ND	0.0681942	0.381732	-2.61964	NAD-ni down vs ND	4.16021	0.895834	0.717781	1
3979	A0A5C2GFV3	0.0373985	?	?	?	No change between AD and ND	?	?	?	No change between AD and NAD-i	?	?	?	No change between AD and NAD-ni	?	?	?	No change between NAD-i and NAD-ni	?	?	?	No change between NAD-i and ND	0.0373985	6.84784	6.84784	NAD-ni up vs ND	289.103	0.465433	0.00160992	1
14646	Q6MZQ8	0.0376358	0.247867	1.61093	1.61093	AD up vs ND	0.903504	0.952681	-1.04967	AD down vs NAD-i	0.0124551	3.52153	3.52153	AD up vs NAD-ni	0.0101449	3.69645	3.69645	NAD-i up vs NAD-ni	0.205899	1.69094	1.69094	NAD-i up vs ND	0.090862	0.457451	-2.18603	NAD-ni down vs ND	3.99973	0.691053	0.633508	1
13857	A6NHL2	0.0378302	0.0107085	0.195198	-5.123	AD down vs ND	0.0140309	0.234964	-4.25596	AD down vs NAD-i	0.123489	0.420787	-2.3765	AD down vs NAD-ni	0.252448	1.79085	1.79085	NAD-i up vs NAD-ni	0.706236	0.830756	-1.20372	NAD-i down vs ND	0.165868	0.463888	-2.15569	NAD-ni down vs ND	4.33009	0.953711	0.660756	1
13869	Q15670	0.0378302	0.0107085	0.195198	-5.123	AD down vs ND	0.0140309	0.234964	-4.25596	AD down vs NAD-i	0.123489	0.420787	-2.3765	AD down vs NAD-ni	0.252448	1.79085	1.79085	NAD-i up vs NAD-ni	0.706236	0.830756	-1.20372	NAD-i down vs ND	0.165868	0.463888	-2.15569	NAD-ni down vs ND	4.33009	0.953711	0.660756	1
16046	L0R849	0.0379165	0.464807	0.654038	-1.52896	AD down vs ND	0.602642	0.757262	-1.32055	AD down vs NAD-i	0.0293751	4.13269	4.13269	AD up vs NAD-ni	0.0125171	5.45741	5.45741	NAD-i up vs NAD-ni	0.798414	0.863688	-1.15783	NAD-i down vs ND	0.01151	0.15826	-6.31873	NAD-ni down vs ND	4.13655	1.25241	1.00922	1
341	A0A5C2FYZ7	0.0379655	0.0269461	6.90429	6.90429	AD up vs ND	?	?	?	No change between AD and NAD-i	0.0337663	4.67093	4.67093	AD up vs NAD-ni	?	?	?	No change between NAD-i and NAD-ni	?	?	?	No change between NAD-i and ND	0.151032	1.47814	1.47814	NAD-ni up vs ND	346.39	0.583312	0.000841988	1
447	A0A5C2GUI6	0.0379655	0.0269461	6.90429	6.90429	AD up vs ND	?	?	?	No change between AD and NAD-i	0.0337663	4.67093	4.67093	AD up vs NAD-ni	?	?	?	No change between NAD-i and NAD-ni	?	?	?	No change between NAD-i and ND	0.151032	1.47814	1.47814	NAD-ni up vs ND	346.39	0.583312	0.000841988	1
1871	A0A5C2GHQ0	0.0379655	0.0269461	6.90429	6.90429	AD up vs ND	?	?	?	No change between AD and NAD-i	0.0337663	4.67093	4.67093	AD up vs NAD-ni	?	?	?	No change between NAD-i and NAD-ni	?	?	?	No change between NAD-i and ND	0.151032	1.47814	1.47814	NAD-ni up vs ND	346.39	0.583312	0.000841988	1
2202	A0A5C2GBG1	0.0379655	0.0269461	6.90429	6.90429	AD up vs ND	?	?	?	No change between AD and NAD-i	0.0337663	4.67093	4.67093	AD up vs NAD-ni	?	?	?	No change between NAD-i and NAD-ni	?	?	?	No change between NAD-i and ND	0.151032	1.47814	1.47814	NAD-ni up vs ND	346.39	0.583312	0.000841988	1
3451	A0A5C2GP88	0.0379655	0.0269461	6.90429	6.90429	AD up vs ND	?	?	?	No change between AD and NAD-i	0.0337663	4.67093	4.67093	AD up vs NAD-ni	?	?	?	No change between NAD-i and NAD-ni	?	?	?	No change between NAD-i and ND	0.151032	1.47814	1.47814	NAD-ni up vs ND	346.39	0.583312	0.000841988	1
3463	A0A5C2FYC8	0.0379655	0.0269461	6.90429	6.90429	AD up vs ND	?	?	?	No change between AD and NAD-i	0.0337663	4.67093	4.67093	AD up vs NAD-ni	?	?	?	No change between NAD-i and NAD-ni	?	?	?	No change between NAD-i and ND	0.151032	1.47814	1.47814	NAD-ni up vs ND	346.39	0.583312	0.000841988	1
4752	A0A5C2FZH6	0.0379655	0.0269461	6.90429	6.90429	AD up vs ND	?	?	?	No change between AD and NAD-i	0.0337663	4.67093	4.67093	AD up vs NAD-ni	?	?	?	No change between NAD-i and NAD-ni	?	?	?	No change between NAD-i and ND	0.151032	1.47814	1.47814	NAD-ni up vs ND	346.39	0.583312	0.000841988	1
6387	A0A5C2FXM6	0.0379655	0.0269461	6.90429	6.90429	AD up vs ND	?	?	?	No change between AD and NAD-i	0.0337663	4.67093	4.67093	AD up vs NAD-ni	?	?	?	No change between NAD-i and NAD-ni	?	?	?	No change between NAD-i and ND	0.151032	1.47814	1.47814	NAD-ni up vs ND	346.39	0.583312	0.000841988	1
8625	A0A5C2G5U6	0.0379655	0.0269461	6.90429	6.90429	AD up vs ND	?	?	?	No change between AD and NAD-i	0.0337663	4.67093	4.67093	AD up vs NAD-ni	?	?	?	No change between NAD-i and NAD-ni	?	?	?	No change between NAD-i and ND	0.151032	1.47814	1.47814	NAD-ni up vs ND	346.39	0.583312	0.000841988	1
2123	A2IPI1	0.0380651	0.0627236	1.36854	1.36854	AD up vs ND	0.578208	0.916842	-1.0907	AD down vs NAD-i	0.229364	0.811954	-1.2316	AD down vs NAD-ni	0.473478	0.885599	-1.12918	NAD-i down vs NAD-ni	0.0228542	1.49267	1.49267	NAD-i up vs ND	0.00861303	1.68549	1.68549	NAD-ni up vs ND	3.98288	0.1035	0.095283	1
16580	A0A087WUI2	0.038191	0.599073	0.817523	-1.22321	AD down vs ND	0.71245	0.877843	-1.13916	AD down vs NAD-i	0.0228642	2.70927	2.70927	AD up vs NAD-ni	0.012529	3.08628	3.08628	NAD-i up vs NAD-ni	0.851712	0.931287	-1.07378	NAD-i down vs ND	0.0128913	0.301751	-3.31399	NAD-ni down vs ND	4.12509	0.551025	0.445263	1
16582	I6L957	0.038191	0.599073	0.817523	-1.22321	AD down vs ND	0.71245	0.877843	-1.13916	AD down vs NAD-i	0.0228642	2.70927	2.70927	AD up vs NAD-ni	0.012529	3.08628	3.08628	NAD-i up vs NAD-ni	0.851712	0.931287	-1.07378	NAD-i down vs ND	0.0128913	0.301751	-3.31399	NAD-ni down vs ND	4.12509	0.551025	0.445263	1
16924	P51884	0.0381938	?	?	?	No change between AD and ND	?	?	?	No change between AD and NAD-i	?	?	?	No change between AD and NAD-ni	0.0156215	0.0363802	-27.4875	NAD-i down vs NAD-ni	0.119017	0.197246	-5.06981	NAD-i down vs ND	0.133171	5.42179	5.42179	NAD-ni up vs ND	8.23372	2.50923	0.6095	1
16925	Q53FV4	0.0381938	?	?	?	No change between AD and ND	?	?	?	No change between AD and NAD-i	?	?	?	No change between AD and NAD-ni	0.0156215	0.0363802	-27.4875	NAD-i down vs NAD-ni	0.119017	0.197246	-5.06981	NAD-i down vs ND	0.133171	5.42179	5.42179	NAD-ni up vs ND	8.23372	2.50923	0.6095	1
7888	A0A5C2FT60	0.0384608	0.0221065	0.624958	-1.60011	AD down vs ND	0.0644388	0.714928	-1.39874	AD down vs NAD-i	0.894063	1.0236	1.0236	AD up vs NAD-ni	0.0507623	1.43176	1.43176	NAD-i up vs NAD-ni	0.420394	0.874155	-1.14396	NAD-i down vs ND	0.0176777	0.610547	-1.63787	NAD-ni down vs ND	4.3016	0.105894	0.073852	1
17091	Q07020	0.0385891	0.0392625	0.479075	-2.08736	AD down vs ND	0.006585	0.34952	-2.86107	AD down vs NAD-i	0.176125	0.611782	-1.63457	AD down vs NAD-ni	0.127771	1.75035	1.75035	NAD-i up vs NAD-ni	0.337867	1.37067	1.37067	NAD-i up vs ND	0.486872	0.783081	-1.27701	NAD-ni down vs ND	3.96261	0.444007	0.410846	1
14644	O15231	0.0388186	0.232397	1.71365	1.71365	AD up vs ND	0.930473	0.962671	-1.03878	AD down vs NAD-i	0.0125847	3.93687	3.93687	AD up vs NAD-ni	0.010857	4.08953	4.08953	NAD-i up vs NAD-ni	0.20316	1.7801	1.7801	NAD-i up vs ND	0.0981686	0.435282	-2.29736	NAD-ni down vs ND	3.95384	0.812631	0.753609	1
488	A0A0C4DH24	0.0388266	?	?	?	No change between AD and ND	?	?	?	No change between AD and NAD-i	0.0388266	0.482845	-2.07106	AD down vs NAD-ni	?	?	?	No change between NAD-i and NAD-ni	?	?	?	No change between NAD-i and ND	?	?	?	No change between NAD-ni and ND	268.179	0.0666519	0.000248535	1
10621	A0A5C2FYI5	0.0388266	?	?	?	No change between AD and ND	?	?	?	No change between AD and NAD-i	0.0388266	0.482845	-2.07106	AD down vs NAD-ni	?	?	?	No change between NAD-i and NAD-ni	?	?	?	No change between NAD-i and ND	?	?	?	No change between NAD-ni and ND	268.179	0.0666519	0.000248535	1
725	A0A5C2G1Q1	0.0388565	0.256249	0.545848	-1.83201	AD down vs ND	0.0220062	0.223065	-4.483	AD down vs NAD-i	0.0136205	0.15511	-6.44703	AD down vs NAD-ni	0.556327	0.695359	-1.43811	NAD-i down vs NAD-ni	0.108344	2.44704	2.44704	NAD-i up vs ND	0.055342	3.5191	3.5191	NAD-ni up vs ND	4.53111	1.07762	0.634204	1
1506	A0A5C2FU39	0.0388565	0.256249	0.545848	-1.83201	AD down vs ND	0.0220062	0.223065	-4.483	AD down vs NAD-i	0.0136205	0.15511	-6.44703	AD down vs NAD-ni	0.556327	0.695359	-1.43811	NAD-i down vs NAD-ni	0.108344	2.44704	2.44704	NAD-i up vs ND	0.055342	3.5191	3.5191	NAD-ni up vs ND	4.53111	1.07762	0.634204	1
6638	A0A5C2FW92	0.0388565	0.256249	0.545848	-1.83201	AD down vs ND	0.0220062	0.223065	-4.483	AD down vs NAD-i	0.0136205	0.15511	-6.44703	AD down vs NAD-ni	0.556327	0.695359	-1.43811	NAD-i down vs NAD-ni	0.108344	2.44704	2.44704	NAD-i up vs ND	0.055342	3.5191	3.5191	NAD-ni up vs ND	4.53111	1.07762	0.634204	1
10527	A0A5C2GKT3	0.0388565	0.256249	0.545848	-1.83201	AD down vs ND	0.0220062	0.223065	-4.483	AD down vs NAD-i	0.0136205	0.15511	-6.44703	AD down vs NAD-ni	0.556327	0.695359	-1.43811	NAD-i down vs NAD-ni	0.108344	2.44704	2.44704	NAD-i up vs ND	0.055342	3.5191	3.5191	NAD-ni up vs ND	4.53111	1.07762	0.634204	1
10787	A0A5C2GVB8	0.0388565	0.256249	0.545848	-1.83201	AD down vs ND	0.0220062	0.223065	-4.483	AD down vs NAD-i	0.0136205	0.15511	-6.44703	AD down vs NAD-ni	0.556327	0.695359	-1.43811	NAD-i down vs NAD-ni	0.108344	2.44704	2.44704	NAD-i up vs ND	0.055342	3.5191	3.5191	NAD-ni up vs ND	4.53111	1.07762	0.634204	1
11052	A0A5C2FXR3	0.0388565	0.256249	0.545848	-1.83201	AD down vs ND	0.0220062	0.223065	-4.483	AD down vs NAD-i	0.0136205	0.15511	-6.44703	AD down vs NAD-ni	0.556327	0.695359	-1.43811	NAD-i down vs NAD-ni	0.108344	2.44704	2.44704	NAD-i up vs ND	0.055342	3.5191	3.5191	NAD-ni up vs ND	4.53111	1.07762	0.634204	1
11386	A0A5C2GLU8	0.0388565	0.256249	0.545848	-1.83201	AD down vs ND	0.0220062	0.223065	-4.483	AD down vs NAD-i	0.0136205	0.15511	-6.44703	AD down vs NAD-ni	0.556327	0.695359	-1.43811	NAD-i down vs NAD-ni	0.108344	2.44704	2.44704	NAD-i up vs ND	0.055342	3.5191	3.5191	NAD-ni up vs ND	4.53111	1.07762	0.634204	1
11514	A0A5C2GBZ9	0.0388565	0.256249	0.545848	-1.83201	AD down vs ND	0.0220062	0.223065	-4.483	AD down vs NAD-i	0.0136205	0.15511	-6.44703	AD down vs NAD-ni	0.556327	0.695359	-1.43811	NAD-i down vs NAD-ni	0.108344	2.44704	2.44704	NAD-i up vs ND	0.055342	3.5191	3.5191	NAD-ni up vs ND	4.53111	1.07762	0.634204	1
16800	C7SRP7	0.0389746	?	?	?	No change between AD and ND	0.0398311	0.584687	-1.71032	AD down vs NAD-i	0.024858	0.370178	-2.7014	AD down vs NAD-ni	0.0467432	0.633122	-1.57947	NAD-i down vs NAD-ni	?	?	?	No change between NAD-i and ND	?	?	?	No change between NAD-ni and ND	328.66	0.0934332	0.000142143	1
16812	E5RJ98	0.0389746	?	?	?	No change between AD and ND	0.0398311	0.584687	-1.71032	AD down vs NAD-i	0.024858	0.370178	-2.7014	AD down vs NAD-ni	0.0467432	0.633122	-1.57947	NAD-i down vs NAD-ni	?	?	?	No change between NAD-i and ND	?	?	?	No change between NAD-ni and ND	328.66	0.0934332	0.000142143	1
16817	C7SRP8	0.0389746	?	?	?	No change between AD and ND	0.0398311	0.584687	-1.71032	AD down vs NAD-i	0.024858	0.370178	-2.7014	AD down vs NAD-ni	0.0467432	0.633122	-1.57947	NAD-i down vs NAD-ni	?	?	?	No change between NAD-i and ND	?	?	?	No change between NAD-ni and ND	328.66	0.0934332	0.000142143	1
13161	P32119	0.0391421	0.804357	1.30131	1.30131	AD up vs ND	0.759397	1.38526	1.38526	AD up vs NAD-i	0.0107024	31.157	31.157	AD up vs NAD-ni	0.017998	22.4918	22.4918	NAD-i up vs NAD-ni	0.953051	0.939401	-1.06451	NAD-i down vs ND	0.0162894	0.0417664	-23.9427	NAD-ni down vs ND	3.94158	4.80475	4.46963	1
12872	A4UCS8	0.0392295	0.43463	0.864423	-1.15684	AD down vs ND	0.276518	0.814058	-1.22841	AD down vs NAD-i	0.0570107	1.51062	1.51062	AD up vs NAD-ni	0.00867308	1.85567	1.85567	NAD-i up vs NAD-ni	0.744584	1.06187	1.06187	NAD-i up vs ND	0.0150693	0.57223	-1.74755	NAD-ni down vs ND	3.93828	0.143879	0.133956	1
17179	Q15365	0.0393882	0.322463	0.567278	-1.7628	AD down vs ND	0.93677	1.04542	1.04542	AD up vs NAD-i	0.0345827	4.15705	4.15705	AD up vs NAD-ni	0.039493	3.97645	3.97645	NAD-i up vs NAD-ni	0.287752	0.542634	-1.84286	NAD-i down vs ND	0.0062564	0.136462	-7.32805	NAD-ni down vs ND	3.93232	1.33264	1.24261	1
1038	A0A5C2GUF6	0.0394196	0.0295672	0.31022	-3.22352	AD down vs ND	0.0108668	0.238601	-4.1911	AD down vs NAD-i	0.0232361	0.263766	-3.79124	AD down vs NAD-ni	0.846512	1.10547	1.10547	NAD-i up vs NAD-ni	0.586444	1.30017	1.30017	NAD-i up vs ND	0.754497	1.17612	1.17612	NAD-ni up vs ND	3.93115	0.976078	0.91041	1
13169	B4DF70	0.039441	0.805795	1.29854	1.29854	AD up vs ND	0.752098	1.39928	1.39928	AD up vs NAD-i	0.0107458	31.0157	31.0157	AD up vs NAD-ni	0.0183695	22.1655	22.1655	NAD-i up vs NAD-ni	0.943871	0.928009	-1.07758	NAD-i down vs ND	0.016304	0.0418672	-23.8851	NAD-ni down vs ND	3.93035	4.78548	4.46443	1
4977	A0A0B4J1Z2	0.0397373	0.0397747	1.86223	1.86223	AD up vs ND	0.135515	0.683284	-1.46352	AD down vs NAD-i	0.074654	0.582464	-1.71684	AD down vs NAD-ni	0.470405	0.852448	-1.17309	NAD-i down vs NAD-ni	0.023533	2.72541	2.72541	NAD-i up vs ND	0.0176707	3.19716	3.19716	NAD-ni up vs ND	24.33	0.225028	0.00616598	1
7330	A0A5C2GK38	0.0397373	0.0397747	1.86223	1.86223	AD up vs ND	0.135515	0.683284	-1.46352	AD down vs NAD-i	0.074654	0.582464	-1.71684	AD down vs NAD-ni	0.470405	0.852448	-1.17309	NAD-i down vs NAD-ni	0.023533	2.72541	2.72541	NAD-i up vs ND	0.0176707	3.19716	3.19716	NAD-ni up vs ND	24.33	0.225028	0.00616598	1
8183	A0A5C2GWX1	0.0399356	0.194835	1.31612	1.31612	AD up vs ND	0.464141	0.859929	-1.16289	AD down vs NAD-i	0.0650679	0.643776	-1.55333	AD down vs NAD-ni	0.205069	0.748639	-1.33576	NAD-i down vs NAD-ni	0.0557086	1.5305	1.5305	NAD-i up vs ND	0.00674364	2.04437	2.04437	NAD-ni up vs ND	3.91198	0.175272	0.164281	1
18621	P04632	0.0400336	0.399814	0.835274	-1.19721	AD down vs ND	0.0107717	0.523628	-1.90975	AD down vs NAD-i	0.0693383	0.544157	-1.83771	AD down vs NAD-ni	0.892711	1.0392	1.0392	NAD-i up vs NAD-ni	0.0418302	1.59516	1.59516	NAD-i up vs ND	0.175031	1.53499	1.53499	NAD-ni up vs ND	4.8095	0.164589	0.0798505	1
18623	A0A075B7C0	0.0400336	0.399814	0.835274	-1.19721	AD down vs ND	0.0107717	0.523628	-1.90975	AD down vs NAD-i	0.0693383	0.544157	-1.83771	AD down vs NAD-ni	0.892711	1.0392	1.0392	NAD-i up vs NAD-ni	0.0418302	1.59516	1.59516	NAD-i up vs ND	0.175031	1.53499	1.53499	NAD-ni up vs ND	4.8095	0.164589	0.0798505	1
18624	K7ELJ7	0.0400336	0.399814	0.835274	-1.19721	AD down vs ND	0.0107717	0.523628	-1.90975	AD down vs NAD-i	0.0693383	0.544157	-1.83771	AD down vs NAD-ni	0.892711	1.0392	1.0392	NAD-i up vs NAD-ni	0.0418302	1.59516	1.59516	NAD-i up vs ND	0.175031	1.53499	1.53499	NAD-ni up vs ND	4.8095	0.164589	0.0798505	1
18629	K7EM73	0.0400336	0.399814	0.835274	-1.19721	AD down vs ND	0.0107717	0.523628	-1.90975	AD down vs NAD-i	0.0693383	0.544157	-1.83771	AD down vs NAD-ni	0.892711	1.0392	1.0392	NAD-i up vs NAD-ni	0.0418302	1.59516	1.59516	NAD-i up vs ND	0.175031	1.53499	1.53499	NAD-ni up vs ND	4.8095	0.164589	0.0798505	1
18630	A0A0C4DGQ5	0.0400336	0.399814	0.835274	-1.19721	AD down vs ND	0.0107717	0.523628	-1.90975	AD down vs NAD-i	0.0693383	0.544157	-1.83771	AD down vs NAD-ni	0.892711	1.0392	1.0392	NAD-i up vs NAD-ni	0.0418302	1.59516	1.59516	NAD-i up vs ND	0.175031	1.53499	1.53499	NAD-ni up vs ND	4.8095	0.164589	0.0798505	1
14773	A0A5C2H1Z5	0.0400349	0.322502	0.801433	-1.24777	AD down vs ND	0.202527	0.758461	-1.31846	AD down vs NAD-i	0.163612	1.37989	1.37989	AD up vs NAD-ni	0.00926007	1.81933	1.81933	NAD-i up vs NAD-ni	0.76173	1.05666	1.05666	NAD-i up vs ND	0.0200836	0.580793	-1.72178	NAD-ni down vs ND	4.47452	0.133901	0.0798008	1
18302	K7ENN9	0.0400727	0.208528	0.708889	-1.41066	AD down vs ND	0.0136379	0.460074	-2.17357	AD down vs NAD-i	0.887708	1.04508	1.04508	AD up vs NAD-ni	0.0191164	2.27155	2.27155	NAD-i up vs NAD-ni	0.0991255	1.54082	1.54082	NAD-i up vs ND	0.210641	0.678311	-1.47425	NAD-ni down vs ND	4.23127	0.264724	0.187691	1
6952	A0A5C2FXY9	0.0401391	0.274459	0.782945	-1.27723	AD down vs ND	0.171901	0.743135	-1.34565	AD down vs NAD-i	0.1972	1.34092	1.34092	AD up vs NAD-ni	0.00960693	1.80442	1.80442	NAD-i up vs NAD-ni	0.77252	1.05357	1.05357	NAD-i up vs ND	0.0203785	0.583884	-1.71267	NAD-ni down vs ND	4.46962	0.13202	0.0787656	1
21012	B7Z5V3	0.0404059	?	?	?	No change between AD and ND	0.0404059	0.475328	-2.10381	AD down vs NAD-i	?	?	?	No change between AD and NAD-ni	?	?	?	No change between NAD-i and NAD-ni	?	?	?	No change between NAD-i and ND	?	?	?	No change between NAD-ni and ND	23.2592	0.0782497	0.00672851	1
21014	Q9NP72	0.0404059	?	?	?	No change between AD and ND	0.0404059	0.475328	-2.10381	AD down vs NAD-i	?	?	?	No change between AD and NAD-ni	?	?	?	No change between NAD-i and NAD-ni	?	?	?	No change between NAD-i and ND	?	?	?	No change between NAD-ni and ND	23.2592	0.0782497	0.00672851	1
21015	B7Z4P9	0.0404059	?	?	?	No change between AD and ND	0.0404059	0.475328	-2.10381	AD down vs NAD-i	?	?	?	No change between AD and NAD-ni	?	?	?	No change between NAD-i and NAD-ni	?	?	?	No change between NAD-i and ND	?	?	?	No change between NAD-ni and ND	23.2592	0.0782497	0.00672851	1
14264	P00747	0.0405104	0.83872	0.887172	-1.12718	AD down vs ND	0.082183	3.00011	3.00011	AD up vs NAD-i	0.142508	0.375283	-2.66466	AD down vs NAD-ni	0.00647447	0.12509	-7.99426	NAD-i down vs NAD-ni	0.0574734	0.295713	-3.38166	NAD-i down vs ND	0.193011	2.36401	2.36401	NAD-ni up vs ND	3.89097	1.453	1.36924	1
14276	B2R7F8	0.0405104	0.83872	0.887172	-1.12718	AD down vs ND	0.082183	3.00011	3.00011	AD up vs NAD-i	0.142508	0.375283	-2.66466	AD down vs NAD-ni	0.00647447	0.12509	-7.99426	NAD-i down vs NAD-ni	0.0574734	0.295713	-3.38166	NAD-i down vs ND	0.193011	2.36401	2.36401	NAD-ni up vs ND	3.89097	1.453	1.36924	1
440	A0A5C2GXI6	0.0405242	0.28312	0.7869	-1.27081	AD down vs ND	0.171382	0.743135	-1.34565	AD down vs NAD-i	0.196652	1.34092	1.34092	AD up vs NAD-ni	0.00954145	1.80442	1.80442	NAD-i up vs NAD-ni	0.751057	1.05889	1.05889	NAD-i up vs ND	0.0211146	0.586834	-1.70406	NAD-ni down vs ND	4.45163	0.13113	0.0785509	1
715	A0A5C2GK47	0.0405242	0.28312	0.7869	-1.27081	AD down vs ND	0.171382	0.743135	-1.34565	AD down vs NAD-i	0.196652	1.34092	1.34092	AD up vs NAD-ni	0.00954145	1.80442	1.80442	NAD-i up vs NAD-ni	0.751057	1.05889	1.05889	NAD-i up vs ND	0.0211146	0.586834	-1.70406	NAD-ni down vs ND	4.45163	0.13113	0.0785509	1
766	A0A5C2G368	0.0405242	0.28312	0.7869	-1.27081	AD down vs ND	0.171382	0.743135	-1.34565	AD down vs NAD-i	0.196652	1.34092	1.34092	AD up vs NAD-ni	0.00954145	1.80442	1.80442	NAD-i up vs NAD-ni	0.751057	1.05889	1.05889	NAD-i up vs ND	0.0211146	0.586834	-1.70406	NAD-ni down vs ND	4.45163	0.13113	0.0785509	1
1035	A0A5C2G2F3	0.0405242	0.28312	0.7869	-1.27081	AD down vs ND	0.171382	0.743135	-1.34565	AD down vs NAD-i	0.196652	1.34092	1.34092	AD up vs NAD-ni	0.00954145	1.80442	1.80442	NAD-i up vs NAD-ni	0.751057	1.05889	1.05889	NAD-i up vs ND	0.0211146	0.586834	-1.70406	NAD-ni down vs ND	4.45163	0.13113	0.0785509	1
1833	A0A5C2GSZ2	0.0405242	0.28312	0.7869	-1.27081	AD down vs ND	0.171382	0.743135	-1.34565	AD down vs NAD-i	0.196652	1.34092	1.34092	AD up vs NAD-ni	0.00954145	1.80442	1.80442	NAD-i up vs NAD-ni	0.751057	1.05889	1.05889	NAD-i up vs ND	0.0211146	0.586834	-1.70406	NAD-ni down vs ND	4.45163	0.13113	0.0785509	1
2589	A0A5C2GCR0	0.0405242	0.28312	0.7869	-1.27081	AD down vs ND	0.171382	0.743135	-1.34565	AD down vs NAD-i	0.196652	1.34092	1.34092	AD up vs NAD-ni	0.00954145	1.80442	1.80442	NAD-i up vs NAD-ni	0.751057	1.05889	1.05889	NAD-i up vs ND	0.0211146	0.586834	-1.70406	NAD-ni down vs ND	4.45163	0.13113	0.0785509	1
4034	A0A5C2FXJ9	0.0405242	0.28312	0.7869	-1.27081	AD down vs ND	0.171382	0.743135	-1.34565	AD down vs NAD-i	0.196652	1.34092	1.34092	AD up vs NAD-ni	0.00954145	1.80442	1.80442	NAD-i up vs NAD-ni	0.751057	1.05889	1.05889	NAD-i up vs ND	0.0211146	0.586834	-1.70406	NAD-ni down vs ND	4.45163	0.13113	0.0785509	1
5679	A0A5C2FXD0	0.0405242	0.28312	0.7869	-1.27081	AD down vs ND	0.171382	0.743135	-1.34565	AD down vs NAD-i	0.196652	1.34092	1.34092	AD up vs NAD-ni	0.00954145	1.80442	1.80442	NAD-i up vs NAD-ni	0.751057	1.05889	1.05889	NAD-i up vs ND	0.0211146	0.586834	-1.70406	NAD-ni down vs ND	4.45163	0.13113	0.0785509	1
5712	A0A5C2GGM4	0.0405242	0.28312	0.7869	-1.27081	AD down vs ND	0.171382	0.743135	-1.34565	AD down vs NAD-i	0.196652	1.34092	1.34092	AD up vs NAD-ni	0.00954145	1.80442	1.80442	NAD-i up vs NAD-ni	0.751057	1.05889	1.05889	NAD-i up vs ND	0.0211146	0.586834	-1.70406	NAD-ni down vs ND	4.45163	0.13113	0.0785509	1
6615	A0A5C2GA60	0.0405242	0.28312	0.7869	-1.27081	AD down vs ND	0.171382	0.743135	-1.34565	AD down vs NAD-i	0.196652	1.34092	1.34092	AD up vs NAD-ni	0.00954145	1.80442	1.80442	NAD-i up vs NAD-ni	0.751057	1.05889	1.05889	NAD-i up vs ND	0.0211146	0.586834	-1.70406	NAD-ni down vs ND	4.45163	0.13113	0.0785509	1
6784	A0A5C2GGU9	0.0405242	0.28312	0.7869	-1.27081	AD down vs ND	0.171382	0.743135	-1.34565	AD down vs NAD-i	0.196652	1.34092	1.34092	AD up vs NAD-ni	0.00954145	1.80442	1.80442	NAD-i up vs NAD-ni	0.751057	1.05889	1.05889	NAD-i up vs ND	0.0211146	0.586834	-1.70406	NAD-ni down vs ND	4.45163	0.13113	0.0785509	1
7210	A0A5C2FZI6	0.0405242	0.28312	0.7869	-1.27081	AD down vs ND	0.171382	0.743135	-1.34565	AD down vs NAD-i	0.196652	1.34092	1.34092	AD up vs NAD-ni	0.00954145	1.80442	1.80442	NAD-i up vs NAD-ni	0.751057	1.05889	1.05889	NAD-i up vs ND	0.0211146	0.586834	-1.70406	NAD-ni down vs ND	4.45163	0.13113	0.0785509	1
8986	A0A5C2FZ32	0.0405242	0.28312	0.7869	-1.27081	AD down vs ND	0.171382	0.743135	-1.34565	AD down vs NAD-i	0.196652	1.34092	1.34092	AD up vs NAD-ni	0.00954145	1.80442	1.80442	NAD-i up vs NAD-ni	0.751057	1.05889	1.05889	NAD-i up vs ND	0.0211146	0.586834	-1.70406	NAD-ni down vs ND	4.45163	0.13113	0.0785509	1
9225	A0A5C2G818	0.0405242	0.28312	0.7869	-1.27081	AD down vs ND	0.171382	0.743135	-1.34565	AD down vs NAD-i	0.196652	1.34092	1.34092	AD up vs NAD-ni	0.00954145	1.80442	1.80442	NAD-i up vs NAD-ni	0.751057	1.05889	1.05889	NAD-i up vs ND	0.0211146	0.586834	-1.70406	NAD-ni down vs ND	4.45163	0.13113	0.0785509	1
9623	A0A5C2GCM6	0.0405242	0.28312	0.7869	-1.27081	AD down vs ND	0.171382	0.743135	-1.34565	AD down vs NAD-i	0.196652	1.34092	1.34092	AD up vs NAD-ni	0.00954145	1.80442	1.80442	NAD-i up vs NAD-ni	0.751057	1.05889	1.05889	NAD-i up vs ND	0.0211146	0.586834	-1.70406	NAD-ni down vs ND	4.45163	0.13113	0.0785509	1
8536	A0A5C2GXL8	0.0405955	0.0338592	0.0513337	-19.4804	AD down vs ND	?	?	?	No change between AD and NAD-i	0.0299276	0.0347286	-28.7947	AD down vs NAD-ni	?	?	?	No change between NAD-i and NAD-ni	?	?	?	No change between NAD-i and ND	0.278191	1.47814	1.47814	NAD-ni up vs ND	302.9	1.90353	0.00314218	1
8882	A0A5C2G9L6	0.0405955	0.0338592	0.0513337	-19.4804	AD down vs ND	?	?	?	No change between AD and NAD-i	0.0299276	0.0347286	-28.7947	AD down vs NAD-ni	?	?	?	No change between NAD-i and NAD-ni	?	?	?	No change between NAD-i and ND	0.278191	1.47814	1.47814	NAD-ni up vs ND	302.9	1.90353	0.00314218	1
1726	A0A5C2FZR4	0.0406966	0.342834	0.809768	-1.23492	AD down vs ND	0.201243	0.758461	-1.31846	AD down vs NAD-i	0.162438	1.37989	1.37989	AD up vs NAD-ni	0.00911367	1.81933	1.81933	NAD-i up vs NAD-ni	0.718233	1.06765	1.06765	NAD-i up vs ND	0.0215576	0.586834	-1.70406	NAD-ni down vs ND	4.44365	0.132139	0.0792978	1
7433	A0A5C2G513	0.0406966	0.342834	0.809768	-1.23492	AD down vs ND	0.201243	0.758461	-1.31846	AD down vs NAD-i	0.162438	1.37989	1.37989	AD up vs NAD-ni	0.00911367	1.81933	1.81933	NAD-i up vs NAD-ni	0.718233	1.06765	1.06765	NAD-i up vs ND	0.0215576	0.586834	-1.70406	NAD-ni down vs ND	4.44365	0.132139	0.0792978	1
10758	A0A5C2GWM7	0.0409086	0.287174	0.7869	-1.27081	AD down vs ND	0.167498	0.738838	-1.35348	AD down vs NAD-i	0.200308	1.34092	1.34092	AD up vs NAD-ni	0.00950733	1.81491	1.81491	NAD-i up vs NAD-ni	0.729323	1.06505	1.06505	NAD-i up vs ND	0.0219696	0.586834	-1.70406	NAD-ni down vs ND	4.43389	0.132996	0.0799876	1
20304	Q9UQ16	0.041457	0.0521121	0.435157	-2.29802	AD down vs ND	0.206538	0.710815	-1.40684	AD down vs NAD-i	0.134232	1.59243	1.59243	AD up vs NAD-ni	0.0236142	2.24029	2.24029	NAD-i up vs NAD-ni	0.162148	0.612194	-1.63347	NAD-i down vs ND	0.01299	0.273265	-3.65945	NAD-ni down vs ND	7.39509	0.257966	0.0465112	1
20311	E5RHK8	0.041457	0.0521121	0.435157	-2.29802	AD down vs ND	0.206538	0.710815	-1.40684	AD down vs NAD-i	0.134232	1.59243	1.59243	AD up vs NAD-ni	0.0236142	2.24029	2.24029	NAD-i up vs NAD-ni	0.162148	0.612194	-1.63347	NAD-i down vs ND	0.01299	0.273265	-3.65945	NAD-ni down vs ND	7.39509	0.257966	0.0465112	1
17546	C9JKZ2	0.0415115	0.724922	1.15085	1.15085	AD up vs ND	0.0811321	0.421756	-2.37104	AD down vs NAD-i	?	?	?	No change between AD and NAD-ni	?	?	?	No change between NAD-i and NAD-ni	0.0188585	2.72872	2.72872	NAD-i up vs ND	?	?	?	No change between NAD-ni and ND	7.81625	0.306207	0.0783512	1
17547	C9J3C1	0.0415115	0.724922	1.15085	1.15085	AD up vs ND	0.0811321	0.421756	-2.37104	AD down vs NAD-i	?	?	?	No change between AD and NAD-ni	?	?	?	No change between NAD-i and NAD-ni	0.0188585	2.72872	2.72872	NAD-i up vs ND	?	?	?	No change between NAD-ni and ND	7.81625	0.306207	0.0783512	1
17549	C9JBD3	0.0415115	0.724922	1.15085	1.15085	AD up vs ND	0.0811321	0.421756	-2.37104	AD down vs NAD-i	?	?	?	No change between AD and NAD-ni	?	?	?	No change between NAD-i and NAD-ni	0.0188585	2.72872	2.72872	NAD-i up vs ND	?	?	?	No change between NAD-ni and ND	7.81625	0.306207	0.0783512	1
13585	Q53FB6	0.0417425	0.695845	1.19279	1.19279	AD up vs ND	0.344739	1.54287	1.54287	AD up vs NAD-i	0.00884986	4.50879	4.50879	AD up vs NAD-ni	0.0450659	2.92234	2.92234	NAD-i up vs NAD-ni	0.569774	0.773098	-1.2935	NAD-i down vs ND	0.0171896	0.264547	-3.78004	NAD-ni down vs ND	3.8471	0.839972	0.800577	1
13621	P05091	0.0417425	0.695845	1.19279	1.19279	AD up vs ND	0.344739	1.54287	1.54287	AD up vs NAD-i	0.00884986	4.50879	4.50879	AD up vs NAD-ni	0.0450659	2.92234	2.92234	NAD-i up vs NAD-ni	0.569774	0.773098	-1.2935	NAD-i down vs ND	0.0171896	0.264547	-3.78004	NAD-ni down vs ND	3.8471	0.839972	0.800577	1
18156	O95428	0.0417448	0.606422	0.775844	-1.28892	AD down vs ND	0.343287	1.81501	1.81501	AD up vs NAD-i	0.0298383	0.0932878	-10.7195	AD down vs NAD-ni	0.0193676	0.0513979	-19.4561	NAD-i down vs NAD-ni	0.179812	0.427459	-2.33941	NAD-i down vs ND	0.0251274	8.31667	8.31667	NAD-ni up vs ND	23.1198	1.53248	0.0441895	1
13627	Q53G35	0.0418036	0.998391	0.999343	-1.00066	AD down vs ND	0.189934	0.640842	-1.56045	AD down vs NAD-i	0.060151	2.0557	2.0557	AD up vs NAD-ni	0.00605487	3.20781	3.20781	NAD-i up vs NAD-ni	0.190539	1.55942	1.55942	NAD-i up vs ND	0.0599526	0.486133	-2.05705	NAD-ni down vs ND	3.84496	0.441402	0.420934	1
13634	P18669	0.0418036	0.998391	0.999343	-1.00066	AD down vs ND	0.189934	0.640842	-1.56045	AD down vs NAD-i	0.060151	2.0557	2.0557	AD up vs NAD-ni	0.00605487	3.20781	3.20781	NAD-i up vs NAD-ni	0.190539	1.55942	1.55942	NAD-i up vs ND	0.0599526	0.486133	-2.05705	NAD-ni down vs ND	3.84496	0.441402	0.420934	1
13635	Q6P6D7	0.0418036	0.998391	0.999343	-1.00066	AD down vs ND	0.189934	0.640842	-1.56045	AD down vs NAD-i	0.060151	2.0557	2.0557	AD up vs NAD-ni	0.00605487	3.20781	3.20781	NAD-i up vs NAD-ni	0.190539	1.55942	1.55942	NAD-i up vs ND	0.0599526	0.486133	-2.05705	NAD-ni down vs ND	3.84496	0.441402	0.420934	1
11587	A0A5C2G5G2	0.0419536	0.081746	0.633989	-1.57732	AD down vs ND	0.0382332	0.570142	-1.75395	AD down vs NAD-i	0.0087902	0.392168	-2.54993	AD down vs NAD-ni	0.223652	0.687843	-1.45382	NAD-i down vs NAD-ni	0.661812	1.11198	1.11198	NAD-i up vs ND	0.126819	1.61663	1.61663	NAD-ni up vs ND	3.97729	0.249643	0.209224	1
9816	A0A5C2GCC8	0.0420477	0.372755	0.643641	-1.55366	AD down vs ND	0.0262782	0.272863	-3.66484	AD down vs NAD-i	0.0148085	0.189738	-5.27043	AD down vs NAD-ni	0.50522	0.695359	-1.43811	NAD-i down vs NAD-ni	0.106082	2.35884	2.35884	NAD-i up vs ND	0.0502804	3.39227	3.39227	NAD-ni up vs ND	4.70486	0.855218	0.424138	1
17464	I3L4J1	0.0421078	0.837813	1.03802	1.03802	AD up vs ND	0.513696	0.886782	-1.12767	AD down vs NAD-i	0.0240699	1.65329	1.65329	AD up vs NAD-ni	0.0078858	1.86437	1.86437	NAD-i up vs NAD-ni	0.395368	1.17055	1.17055	NAD-i up vs ND	0.0339887	0.627853	-1.59273	NAD-ni down vs ND	3.83438	0.137554	0.131538	1
17465	Q9UN37	0.0421078	0.837813	1.03802	1.03802	AD up vs ND	0.513696	0.886782	-1.12767	AD down vs NAD-i	0.0240699	1.65329	1.65329	AD up vs NAD-ni	0.0078858	1.86437	1.86437	NAD-i up vs NAD-ni	0.395368	1.17055	1.17055	NAD-i up vs ND	0.0339887	0.627853	-1.59273	NAD-ni down vs ND	3.83438	0.137554	0.131538	1
17466	Q6PIW4	0.0421078	0.837813	1.03802	1.03802	AD up vs ND	0.513696	0.886782	-1.12767	AD down vs NAD-i	0.0240699	1.65329	1.65329	AD up vs NAD-ni	0.0078858	1.86437	1.86437	NAD-i up vs NAD-ni	0.395368	1.17055	1.17055	NAD-i up vs ND	0.0339887	0.627853	-1.59273	NAD-ni down vs ND	3.83438	0.137554	0.131538	1
17467	B3KNH6	0.0421078	0.837813	1.03802	1.03802	AD up vs ND	0.513696	0.886782	-1.12767	AD down vs NAD-i	0.0240699	1.65329	1.65329	AD up vs NAD-ni	0.0078858	1.86437	1.86437	NAD-i up vs NAD-ni	0.395368	1.17055	1.17055	NAD-i up vs ND	0.0339887	0.627853	-1.59273	NAD-ni down vs ND	3.83438	0.137554	0.131538	1
14861	Q8IUL9	0.0423142	0.182827	0.548085	-1.82453	AD down vs ND	0.443434	0.697166	-1.43438	AD down vs NAD-i	0.00703121	0.170087	-5.87936	AD down vs NAD-ni	0.0276851	0.243969	-4.09889	NAD-i down vs NAD-ni	0.60586	0.786163	-1.272	NAD-i down vs ND	0.0475298	3.22239	3.22239	NAD-ni up vs ND	4.13898	0.813062	0.589321	1
21221	Q53T09	0.0423843	?	?	?	No change between AD and ND	0.0423843	1.07098	1.07098	AD up vs NAD-i	?	?	?	No change between AD and NAD-ni	?	?	?	No change between NAD-i and NAD-ni	?	?	?	No change between NAD-i and ND	?	?	?	No change between NAD-ni and ND	224.939	0.000591235	2.62842e-06	1
21222	P13010	0.0423843	?	?	?	No change between AD and ND	0.0423843	1.07098	1.07098	AD up vs NAD-i	?	?	?	No change between AD and NAD-ni	?	?	?	No change between NAD-i and NAD-ni	?	?	?	No change between NAD-i and ND	?	?	?	No change between NAD-ni and ND	224.939	0.000591235	2.62842e-06	1
12232	P06702	0.0427368	0.0809093	0.625496	-1.59873	AD down vs ND	0.0535581	0.589926	-1.69513	AD down vs NAD-i	0.452256	1.22815	1.22815	AD up vs NAD-ni	0.0178879	2.08187	2.08187	NAD-i up vs NAD-ni	0.814899	1.0603	1.0603	NAD-i up vs ND	0.0265899	0.509299	-1.96348	NAD-ni down vs ND	3.81278	0.257214	0.247357	1
16210	E9PI39	0.0427807	0.709007	1.2671	1.2671	AD up vs ND	0.896422	0.920956	-1.08583	AD down vs NAD-i	0.0144773	6.92558	6.92558	AD up vs NAD-ni	0.0116121	7.51999	7.51999	NAD-i up vs NAD-ni	0.615907	1.37586	1.37586	NAD-i up vs ND	0.0272775	0.18296	-5.46568	NAD-ni down vs ND	3.81128	1.64772	1.58519	1
16213	E9PQ49	0.0427807	0.709007	1.2671	1.2671	AD up vs ND	0.896422	0.920956	-1.08583	AD down vs NAD-i	0.0144773	6.92558	6.92558	AD up vs NAD-ni	0.0116121	7.51999	7.51999	NAD-i up vs NAD-ni	0.615907	1.37586	1.37586	NAD-i up vs ND	0.0272775	0.18296	-5.46568	NAD-ni down vs ND	3.81128	1.64772	1.58519	1
16648	B4DN21	0.0428346	?	?	?	No change between AD and ND	?	?	?	No change between AD and NAD-i	?	?	?	No change between AD and NAD-ni	?	?	?	No change between NAD-i and NAD-ni	?	?	?	No change between NAD-i and ND	0.0428346	3.86504	3.86504	NAD-ni up vs ND	220.221	0.229833	0.00104365	1
16653	Q6PJE5	0.0428346	?	?	?	No change between AD and ND	?	?	?	No change between AD and NAD-i	?	?	?	No change between AD and NAD-ni	?	?	?	No change between NAD-i and NAD-ni	?	?	?	No change between NAD-i and ND	0.0428346	3.86504	3.86504	NAD-ni up vs ND	220.221	0.229833	0.00104365	1
16663	B4DTH2	0.0428346	?	?	?	No change between AD and ND	?	?	?	No change between AD and NAD-i	?	?	?	No change between AD and NAD-ni	?	?	?	No change between NAD-i and NAD-ni	?	?	?	No change between NAD-i and ND	0.0428346	3.86504	3.86504	NAD-ni up vs ND	220.221	0.229833	0.00104365	1
19745	P45877	0.0428964	?	?	?	No change between AD and ND	0.0428964	0.512823	-1.94999	AD down vs NAD-i	?	?	?	No change between AD and NAD-ni	?	?	?	No change between NAD-i and NAD-ni	?	?	?	No change between NAD-i and ND	?	?	?	No change between NAD-ni and ND	21.8229	0.063089	0.0057819	1
19746	A8K2Q6	0.0428964	?	?	?	No change between AD and ND	0.0428964	0.512823	-1.94999	AD down vs NAD-i	?	?	?	No change between AD and NAD-ni	?	?	?	No change between NAD-i and NAD-ni	?	?	?	No change between NAD-i and ND	?	?	?	No change between NAD-ni and ND	21.8229	0.063089	0.0057819	1
427	A0A5C2GGG2	0.0428986	?	?	?	No change between AD and ND	?	?	?	No change between AD and NAD-i	?	?	?	No change between AD and NAD-ni	0.0428986	1.631	1.631	NAD-i up vs NAD-ni	?	?	?	No change between NAD-i and ND	?	?	?	No change between NAD-ni and ND	219.562	0.0300912	0.000137051	1
605	A0A5C2GWI6	0.0428986	?	?	?	No change between AD and ND	?	?	?	No change between AD and NAD-i	?	?	?	No change between AD and NAD-ni	0.0428986	1.631	1.631	NAD-i up vs NAD-ni	?	?	?	No change between NAD-i and ND	?	?	?	No change between NAD-ni and ND	219.562	0.0300912	0.000137051	1
619	A0A5C2GVX8	0.0428986	?	?	?	No change between AD and ND	?	?	?	No change between AD and NAD-i	?	?	?	No change between AD and NAD-ni	0.0428986	1.631	1.631	NAD-i up vs NAD-ni	?	?	?	No change between NAD-i and ND	?	?	?	No change between NAD-ni and ND	219.562	0.0300912	0.000137051	1
1683	A0A5C2GWH0	0.0428986	?	?	?	No change between AD and ND	?	?	?	No change between AD and NAD-i	?	?	?	No change between AD and NAD-ni	0.0428986	1.631	1.631	NAD-i up vs NAD-ni	?	?	?	No change between NAD-i and ND	?	?	?	No change between NAD-ni and ND	219.562	0.0300912	0.000137051	1
3269	A0A5C2GDY1	0.0428986	?	?	?	No change between AD and ND	?	?	?	No change between AD and NAD-i	?	?	?	No change between AD and NAD-ni	0.0428986	1.631	1.631	NAD-i up vs NAD-ni	?	?	?	No change between NAD-i and ND	?	?	?	No change between NAD-ni and ND	219.562	0.0300912	0.000137051	1
3645	A0A5C2GUM0	0.0428986	?	?	?	No change between AD and ND	?	?	?	No change between AD and NAD-i	?	?	?	No change between AD and NAD-ni	0.0428986	1.631	1.631	NAD-i up vs NAD-ni	?	?	?	No change between NAD-i and ND	?	?	?	No change between NAD-ni and ND	219.562	0.0300912	0.000137051	1
3956	A0A2U8J905	0.0428986	?	?	?	No change between AD and ND	?	?	?	No change between AD and NAD-i	?	?	?	No change between AD and NAD-ni	0.0428986	1.631	1.631	NAD-i up vs NAD-ni	?	?	?	No change between NAD-i and ND	?	?	?	No change between NAD-ni and ND	219.562	0.0300912	0.000137051	1
4612	A0N5G2	0.0428986	?	?	?	No change between AD and ND	?	?	?	No change between AD and NAD-i	?	?	?	No change between AD and NAD-ni	0.0428986	1.631	1.631	NAD-i up vs NAD-ni	?	?	?	No change between NAD-i and ND	?	?	?	No change between NAD-ni and ND	219.562	0.0300912	0.000137051	1
6141	A0A5C2G6H9	0.0428986	?	?	?	No change between AD and ND	?	?	?	No change between AD and NAD-i	?	?	?	No change between AD and NAD-ni	0.0428986	1.631	1.631	NAD-i up vs NAD-ni	?	?	?	No change between NAD-i and ND	?	?	?	No change between NAD-ni and ND	219.562	0.0300912	0.000137051	1
8118	A0A068LKQ7	0.0428986	?	?	?	No change between AD and ND	?	?	?	No change between AD and NAD-i	?	?	?	No change between AD and NAD-ni	0.0428986	1.631	1.631	NAD-i up vs NAD-ni	?	?	?	No change between NAD-i and ND	?	?	?	No change between NAD-ni and ND	219.562	0.0300912	0.000137051	1
8298	A0A2U8J8Y9	0.0428986	?	?	?	No change between AD and ND	?	?	?	No change between AD and NAD-i	?	?	?	No change between AD and NAD-ni	0.0428986	1.631	1.631	NAD-i up vs NAD-ni	?	?	?	No change between NAD-i and ND	?	?	?	No change between NAD-ni and ND	219.562	0.0300912	0.000137051	1
8388	Q9UL87	0.0428986	?	?	?	No change between AD and ND	?	?	?	No change between AD and NAD-i	?	?	?	No change between AD and NAD-ni	0.0428986	1.631	1.631	NAD-i up vs NAD-ni	?	?	?	No change between NAD-i and ND	?	?	?	No change between NAD-ni and ND	219.562	0.0300912	0.000137051	1
9006	A0A5C2GFS6	0.0428986	?	?	?	No change between AD and ND	?	?	?	No change between AD and NAD-i	?	?	?	No change between AD and NAD-ni	0.0428986	1.631	1.631	NAD-i up vs NAD-ni	?	?	?	No change between NAD-i and ND	?	?	?	No change between NAD-ni and ND	219.562	0.0300912	0.000137051	1
11213	A0A2U8J907	0.0428986	?	?	?	No change between AD and ND	?	?	?	No change between AD and NAD-i	?	?	?	No change between AD and NAD-ni	0.0428986	1.631	1.631	NAD-i up vs NAD-ni	?	?	?	No change between NAD-i and ND	?	?	?	No change between NAD-ni and ND	219.562	0.0300912	0.000137051	1
11439	A0A5C2GDV2	0.0428986	?	?	?	No change between AD and ND	?	?	?	No change between AD and NAD-i	?	?	?	No change between AD and NAD-ni	0.0428986	1.631	1.631	NAD-i up vs NAD-ni	?	?	?	No change between NAD-i and ND	?	?	?	No change between NAD-ni and ND	219.562	0.0300912	0.000137051	1
11487	A0A2U8J8E3	0.0428986	?	?	?	No change between AD and ND	?	?	?	No change between AD and NAD-i	?	?	?	No change between AD and NAD-ni	0.0428986	1.631	1.631	NAD-i up vs NAD-ni	?	?	?	No change between NAD-i and ND	?	?	?	No change between NAD-ni and ND	219.562	0.0300912	0.000137051	1
14862	D5FZW3	0.0429909	0.213127	0.574327	-1.74117	AD down vs ND	0.642104	0.806577	-1.23981	AD down vs NAD-i	0.00797365	0.179171	-5.58125	AD down vs NAD-ni	0.0201901	0.222138	-4.50171	NAD-i down vs NAD-ni	0.466891	0.712055	-1.40439	NAD-i down vs ND	0.0471538	3.20546	3.20546	NAD-ni up vs ND	4.11228	0.797182	0.581562	1
14866	Q9BXA2	0.0429909	0.213127	0.574327	-1.74117	AD down vs ND	0.642104	0.806577	-1.23981	AD down vs NAD-i	0.00797365	0.179171	-5.58125	AD down vs NAD-ni	0.0201901	0.222138	-4.50171	NAD-i down vs NAD-ni	0.466891	0.712055	-1.40439	NAD-i down vs ND	0.0471538	3.20546	3.20546	NAD-ni up vs ND	4.11228	0.797182	0.581562	1
14895	A9YUX2	0.0429909	0.213127	0.574327	-1.74117	AD down vs ND	0.642104	0.806577	-1.23981	AD down vs NAD-i	0.00797365	0.179171	-5.58125	AD down vs NAD-ni	0.0201901	0.222138	-4.50171	NAD-i down vs NAD-ni	0.466891	0.712055	-1.40439	NAD-i down vs ND	0.0471538	3.20546	3.20546	NAD-ni up vs ND	4.11228	0.797182	0.581562	1
14916	E9M263	0.0429909	0.213127	0.574327	-1.74117	AD down vs ND	0.642104	0.806577	-1.23981	AD down vs NAD-i	0.00797365	0.179171	-5.58125	AD down vs NAD-ni	0.0201901	0.222138	-4.50171	NAD-i down vs NAD-ni	0.466891	0.712055	-1.40439	NAD-i down vs ND	0.0471538	3.20546	3.20546	NAD-ni up vs ND	4.11228	0.797182	0.581562	1
14856	A0A2S1CVU8	0.043231	0.221688	0.586941	-1.70375	AD down vs ND	0.635595	0.806577	-1.23981	AD down vs NAD-i	0.00795831	0.185157	-5.40081	AD down vs NAD-ni	0.0204167	0.229559	-4.35617	NAD-i down vs NAD-ni	0.486771	0.727694	-1.3742	NAD-i down vs ND	0.0453962	3.16996	3.16996	NAD-ni up vs ND	4.10293	0.764707	0.559143	1
16204	E9PK01	0.0433287	0.584116	1.41638	1.41638	AD up vs ND	0.883204	1.09726	1.09726	AD up vs NAD-i	0.0114855	7.53114	7.53114	AD up vs NAD-ni	0.0147314	6.8636	6.8636	NAD-i up vs NAD-ni	0.687136	1.29084	1.29084	NAD-i up vs ND	0.0291861	0.18807	-5.31718	NAD-ni down vs ND	3.79279	1.63548	1.58109	1
16206	B2RAR6	0.0433287	0.584116	1.41638	1.41638	AD up vs ND	0.883204	1.09726	1.09726	AD up vs NAD-i	0.0114855	7.53114	7.53114	AD up vs NAD-ni	0.0147314	6.8636	6.8636	NAD-i up vs NAD-ni	0.687136	1.29084	1.29084	NAD-i up vs ND	0.0291861	0.18807	-5.31718	NAD-ni down vs ND	3.79279	1.63548	1.58109	1
16207	P29692	0.0433287	0.584116	1.41638	1.41638	AD up vs ND	0.883204	1.09726	1.09726	AD up vs NAD-i	0.0114855	7.53114	7.53114	AD up vs NAD-ni	0.0147314	6.8636	6.8636	NAD-i up vs NAD-ni	0.687136	1.29084	1.29084	NAD-i up vs ND	0.0291861	0.18807	-5.31718	NAD-ni down vs ND	3.79279	1.63548	1.58109	1
16214	D3DWK1	0.0433287	0.584116	1.41638	1.41638	AD up vs ND	0.883204	1.09726	1.09726	AD up vs NAD-i	0.0114855	7.53114	7.53114	AD up vs NAD-ni	0.0147314	6.8636	6.8636	NAD-i up vs NAD-ni	0.687136	1.29084	1.29084	NAD-i up vs ND	0.0291861	0.18807	-5.31718	NAD-ni down vs ND	3.79279	1.63548	1.58109	1
16218	Q9H7G6	0.0433287	0.584116	1.41638	1.41638	AD up vs ND	0.883204	1.09726	1.09726	AD up vs NAD-i	0.0114855	7.53114	7.53114	AD up vs NAD-ni	0.0147314	6.8636	6.8636	NAD-i up vs NAD-ni	0.687136	1.29084	1.29084	NAD-i up vs ND	0.0291861	0.18807	-5.31718	NAD-ni down vs ND	3.79279	1.63548	1.58109	1
16221	E9PRY8	0.0433287	0.584116	1.41638	1.41638	AD up vs ND	0.883204	1.09726	1.09726	AD up vs NAD-i	0.0114855	7.53114	7.53114	AD up vs NAD-ni	0.0147314	6.8636	6.8636	NAD-i up vs NAD-ni	0.687136	1.29084	1.29084	NAD-i up vs ND	0.0291861	0.18807	-5.31718	NAD-ni down vs ND	3.79279	1.63548	1.58109	1
16222	A0A087X1X7	0.0433287	0.584116	1.41638	1.41638	AD up vs ND	0.883204	1.09726	1.09726	AD up vs NAD-i	0.0114855	7.53114	7.53114	AD up vs NAD-ni	0.0147314	6.8636	6.8636	NAD-i up vs NAD-ni	0.687136	1.29084	1.29084	NAD-i up vs ND	0.0291861	0.18807	-5.31718	NAD-ni down vs ND	3.79279	1.63548	1.58109	1
16227	Q71RH4	0.0433287	0.584116	1.41638	1.41638	AD up vs ND	0.883204	1.09726	1.09726	AD up vs NAD-i	0.0114855	7.53114	7.53114	AD up vs NAD-ni	0.0147314	6.8636	6.8636	NAD-i up vs NAD-ni	0.687136	1.29084	1.29084	NAD-i up vs ND	0.0291861	0.18807	-5.31718	NAD-ni down vs ND	3.79279	1.63548	1.58109	1
14165	Q9NQT3	0.0434734	0.389511	0.581924	-1.71844	AD down vs ND	0.80999	0.877036	-1.1402	AD down vs NAD-i	0.0113427	0.122121	-8.1886	AD down vs NAD-ni	0.0149129	0.139243	-7.1817	NAD-i down vs NAD-ni	0.508611	0.663512	-1.50713	NAD-i down vs ND	0.0503791	4.76514	4.76514	NAD-ni up vs ND	5.09573	1.1793	0.462857	1
14167	P78461	0.0434734	0.389511	0.581924	-1.71844	AD down vs ND	0.80999	0.877036	-1.1402	AD down vs NAD-i	0.0113427	0.122121	-8.1886	AD down vs NAD-ni	0.0149129	0.139243	-7.1817	NAD-i down vs NAD-ni	0.508611	0.663512	-1.50713	NAD-i down vs ND	0.0503791	4.76514	4.76514	NAD-ni up vs ND	5.09573	1.1793	0.462857	1
14178	Q6J1Z9	0.0434734	0.389511	0.581924	-1.71844	AD down vs ND	0.80999	0.877036	-1.1402	AD down vs NAD-i	0.0113427	0.122121	-8.1886	AD down vs NAD-ni	0.0149129	0.139243	-7.1817	NAD-i down vs NAD-ni	0.508611	0.663512	-1.50713	NAD-i down vs ND	0.0503791	4.76514	4.76514	NAD-ni up vs ND	5.09573	1.1793	0.462857	1
14185	Q86YL2	0.0434734	0.389511	0.581924	-1.71844	AD down vs ND	0.80999	0.877036	-1.1402	AD down vs NAD-i	0.0113427	0.122121	-8.1886	AD down vs NAD-ni	0.0149129	0.139243	-7.1817	NAD-i down vs NAD-ni	0.508611	0.663512	-1.50713	NAD-i down vs ND	0.0503791	4.76514	4.76514	NAD-ni up vs ND	5.09573	1.1793	0.462857	1
18363	A0A2P0ZHX7	0.0436959	0.365159	1.33309	1.33309	AD up vs ND	?	?	?	No change between AD and NAD-i	0.0301379	4.02613	4.02613	AD up vs NAD-ni	?	?	?	No change between NAD-i and NAD-ni	?	?	?	No change between NAD-i and ND	0.0318202	0.33111	-3.02014	NAD-ni down vs ND	21.8854	0.336933	0.0153953	1
1097	A0A5C2GST3	0.0439168	0.193124	1.32815	1.32815	AD up vs ND	0.504931	0.868398	-1.15155	AD down vs NAD-i	0.0711833	0.64304	-1.55511	AD down vs NAD-ni	0.201439	0.74049	-1.35046	NAD-i down vs NAD-ni	0.0621764	1.52943	1.52943	NAD-i up vs ND	0.0073298	2.06543	2.06543	NAD-ni up vs ND	3.77324	0.178953	0.173899	1
11927	A0A5C2GXJ3	0.0440785	0.932774	0.978501	-1.02197	AD down vs ND	0.159242	0.683706	-1.46262	AD down vs NAD-i	0.0756945	1.70466	1.70466	AD up vs NAD-ni	0.00637694	2.49326	2.49326	NAD-i up vs NAD-ni	0.182299	1.43117	1.43117	NAD-i up vs ND	0.0660094	0.574016	-1.74211	NAD-ni down vs ND	3.76792	0.270396	0.26313	1
12831	T1R7M6	0.0441432	0.12286	2.96542	2.96542	AD up vs ND	0.53463	1.47798	1.47798	AD up vs NAD-i	0.0283903	0.099363	-10.0641	AD down vs NAD-ni	0.0225336	0.0672287	-14.8746	NAD-i down vs NAD-ni	0.35077	2.0064	2.0064	NAD-i up vs ND	0.00938749	29.8444	29.8444	NAD-ni up vs ND	5.78632	1.50011	0.432085	1
12832	T1R7N1	0.0441432	0.12286	2.96542	2.96542	AD up vs ND	0.53463	1.47798	1.47798	AD up vs NAD-i	0.0283903	0.099363	-10.0641	AD down vs NAD-ni	0.0225336	0.0672287	-14.8746	NAD-i down vs NAD-ni	0.35077	2.0064	2.0064	NAD-i up vs ND	0.00938749	29.8444	29.8444	NAD-ni up vs ND	5.78632	1.50011	0.432085	1
12834	T1R7Q9	0.0441432	0.12286	2.96542	2.96542	AD up vs ND	0.53463	1.47798	1.47798	AD up vs NAD-i	0.0283903	0.099363	-10.0641	AD down vs NAD-ni	0.0225336	0.0672287	-14.8746	NAD-i down vs NAD-ni	0.35077	2.0064	2.0064	NAD-i up vs ND	0.00938749	29.8444	29.8444	NAD-ni up vs ND	5.78632	1.50011	0.432085	1
12835	T1R7N3	0.0441432	0.12286	2.96542	2.96542	AD up vs ND	0.53463	1.47798	1.47798	AD up vs NAD-i	0.0283903	0.099363	-10.0641	AD down vs NAD-ni	0.0225336	0.0672287	-14.8746	NAD-i down vs NAD-ni	0.35077	2.0064	2.0064	NAD-i up vs ND	0.00938749	29.8444	29.8444	NAD-ni up vs ND	5.78632	1.50011	0.432085	1
12840	T1R7A8	0.0441432	0.12286	2.96542	2.96542	AD up vs ND	0.53463	1.47798	1.47798	AD up vs NAD-i	0.0283903	0.099363	-10.0641	AD down vs NAD-ni	0.0225336	0.0672287	-14.8746	NAD-i down vs NAD-ni	0.35077	2.0064	2.0064	NAD-i up vs ND	0.00938749	29.8444	29.8444	NAD-ni up vs ND	5.78632	1.50011	0.432085	1
12841	Q14887	0.0441432	0.12286	2.96542	2.96542	AD up vs ND	0.53463	1.47798	1.47798	AD up vs NAD-i	0.0283903	0.099363	-10.0641	AD down vs NAD-ni	0.0225336	0.0672287	-14.8746	NAD-i down vs NAD-ni	0.35077	2.0064	2.0064	NAD-i up vs ND	0.00938749	29.8444	29.8444	NAD-ni up vs ND	5.78632	1.50011	0.432085	1
18594	A0A5C2GD57	0.0441893	0.522644	0.694937	-1.43898	AD down vs ND	0.239401	2.06116	2.06116	AD up vs NAD-i	0.191811	0.421538	-2.37226	AD down vs NAD-ni	0.0110325	0.204515	-4.88963	NAD-i down vs NAD-ni	0.0250257	0.337157	-2.96597	NAD-i down vs ND	0.274097	1.64857	1.64857	NAD-ni up vs ND	5.05538	0.658042	0.260333	1
13384	A0A0C4DFM8	0.044287	0.0110849	0.333161	-3.00155	AD down vs ND	0.0509595	0.453965	-2.20281	AD down vs NAD-i	0.0239632	0.360875	-2.77104	AD down vs NAD-ni	0.567626	0.794941	-1.25796	NAD-i down vs NAD-ni	0.409194	0.733893	-1.3626	NAD-i down vs ND	0.841199	0.923204	-1.08318	NAD-ni down vs ND	3.76109	0.55344	0.539545	1
2099	A0A5C2FZP7	0.0443112	0.0365486	52.599	52.599	AD up vs ND	0.0320535	30.1279	30.1279	AD up vs NAD-i	0.0140151	103.445	103.445	AD up vs NAD-ni	0.262635	3.43351	3.43351	NAD-i up vs NAD-ni	0.646823	1.74585	1.74585	NAD-i up vs ND	0.581569	0.508475	-1.96667	NAD-ni down vs ND	10.1566	4.62098	0.454973	1
16178	V9HW59	0.0445832	0.0532911	0.32978	-3.03232	AD down vs ND	0.118425	0.448949	-2.22742	AD down vs NAD-i	0.360902	1.624	1.624	AD up vs NAD-ni	0.0294216	3.61734	3.61734	NAD-i up vs NAD-ni	0.556019	0.73456	-1.36136	NAD-i down vs ND	0.014668	0.203066	-4.9245	NAD-ni down vs ND	3.88306	0.966012	0.829253	1
16181	Q6P452	0.0445832	0.0532911	0.32978	-3.03232	AD down vs ND	0.118425	0.448949	-2.22742	AD down vs NAD-i	0.360902	1.624	1.624	AD up vs NAD-ni	0.0294216	3.61734	3.61734	NAD-i up vs NAD-ni	0.556019	0.73456	-1.36136	NAD-i down vs ND	0.014668	0.203066	-4.9245	NAD-ni down vs ND	3.88306	0.966012	0.829253	1
17595	B4DL49	0.0446166	0.155266	2.07403	2.07403	AD up vs ND	0.980033	1.01225	1.01225	AD up vs NAD-i	0.0182741	4.17386	4.17386	AD up vs NAD-ni	0.0136863	4.12334	4.12334	NAD-i up vs NAD-ni	0.133598	2.04893	2.04893	NAD-i up vs ND	0.171344	0.496909	-2.01244	NAD-ni down vs ND	3.88191	0.848039	0.728197	1
17601	A8K2H4	0.0446166	0.155266	2.07403	2.07403	AD up vs ND	0.980033	1.01225	1.01225	AD up vs NAD-i	0.0182741	4.17386	4.17386	AD up vs NAD-ni	0.0136863	4.12334	4.12334	NAD-i up vs NAD-ni	0.133598	2.04893	2.04893	NAD-i up vs ND	0.171344	0.496909	-2.01244	NAD-ni down vs ND	3.88191	0.848039	0.728197	1
17611	P07858	0.0446166	0.155266	2.07403	2.07403	AD up vs ND	0.980033	1.01225	1.01225	AD up vs NAD-i	0.0182741	4.17386	4.17386	AD up vs NAD-ni	0.0136863	4.12334	4.12334	NAD-i up vs NAD-ni	0.133598	2.04893	2.04893	NAD-i up vs ND	0.171344	0.496909	-2.01244	NAD-ni down vs ND	3.88191	0.848039	0.728197	1
13631	B4DKL5	0.0448802	0.99815	1.00079	1.00079	AD up vs ND	0.194853	0.632319	-1.58148	AD down vs NAD-i	0.0633446	2.09699	2.09699	AD up vs NAD-ni	0.00656073	3.31634	3.31634	NAD-i up vs NAD-ni	0.194144	1.58273	1.58273	NAD-i up vs ND	0.0635849	0.47725	-2.09534	NAD-ni down vs ND	3.74187	0.466853	0.45747	1
16705	Q59EG0	0.0448863	0.146343	0.229333	-4.36047	AD down vs ND	0.436894	0.572217	-1.74759	AD down vs NAD-i	0.0113279	0.0565257	-17.6911	AD down vs NAD-ni	0.0309018	0.0987836	-10.1231	NAD-i down vs NAD-ni	0.351597	0.40078	-2.49514	NAD-i down vs ND	0.181952	4.05715	4.05715	NAD-ni up vs ND	7.04501	2.00236	0.378965	1
14918	Q8IZI0	0.0451235	0.193721	0.538547	-1.85685	AD down vs ND	0.52985	0.732738	-1.36474	AD down vs NAD-i	0.00789753	0.159804	-6.25767	AD down vs NAD-ni	0.0253289	0.218091	-4.58524	NAD-i down vs NAD-ni	0.533808	0.734979	-1.36058	NAD-i down vs ND	0.0508973	3.37005	3.37005	NAD-ni up vs ND	4.03135	0.885776	0.659166	1
18938	P55058	0.0455994	?	?	?	No change between AD and ND	?	?	?	No change between AD and NAD-i	?	?	?	No change between AD and NAD-ni	0.0404868	0.2473	-4.04367	NAD-i down vs NAD-ni	0.181776	1.41904	1.41904	NAD-i up vs ND	0.0323924	5.73813	5.73813	NAD-ni up vs ND	239.965	0.47773	0.000995416	1
18939	B3KUE5	0.0455994	?	?	?	No change between AD and ND	?	?	?	No change between AD and NAD-i	?	?	?	No change between AD and NAD-ni	0.0404868	0.2473	-4.04367	NAD-i down vs NAD-ni	0.181776	1.41904	1.41904	NAD-i up vs ND	0.0323924	5.73813	5.73813	NAD-ni up vs ND	239.965	0.47773	0.000995416	1
18940	Q53H91	0.0455994	?	?	?	No change between AD and ND	?	?	?	No change between AD and NAD-i	?	?	?	No change between AD and NAD-ni	0.0404868	0.2473	-4.04367	NAD-i down vs NAD-ni	0.181776	1.41904	1.41904	NAD-i up vs ND	0.0323924	5.73813	5.73813	NAD-ni up vs ND	239.965	0.47773	0.000995416	1
2960	A0A5C2FUI3	0.0456417	0.224058	1.28637	1.28637	AD up vs ND	0.442619	0.855839	-1.16844	AD down vs NAD-i	0.0661016	0.650063	-1.53831	AD down vs NAD-ni	0.219306	0.759562	-1.31655	NAD-i down vs NAD-ni	0.0611862	1.50305	1.50305	NAD-i up vs ND	0.00797516	1.97883	1.97883	NAD-ni up vs ND	3.71763	0.160728	0.158524	1
4845	A0A5C2G172	0.0456417	0.224058	1.28637	1.28637	AD up vs ND	0.442619	0.855839	-1.16844	AD down vs NAD-i	0.0661016	0.650063	-1.53831	AD down vs NAD-ni	0.219306	0.759562	-1.31655	NAD-i down vs NAD-ni	0.0611862	1.50305	1.50305	NAD-i up vs ND	0.00797516	1.97883	1.97883	NAD-ni up vs ND	3.71763	0.160728	0.158524	1
7751	A0A5C2G2J6	0.0456417	0.224058	1.28637	1.28637	AD up vs ND	0.442619	0.855839	-1.16844	AD down vs NAD-i	0.0661016	0.650063	-1.53831	AD down vs NAD-ni	0.219306	0.759562	-1.31655	NAD-i down vs NAD-ni	0.0611862	1.50305	1.50305	NAD-i up vs ND	0.00797516	1.97883	1.97883	NAD-ni up vs ND	3.71763	0.160728	0.158524	1
8175	A0A5C2GJI1	0.0456417	0.224058	1.28637	1.28637	AD up vs ND	0.442619	0.855839	-1.16844	AD down vs NAD-i	0.0661016	0.650063	-1.53831	AD down vs NAD-ni	0.219306	0.759562	-1.31655	NAD-i down vs NAD-ni	0.0611862	1.50305	1.50305	NAD-i up vs ND	0.00797516	1.97883	1.97883	NAD-ni up vs ND	3.71763	0.160728	0.158524	1
9509	A0A5C2GRW0	0.0456417	0.224058	1.28637	1.28637	AD up vs ND	0.442619	0.855839	-1.16844	AD down vs NAD-i	0.0661016	0.650063	-1.53831	AD down vs NAD-ni	0.219306	0.759562	-1.31655	NAD-i down vs NAD-ni	0.0611862	1.50305	1.50305	NAD-i up vs ND	0.00797516	1.97883	1.97883	NAD-ni up vs ND	3.71763	0.160728	0.158524	1
9570	A0A5C2GMW0	0.0456417	0.224058	1.28637	1.28637	AD up vs ND	0.442619	0.855839	-1.16844	AD down vs NAD-i	0.0661016	0.650063	-1.53831	AD down vs NAD-ni	0.219306	0.759562	-1.31655	NAD-i down vs NAD-ni	0.0611862	1.50305	1.50305	NAD-i up vs ND	0.00797516	1.97883	1.97883	NAD-ni up vs ND	3.71763	0.160728	0.158524	1
14846	Q9GZL9	0.0457381	0.193593	0.538547	-1.85685	AD down vs ND	0.502268	0.717105	-1.3945	AD down vs NAD-i	0.0078841	0.159804	-6.25767	AD down vs NAD-ni	0.0269158	0.222846	-4.48741	NAD-i down vs NAD-ni	0.562134	0.751002	-1.33156	NAD-i down vs ND	0.0508381	3.37005	3.37005	NAD-ni up vs ND	4.00889	0.880284	0.658749	1
14853	A0A2R8Y7R2	0.0457381	0.193593	0.538547	-1.85685	AD down vs ND	0.502268	0.717105	-1.3945	AD down vs NAD-i	0.0078841	0.159804	-6.25767	AD down vs NAD-ni	0.0269158	0.222846	-4.48741	NAD-i down vs NAD-ni	0.562134	0.751002	-1.33156	NAD-i down vs ND	0.0508381	3.37005	3.37005	NAD-ni up vs ND	4.00889	0.880284	0.658749	1
14854	Q9BWV6	0.0457381	0.193593	0.538547	-1.85685	AD down vs ND	0.502268	0.717105	-1.3945	AD down vs NAD-i	0.0078841	0.159804	-6.25767	AD down vs NAD-ni	0.0269158	0.222846	-4.48741	NAD-i down vs NAD-ni	0.562134	0.751002	-1.33156	NAD-i down vs ND	0.0508381	3.37005	3.37005	NAD-ni up vs ND	4.00889	0.880284	0.658749	1
14876	B3VL86	0.0457381	0.193593	0.538547	-1.85685	AD down vs ND	0.502268	0.717105	-1.3945	AD down vs NAD-i	0.0078841	0.159804	-6.25767	AD down vs NAD-ni	0.0269158	0.222846	-4.48741	NAD-i down vs NAD-ni	0.562134	0.751002	-1.33156	NAD-i down vs ND	0.0508381	3.37005	3.37005	NAD-ni up vs ND	4.00889	0.880284	0.658749	1
14877	F8W6P5	0.0457381	0.193593	0.538547	-1.85685	AD down vs ND	0.502268	0.717105	-1.3945	AD down vs NAD-i	0.0078841	0.159804	-6.25767	AD down vs NAD-ni	0.0269158	0.222846	-4.48741	NAD-i down vs NAD-ni	0.562134	0.751002	-1.33156	NAD-i down vs ND	0.0508381	3.37005	3.37005	NAD-ni up vs ND	4.00889	0.880284	0.658749	1
14898	Q14473	0.0457381	0.193593	0.538547	-1.85685	AD down vs ND	0.502268	0.717105	-1.3945	AD down vs NAD-i	0.0078841	0.159804	-6.25767	AD down vs NAD-ni	0.0269158	0.222846	-4.48741	NAD-i down vs NAD-ni	0.562134	0.751002	-1.33156	NAD-i down vs ND	0.0508381	3.37005	3.37005	NAD-ni up vs ND	4.00889	0.880284	0.658749	1
14912	Q0Z944	0.0457381	0.193593	0.538547	-1.85685	AD down vs ND	0.502268	0.717105	-1.3945	AD down vs NAD-i	0.0078841	0.159804	-6.25767	AD down vs NAD-ni	0.0269158	0.222846	-4.48741	NAD-i down vs NAD-ni	0.562134	0.751002	-1.33156	NAD-i down vs ND	0.0508381	3.37005	3.37005	NAD-ni up vs ND	4.00889	0.880284	0.658749	1
14914	B5ANL9	0.0457381	0.193593	0.538547	-1.85685	AD down vs ND	0.502268	0.717105	-1.3945	AD down vs NAD-i	0.0078841	0.159804	-6.25767	AD down vs NAD-ni	0.0269158	0.222846	-4.48741	NAD-i down vs NAD-ni	0.562134	0.751002	-1.33156	NAD-i down vs ND	0.0508381	3.37005	3.37005	NAD-ni up vs ND	4.00889	0.880284	0.658749	1
5235	A0A5C2G7Y5	0.045993	0.0176751	0.206884	-4.83362	AD down vs ND	0.143291	0.485862	-2.0582	AD down vs NAD-i	?	?	?	No change between AD and NAD-ni	?	?	?	No change between NAD-i and NAD-ni	0.146799	0.425809	-2.34847	NAD-i down vs ND	?	?	?	No change between NAD-ni and ND	5.37319	0.638891	0.356711	1
14849	Q6V0K9	0.0460136	0.200486	0.549007	-1.82147	AD down vs ND	0.496146	0.717105	-1.3945	AD down vs NAD-i	0.00788351	0.164119	-6.09313	AD down vs NAD-ni	0.0272973	0.228864	-4.36941	NAD-i down vs NAD-ni	0.582823	0.765588	-1.30619	NAD-i down vs ND	0.0492596	3.34517	3.34517	NAD-ni up vs ND	3.99893	0.852741	0.639727	1
14886	Q52MT0	0.0460136	0.200486	0.549007	-1.82147	AD down vs ND	0.496146	0.717105	-1.3945	AD down vs NAD-i	0.00788351	0.164119	-6.09313	AD down vs NAD-ni	0.0272973	0.228864	-4.36941	NAD-i down vs NAD-ni	0.582823	0.765588	-1.30619	NAD-i down vs ND	0.0492596	3.34517	3.34517	NAD-ni up vs ND	3.99893	0.852741	0.639727	1
14902	E9NGZ5	0.0460136	0.200486	0.549007	-1.82147	AD down vs ND	0.496146	0.717105	-1.3945	AD down vs NAD-i	0.00788351	0.164119	-6.09313	AD down vs NAD-ni	0.0272973	0.228864	-4.36941	NAD-i down vs NAD-ni	0.582823	0.765588	-1.30619	NAD-i down vs ND	0.0492596	3.34517	3.34517	NAD-ni up vs ND	3.99893	0.852741	0.639727	1
14919	Q9BWU5	0.0460136	0.200486	0.549007	-1.82147	AD down vs ND	0.496146	0.717105	-1.3945	AD down vs NAD-i	0.00788351	0.164119	-6.09313	AD down vs NAD-ni	0.0272973	0.228864	-4.36941	NAD-i down vs NAD-ni	0.582823	0.765588	-1.30619	NAD-i down vs ND	0.0492596	3.34517	3.34517	NAD-ni up vs ND	3.99893	0.852741	0.639727	1
15276	B4DWQ9	0.0462074	0.0256246	0.217133	-4.60548	AD down vs ND	0.0111554	0.164842	-6.06643	AD down vs NAD-i	0.0476115	0.240366	-4.16032	AD down vs NAD-ni	0.567283	1.45816	1.45816	NAD-i up vs NAD-ni	0.650786	1.31722	1.31722	NAD-i up vs ND	0.876595	0.903341	-1.107	NAD-ni down vs ND	3.69993	1.46807	1.45487	1
15282	B4DQ54	0.0462074	0.0256246	0.217133	-4.60548	AD down vs ND	0.0111554	0.164842	-6.06643	AD down vs NAD-i	0.0476115	0.240366	-4.16032	AD down vs NAD-ni	0.567283	1.45816	1.45816	NAD-i up vs NAD-ni	0.650786	1.31722	1.31722	NAD-i up vs ND	0.876595	0.903341	-1.107	NAD-ni down vs ND	3.69993	1.46807	1.45487	1
15283	Q9UBD6	0.0462074	0.0256246	0.217133	-4.60548	AD down vs ND	0.0111554	0.164842	-6.06643	AD down vs NAD-i	0.0476115	0.240366	-4.16032	AD down vs NAD-ni	0.567283	1.45816	1.45816	NAD-i up vs NAD-ni	0.650786	1.31722	1.31722	NAD-i up vs ND	0.876595	0.903341	-1.107	NAD-ni down vs ND	3.69993	1.46807	1.45487	1
14851	Q9UP81	0.0462444	0.227539	0.565361	-1.76878	AD down vs ND	0.708898	0.832509	-1.20119	AD down vs NAD-i	0.00898147	0.167121	-5.98369	AD down vs NAD-ni	0.0199018	0.200744	-4.98148	NAD-i down vs NAD-ni	0.436877	0.679104	-1.47253	NAD-i down vs ND	0.0501996	3.38294	3.38294	NAD-ni up vs ND	3.99065	0.875769	0.658366	1
14915	Q14484	0.0462444	0.227539	0.565361	-1.76878	AD down vs ND	0.708898	0.832509	-1.20119	AD down vs NAD-i	0.00898147	0.167121	-5.98369	AD down vs NAD-ni	0.0199018	0.200744	-4.98148	NAD-i down vs NAD-ni	0.436877	0.679104	-1.47253	NAD-i down vs ND	0.0501996	3.38294	3.38294	NAD-ni up vs ND	3.99065	0.875769	0.658366	1
14921	Q3LR79	0.0462444	0.227539	0.565361	-1.76878	AD down vs ND	0.708898	0.832509	-1.20119	AD down vs NAD-i	0.00898147	0.167121	-5.98369	AD down vs NAD-ni	0.0199018	0.200744	-4.98148	NAD-i down vs NAD-ni	0.436877	0.679104	-1.47253	NAD-i down vs ND	0.0501996	3.38294	3.38294	NAD-ni up vs ND	3.99065	0.875769	0.658366	1
5859	A0A5C2FXS2	0.046457	0.0293793	11.9341	11.9341	AD up vs ND	0.115672	2.05372	2.05372	AD up vs NAD-i	0.0288012	18.5508	18.5508	AD up vs NAD-ni	0.0381989	9.03278	9.03278	NAD-i up vs NAD-ni	0.0413651	5.81098	5.81098	NAD-i up vs ND	0.161684	0.643321	-1.55443	NAD-ni down vs ND	249.934	1.23611	0.00164858	1
6821	A0A5C2GJ20	0.046457	0.0293793	11.9341	11.9341	AD up vs ND	0.115672	2.05372	2.05372	AD up vs NAD-i	0.0288012	18.5508	18.5508	AD up vs NAD-ni	0.0381989	9.03278	9.03278	NAD-i up vs NAD-ni	0.0413651	5.81098	5.81098	NAD-i up vs ND	0.161684	0.643321	-1.55443	NAD-ni down vs ND	249.934	1.23611	0.00164858	1
14857	Q9UBV6	0.0464914	0.235028	0.576341	-1.73508	AD down vs ND	0.704211	0.832509	-1.20119	AD down vs NAD-i	0.00897485	0.172161	-5.80853	AD down vs NAD-ni	0.0200667	0.206797	-4.83565	NAD-i down vs NAD-ni	0.451893	0.692294	-1.44447	NAD-i down vs ND	0.0486857	3.3477	3.3477	NAD-ni up vs ND	3.98185	0.844819	0.636503	1
14897	Q4TZM4	0.0464914	0.235028	0.576341	-1.73508	AD down vs ND	0.704211	0.832509	-1.20119	AD down vs NAD-i	0.00897485	0.172161	-5.80853	AD down vs NAD-ni	0.0200667	0.206797	-4.83565	NAD-i down vs NAD-ni	0.451893	0.692294	-1.44447	NAD-i down vs ND	0.0486857	3.3477	3.3477	NAD-ni up vs ND	3.98185	0.844819	0.636503	1
17633	H7C3F9	0.0465743	0.125888	0.593919	-1.68373	AD down vs ND	0.764628	0.916258	-1.0914	AD down vs NAD-i	0.0387236	3.01141	3.01141	AD up vs NAD-ni	0.0285512	3.28664	3.28664	NAD-i up vs NAD-ni	0.19286	0.648201	-1.54273	NAD-i down vs ND	0.00782824	0.197223	-5.07041	NAD-ni down vs ND	4.19419	0.378266	0.240501	1
13638	B4DJA4	0.046836	0.999986	1.00001	1.00001	AD up vs ND	0.22422	0.588977	-1.69786	AD down vs NAD-i	0.058175	2.55625	2.55625	AD up vs NAD-ni	0.00699905	4.34014	4.34014	NAD-i up vs NAD-ni	0.224214	1.69787	1.69787	NAD-i up vs ND	0.0581766	0.391201	-2.55623	NAD-ni down vs ND	3.68055	0.703709	0.701054	1
15954	B7Z4M3	0.0468939	0.0215023	0.299644	-3.3373	AD down vs ND	0.0356842	0.348754	-2.86735	AD down vs NAD-i	?	?	?	No change between AD and NAD-ni	?	?	?	No change between NAD-i and NAD-ni	0.532114	0.859182	-1.1639	NAD-i down vs ND	?	?	?	No change between NAD-ni and ND	10.0349	0.211079	0.0315517	1
15956	E9PDI2	0.0468939	0.0215023	0.299644	-3.3373	AD down vs ND	0.0356842	0.348754	-2.86735	AD down vs NAD-i	?	?	?	No change between AD and NAD-ni	?	?	?	No change between NAD-i and NAD-ni	0.532114	0.859182	-1.1639	NAD-i down vs ND	?	?	?	No change between NAD-ni and ND	10.0349	0.211079	0.0315517	1
15957	P40123	0.0468939	0.0215023	0.299644	-3.3373	AD down vs ND	0.0356842	0.348754	-2.86735	AD down vs NAD-i	?	?	?	No change between AD and NAD-ni	?	?	?	No change between NAD-i and NAD-ni	0.532114	0.859182	-1.1639	NAD-i down vs ND	?	?	?	No change between NAD-ni and ND	10.0349	0.211079	0.0315517	1
15959	B7Z385	0.0468939	0.0215023	0.299644	-3.3373	AD down vs ND	0.0356842	0.348754	-2.86735	AD down vs NAD-i	?	?	?	No change between AD and NAD-ni	?	?	?	No change between NAD-i and NAD-ni	0.532114	0.859182	-1.1639	NAD-i down vs ND	?	?	?	No change between NAD-ni and ND	10.0349	0.211079	0.0315517	1
15963	A0A087X0J3	0.0468939	0.0215023	0.299644	-3.3373	AD down vs ND	0.0356842	0.348754	-2.86735	AD down vs NAD-i	?	?	?	No change between AD and NAD-ni	?	?	?	No change between NAD-i and NAD-ni	0.532114	0.859182	-1.1639	NAD-i down vs ND	?	?	?	No change between NAD-ni and ND	10.0349	0.211079	0.0315517	1
15968	Q5JPJ8	0.0468939	0.0215023	0.299644	-3.3373	AD down vs ND	0.0356842	0.348754	-2.86735	AD down vs NAD-i	?	?	?	No change between AD and NAD-ni	?	?	?	No change between NAD-i and NAD-ni	0.532114	0.859182	-1.1639	NAD-i down vs ND	?	?	?	No change between NAD-ni and ND	10.0349	0.211079	0.0315517	1
15972	A0A087WZ15	0.0468939	0.0215023	0.299644	-3.3373	AD down vs ND	0.0356842	0.348754	-2.86735	AD down vs NAD-i	?	?	?	No change between AD and NAD-ni	?	?	?	No change between NAD-i and NAD-ni	0.532114	0.859182	-1.1639	NAD-i down vs ND	?	?	?	No change between NAD-ni and ND	10.0349	0.211079	0.0315517	1
3461	A0A5C2GNQ0	0.0470204	0.098885	1.27037	1.27037	AD up vs ND	0.305492	0.867029	-1.15336	AD down vs NAD-i	0.282517	0.850411	-1.1759	AD down vs NAD-ni	0.895081	0.980833	-1.01954	NAD-i down vs NAD-ni	0.015042	1.4652	1.4652	NAD-i up vs ND	0.0173093	1.49383	1.49383	NAD-ni up vs ND	3.67493	0.0732971	0.0731324	1
21107	O75629	0.0470972	?	?	?	No change between AD and ND	?	?	?	No change between AD and NAD-i	?	?	?	No change between AD and NAD-ni	?	?	?	No change between NAD-i and NAD-ni	0.0470972	0.924535	-1.08163	NAD-i down vs ND	?	?	?	No change between NAD-ni and ND	182.047	0.000774149	4.25247e-06	1
21108	A0A3B3IRL2	0.0470972	?	?	?	No change between AD and ND	?	?	?	No change between AD and NAD-i	?	?	?	No change between AD and NAD-ni	?	?	?	No change between NAD-i and NAD-ni	0.0470972	0.924535	-1.08163	NAD-i down vs ND	?	?	?	No change between NAD-ni and ND	182.047	0.000774149	4.25247e-06	1
636	A0A5C2GI93	0.0472541	0.228557	1.28349	1.28349	AD up vs ND	0.459908	0.860793	-1.16172	AD down vs NAD-i	0.0662275	0.649807	-1.53892	AD down vs NAD-ni	0.210463	0.754893	-1.32469	NAD-i down vs NAD-ni	0.0660043	1.49106	1.49106	NAD-i up vs ND	0.00816776	1.97519	1.97519	NAD-ni up vs ND	3.66783	0.159037	0.158987	1
1432	A0A5C2GVW6	0.0472541	0.228557	1.28349	1.28349	AD up vs ND	0.459908	0.860793	-1.16172	AD down vs NAD-i	0.0662275	0.649807	-1.53892	AD down vs NAD-ni	0.210463	0.754893	-1.32469	NAD-i down vs NAD-ni	0.0660043	1.49106	1.49106	NAD-i up vs ND	0.00816776	1.97519	1.97519	NAD-ni up vs ND	3.66783	0.159037	0.158987	1
2035	A0A5C2GSX2	0.0472541	0.228557	1.28349	1.28349	AD up vs ND	0.459908	0.860793	-1.16172	AD down vs NAD-i	0.0662275	0.649807	-1.53892	AD down vs NAD-ni	0.210463	0.754893	-1.32469	NAD-i down vs NAD-ni	0.0660043	1.49106	1.49106	NAD-i up vs ND	0.00816776	1.97519	1.97519	NAD-ni up vs ND	3.66783	0.159037	0.158987	1
7207	A0A5C2GCW0	0.0472541	0.228557	1.28349	1.28349	AD up vs ND	0.459908	0.860793	-1.16172	AD down vs NAD-i	0.0662275	0.649807	-1.53892	AD down vs NAD-ni	0.210463	0.754893	-1.32469	NAD-i down vs NAD-ni	0.0660043	1.49106	1.49106	NAD-i up vs ND	0.00816776	1.97519	1.97519	NAD-ni up vs ND	3.66783	0.159037	0.158987	1
4330	A0A5C2G6A7	0.0476417	0.36809	0.620043	-1.61279	AD down vs ND	0.0266018	0.233994	-4.27361	AD down vs NAD-i	0.0199277	0.176194	-5.67557	AD down vs NAD-ni	0.64837	0.752984	-1.32805	NAD-i down vs NAD-ni	0.0877038	2.64982	2.64982	NAD-i up vs ND	0.0576826	3.5191	3.5191	NAD-ni up vs ND	4.15308	1.01154	0.649504	1
3770	A0A5C2FV09	0.0476663	0.086011	0.45951	-2.17623	AD down vs ND	0.139829	1.72759	1.72759	AD up vs NAD-i	0.0310275	0.0818966	-12.2105	AD down vs NAD-ni	0.0254705	0.0474052	-21.0947	NAD-i down vs NAD-ni	0.0507047	0.265984	-3.75963	NAD-i down vs ND	0.0389676	5.61086	5.61086	NAD-ni up vs ND	237.391	1.00051	0.00140488	1
8953	A0A5C2G054	0.0476663	0.086011	0.45951	-2.17623	AD down vs ND	0.139829	1.72759	1.72759	AD up vs NAD-i	0.0310275	0.0818966	-12.2105	AD down vs NAD-ni	0.0254705	0.0474052	-21.0947	NAD-i down vs NAD-ni	0.0507047	0.265984	-3.75963	NAD-i down vs ND	0.0389676	5.61086	5.61086	NAD-ni up vs ND	237.391	1.00051	0.00140488	1
16931	B7Z2F4	0.0478424	0.239465	0.356434	-2.80557	AD down vs ND	0.0929296	0.212655	-4.70245	AD down vs NAD-i	0.26566	3.07002	3.07002	AD up vs NAD-ni	0.0110367	14.4366	14.4366	NAD-i up vs NAD-ni	0.458237	1.67611	1.67611	NAD-i up vs ND	0.0291282	0.116102	-8.61315	NAD-ni down vs ND	4.14548	2.0606	1.32552	1
472	A0A2U8J8Z1	0.0479088	0.254484	0.824933	-1.21222	AD down vs ND	0.148198	0.790827	-1.2645	AD down vs NAD-i	0.113952	1.36475	1.36475	AD up vs NAD-ni	0.0111625	1.72573	1.72573	NAD-i up vs NAD-ni	0.780722	1.04313	1.04313	NAD-i up vs ND	0.0207579	0.604456	-1.65438	NAD-ni down vs ND	4.14298	0.0864206	0.0556254	1
2467	A0A2U8J981	0.0479088	0.254484	0.824933	-1.21222	AD down vs ND	0.148198	0.790827	-1.2645	AD down vs NAD-i	0.113952	1.36475	1.36475	AD up vs NAD-ni	0.0111625	1.72573	1.72573	NAD-i up vs NAD-ni	0.780722	1.04313	1.04313	NAD-i up vs ND	0.0207579	0.604456	-1.65438	NAD-ni down vs ND	4.14298	0.0864206	0.0556254	1
8138	A0A2U8J8S6	0.0479088	0.254484	0.824933	-1.21222	AD down vs ND	0.148198	0.790827	-1.2645	AD down vs NAD-i	0.113952	1.36475	1.36475	AD up vs NAD-ni	0.0111625	1.72573	1.72573	NAD-i up vs NAD-ni	0.780722	1.04313	1.04313	NAD-i up vs ND	0.0207579	0.604456	-1.65438	NAD-ni down vs ND	4.14298	0.0864206	0.0556254	1
3241	A0A5C2GMM8	0.0479621	0.0205137	2.35717	2.35717	AD up vs ND	0.896233	0.9632	-1.03821	AD down vs NAD-i	0.740497	1.12092	1.12092	AD up vs NAD-ni	0.643943	1.16375	1.16375	NAD-i up vs NAD-ni	0.012361	2.44723	2.44723	NAD-i up vs ND	0.0560366	2.10289	2.10289	NAD-ni up vs ND	4.14097	0.311565	0.200639	1
18760	B4E132	0.0481936	0.010563	0.372876	-2.68186	AD down vs ND	0.0810003	0.568606	-1.75869	AD down vs NAD-i	0.299011	0.714973	-1.39865	AD down vs NAD-ni	0.427875	1.25741	1.25741	NAD-i up vs NAD-ni	0.130541	0.655772	-1.52492	NAD-i down vs ND	0.052139	0.521524	-1.91746	NAD-ni down vs ND	4.84466	0.238817	0.0985897	1
8709	A0A5C2FYA5	0.0483222	0.0297768	12.826	12.826	AD up vs ND	0.169329	2.58656	2.58656	AD up vs NAD-i	0.16393	0.45268	-2.20907	AD down vs NAD-ni	0.0607588	0.175012	-5.71388	NAD-i down vs NAD-ni	0.0912894	4.9587	4.9587	NAD-i up vs ND	0.0176617	28.3334	28.3334	NAD-ni up vs ND	19.8588	1.51968	0.0510162	1
14967	B7Z4X7	0.0484904	0.313312	0.665917	-1.50169	AD down vs ND	0.171001	0.569171	-1.75694	AD down vs NAD-i	0.116919	2.02818	2.02818	AD up vs NAD-ni	0.0109013	3.56339	3.56339	NAD-i up vs NAD-ni	0.691115	1.16998	1.16998	NAD-i up vs ND	0.0214181	0.328332	-3.0457	NAD-ni down vs ND	3.63098	0.608374	0.614354	1
9406	A0A5C2GK74	0.0487867	0.023835	0.602536	-1.65965	AD down vs ND	0.0132314	0.588877	-1.69815	AD down vs NAD-i	0.0652889	0.674355	-1.4829	AD down vs NAD-ni	0.492691	1.14515	1.14515	NAD-i up vs NAD-ni	0.906498	1.0232	1.0232	NAD-i up vs ND	0.592142	0.8935	-1.11919	NAD-ni down vs ND	3.74539	0.131625	0.117144	1
20471	C9K057	0.0489394	?	?	?	No change between AD and ND	?	?	?	No change between AD and NAD-i	?	?	?	No change between AD and NAD-ni	0.026128	2.35022	2.35022	NAD-i up vs NAD-ni	0.366769	1.14238	1.14238	NAD-i up vs ND	0.0360958	0.486074	-2.0573	NAD-ni down vs ND	19.4334	0.0970245	0.00499266	1
20472	C9JEY1	0.0489394	?	?	?	No change between AD and ND	?	?	?	No change between AD and NAD-i	?	?	?	No change between AD and NAD-ni	0.026128	2.35022	2.35022	NAD-i up vs NAD-ni	0.366769	1.14238	1.14238	NAD-i up vs ND	0.0360958	0.486074	-2.0573	NAD-ni down vs ND	19.4334	0.0970245	0.00499266	1
20473	C9JBJ7	0.0489394	?	?	?	No change between AD and ND	?	?	?	No change between AD and NAD-i	?	?	?	No change between AD and NAD-ni	0.026128	2.35022	2.35022	NAD-i up vs NAD-ni	0.366769	1.14238	1.14238	NAD-i up vs ND	0.0360958	0.486074	-2.0573	NAD-ni down vs ND	19.4334	0.0970245	0.00499266	1
20474	F8VXW2	0.0489394	?	?	?	No change between AD and ND	?	?	?	No change between AD and NAD-i	?	?	?	No change between AD and NAD-ni	0.026128	2.35022	2.35022	NAD-i up vs NAD-ni	0.366769	1.14238	1.14238	NAD-i up vs ND	0.0360958	0.486074	-2.0573	NAD-ni down vs ND	19.4334	0.0970245	0.00499266	1
20478	O15143	0.0489394	?	?	?	No change between AD and ND	?	?	?	No change between AD and NAD-i	?	?	?	No change between AD and NAD-ni	0.026128	2.35022	2.35022	NAD-i up vs NAD-ni	0.366769	1.14238	1.14238	NAD-i up vs ND	0.0360958	0.486074	-2.0573	NAD-ni down vs ND	19.4334	0.0970245	0.00499266	1
18791	O15523	0.0492082	0.0112636	0.372876	-2.68186	AD down vs ND	0.0589093	0.529281	-1.88936	AD down vs NAD-i	0.305521	0.714973	-1.39865	AD down vs NAD-ni	0.313605	1.35084	1.35084	NAD-i up vs NAD-ni	0.202081	0.704495	-1.41946	NAD-i down vs ND	0.0547197	0.521524	-1.91746	NAD-ni down vs ND	4.79493	0.243458	0.101548	1
13373	Q7Z406	0.0494024	0.0154482	0.46067	-2.17075	AD down vs ND	0.111562	0.625994	-1.59746	AD down vs NAD-i	0.0187643	0.446919	-2.23754	AD down vs NAD-ni	0.273686	0.713935	-1.40069	NAD-i down vs NAD-ni	0.281491	0.735902	-1.35888	NAD-i down vs ND	0.919336	1.03077	1.03077	NAD-ni up vs ND	3.60449	0.299065	0.304225	1
15191	Q02878	0.0494907	0.662295	1.33086	1.33086	AD up vs ND	0.608373	0.714692	-1.3992	AD down vs NAD-i	0.023477	6.09852	6.09852	AD up vs NAD-ni	0.00980874	8.53308	8.53308	NAD-i up vs NAD-ni	0.349939	1.86214	1.86214	NAD-i up vs ND	0.0489753	0.218227	-4.58239	NAD-ni down vs ND	3.60195	1.65337	1.68307	1
15193	B2R4K7	0.0494907	0.662295	1.33086	1.33086	AD up vs ND	0.608373	0.714692	-1.3992	AD down vs NAD-i	0.023477	6.09852	6.09852	AD up vs NAD-ni	0.00980874	8.53308	8.53308	NAD-i up vs NAD-ni	0.349939	1.86214	1.86214	NAD-i up vs ND	0.0489753	0.218227	-4.58239	NAD-ni down vs ND	3.60195	1.65337	1.68307	1
15194	Q9HBB3	0.0494907	0.662295	1.33086	1.33086	AD up vs ND	0.608373	0.714692	-1.3992	AD down vs NAD-i	0.023477	6.09852	6.09852	AD up vs NAD-ni	0.00980874	8.53308	8.53308	NAD-i up vs NAD-ni	0.349939	1.86214	1.86214	NAD-i up vs ND	0.0489753	0.218227	-4.58239	NAD-ni down vs ND	3.60195	1.65337	1.68307	1
15195	Q8N5Z7	0.0494907	0.662295	1.33086	1.33086	AD up vs ND	0.608373	0.714692	-1.3992	AD down vs NAD-i	0.023477	6.09852	6.09852	AD up vs NAD-ni	0.00980874	8.53308	8.53308	NAD-i up vs NAD-ni	0.349939	1.86214	1.86214	NAD-i up vs ND	0.0489753	0.218227	-4.58239	NAD-ni down vs ND	3.60195	1.65337	1.68307	1
15200	Q8TBK5	0.0494907	0.662295	1.33086	1.33086	AD up vs ND	0.608373	0.714692	-1.3992	AD down vs NAD-i	0.023477	6.09852	6.09852	AD up vs NAD-ni	0.00980874	8.53308	8.53308	NAD-i up vs NAD-ni	0.349939	1.86214	1.86214	NAD-i up vs ND	0.0489753	0.218227	-4.58239	NAD-ni down vs ND	3.60195	1.65337	1.68307	1
17048	A2NX48	0.0498368	0.409255	1.90163	1.90163	AD up vs ND	0.87457	0.886652	-1.12784	AD down vs NAD-i	0.0250312	10.4272	10.4272	AD up vs NAD-ni	0.0102427	11.7602	11.7602	NAD-i up vs NAD-ni	0.241108	2.14473	2.14473	NAD-i up vs ND	0.0500397	0.182372	-5.48329	NAD-ni down vs ND	4.07203	1.67371	1.09607	1
11978	A0A5C2GXX2	0.0499746	0.0540617	0.592046	-1.68906	AD down vs ND	0.18504	0.727743	-1.37411	AD down vs NAD-i	0.4071	1.22858	1.22858	AD up vs NAD-ni	0.042259	1.6882	1.6882	NAD-i up vs NAD-ni	0.375679	0.813537	-1.2292	NAD-i down vs ND	0.0130562	0.481896	-2.07514	NAD-ni down vs ND	3.86337	0.183742	0.14268	1
5339	A0A5C2GT77	0.0501003	0.221794	1.29738	1.29738	AD up vs ND	0.482451	0.864049	-1.15734	AD down vs NAD-i	0.0721666	0.64932	-1.54007	AD down vs NAD-ni	0.214985	0.751485	-1.3307	NAD-i down vs NAD-ni	0.0681731	1.50151	1.50151	NAD-i up vs ND	0.00863825	1.99806	1.99806	NAD-ni up vs ND	3.5846	0.163918	0.167671	1
15952	B4DI38	0.0501124	0.248287	0.56636	-1.76566	AD down vs ND	0.238735	0.559375	-1.78771	AD down vs NAD-i	0.11045	2.39747	2.39747	AD up vs NAD-ni	0.0147231	4.28598	4.28598	NAD-i up vs NAD-ni	0.979248	1.01249	1.01249	NAD-i up vs ND	0.0153865	0.236232	-4.23312	NAD-ni down vs ND	3.58425	0.882079	0.90236	1
17788	C9JE82	0.0503061	0.0478291	0.496455	-2.01428	AD down vs ND	0.0504107	0.501257	-1.99499	AD down vs NAD-i	0.0118135	0.310836	-3.21713	AD down vs NAD-ni	0.237656	0.620113	-1.61261	NAD-i down vs NAD-ni	0.975889	0.99042	-1.00967	NAD-i down vs ND	0.246587	1.59716	1.59716	NAD-ni up vs ND	3.69907	0.403934	0.363996	1
17789	C9JVC9	0.0503061	0.0478291	0.496455	-2.01428	AD down vs ND	0.0504107	0.501257	-1.99499	AD down vs NAD-i	0.0118135	0.310836	-3.21713	AD down vs NAD-ni	0.237656	0.620113	-1.61261	NAD-i down vs NAD-ni	0.975889	0.99042	-1.00967	NAD-i down vs ND	0.246587	1.59716	1.59716	NAD-ni up vs ND	3.69907	0.403934	0.363996	1
17790	Q9NY47	0.0503061	0.0478291	0.496455	-2.01428	AD down vs ND	0.0504107	0.501257	-1.99499	AD down vs NAD-i	0.0118135	0.310836	-3.21713	AD down vs NAD-ni	0.237656	0.620113	-1.61261	NAD-i down vs NAD-ni	0.975889	0.99042	-1.00967	NAD-i down vs ND	0.246587	1.59716	1.59716	NAD-ni up vs ND	3.69907	0.403934	0.363996	1
15378	Q53HW7	0.0503357	0.0787584	0.474948	-2.10549	AD down vs ND	0.0764307	0.471743	-2.1198	AD down vs NAD-i	0.433335	1.40148	1.40148	AD up vs NAD-ni	0.0236827	2.97086	2.97086	NAD-i up vs NAD-ni	0.986256	1.00679	1.00679	NAD-i up vs ND	0.0243821	0.33889	-2.95081	NAD-ni down vs ND	3.57796	0.597864	0.612686	1
15383	Q9Y6N5	0.0503357	0.0787584	0.474948	-2.10549	AD down vs ND	0.0764307	0.471743	-2.1198	AD down vs NAD-i	0.433335	1.40148	1.40148	AD up vs NAD-ni	0.0236827	2.97086	2.97086	NAD-i up vs NAD-ni	0.986256	1.00679	1.00679	NAD-i up vs ND	0.0243821	0.33889	-2.95081	NAD-ni down vs ND	3.57796	0.597864	0.612686	1
17523	E9RH26	0.0505551	0.0261637	8.42455	8.42455	AD up vs ND	0.018513	5.86394	5.86394	AD up vs NAD-i	0.0288004	5.40595	5.40595	AD up vs NAD-ni	0.868559	0.921897	-1.08472	NAD-i down vs NAD-ni	0.568053	1.43667	1.43667	NAD-i up vs ND	0.512876	1.55838	1.55838	NAD-ni up vs ND	6.54632	0.944799	0.192434	1
14525	A0A075B752	0.050572	0.0705457	0.554202	-1.80439	AD down vs ND	0.0701282	0.553637	-1.80624	AD down vs NAD-i	0.486621	1.25762	1.25762	AD up vs NAD-ni	0.0257418	2.27156	2.27156	NAD-i up vs NAD-ni	0.997299	1.00102	1.00102	NAD-i up vs ND	0.0258893	0.440676	-2.26924	NAD-ni down vs ND	3.57133	0.351237	0.360613	1
659	A0A5C2G1A1	0.0505856	0.0116275	2.50977	2.50977	AD up vs ND	0.15783	1.48222	1.48222	AD up vs NAD-i	0.0932048	1.93195	1.93195	AD up vs NAD-ni	0.417359	1.30342	1.30342	NAD-i up vs NAD-ni	0.0556005	1.69325	1.69325	NAD-i up vs ND	0.422849	1.29908	1.29908	NAD-ni up vs ND	5.37517	0.205154	0.0636118	1
4699	A0A5C2G2B5	0.0505879	0.0537809	0.359032	-2.78527	AD down vs ND	0.0116454	0.238601	-4.1911	AD down vs NAD-i	0.031944	0.284177	-3.51894	AD down vs NAD-ni	0.73943	1.19101	1.19101	NAD-i up vs NAD-ni	0.407448	1.50474	1.50474	NAD-i up vs ND	0.65706	1.26341	1.26341	NAD-ni up vs ND	3.57089	0.909517	0.933911	1
16177	P09525	0.0506654	0.0709492	0.344501	-2.90275	AD down vs ND	0.131043	0.447878	-2.23275	AD down vs NAD-i	0.321479	1.7336	1.7336	AD up vs NAD-ni	0.0280911	3.8707	3.8707	NAD-i up vs NAD-ni	0.629593	0.769185	-1.30008	NAD-i down vs ND	0.0167984	0.19872	-5.03221	NAD-ni down vs ND	3.68835	0.995465	0.899648	1
16180	Q6LES2	0.0506654	0.0709492	0.344501	-2.90275	AD down vs ND	0.131043	0.447878	-2.23275	AD down vs NAD-i	0.321479	1.7336	1.7336	AD up vs NAD-ni	0.0280911	3.8707	3.8707	NAD-i up vs NAD-ni	0.629593	0.769185	-1.30008	NAD-i down vs ND	0.0167984	0.19872	-5.03221	NAD-ni down vs ND	3.68835	0.995465	0.899648	1
12558	Q8TBL1	0.0508711	0.266576	1.42526	1.42526	AD up vs ND	0.835718	1.0664	1.0664	AD up vs NAD-i	0.0124978	2.65077	2.65077	AD up vs NAD-ni	0.0177645	2.48571	2.48571	NAD-i up vs NAD-ni	0.358626	1.33651	1.33651	NAD-i up vs ND	0.0843209	0.537677	-1.85985	NAD-ni down vs ND	3.563	0.369616	0.38037	1
12570	Q96C29	0.0508711	0.266576	1.42526	1.42526	AD up vs ND	0.835718	1.0664	1.0664	AD up vs NAD-i	0.0124978	2.65077	2.65077	AD up vs NAD-ni	0.0177645	2.48571	2.48571	NAD-i up vs NAD-ni	0.358626	1.33651	1.33651	NAD-i up vs ND	0.0843209	0.537677	-1.85985	NAD-ni down vs ND	3.563	0.369616	0.38037	1
12597	Q6P082	0.0508711	0.266576	1.42526	1.42526	AD up vs ND	0.835718	1.0664	1.0664	AD up vs NAD-i	0.0124978	2.65077	2.65077	AD up vs NAD-ni	0.0177645	2.48571	2.48571	NAD-i up vs NAD-ni	0.358626	1.33651	1.33651	NAD-i up vs ND	0.0843209	0.537677	-1.85985	NAD-ni down vs ND	3.563	0.369616	0.38037	1
12624	Q96CD8	0.0508711	0.266576	1.42526	1.42526	AD up vs ND	0.835718	1.0664	1.0664	AD up vs NAD-i	0.0124978	2.65077	2.65077	AD up vs NAD-ni	0.0177645	2.48571	2.48571	NAD-i up vs NAD-ni	0.358626	1.33651	1.33651	NAD-i up vs ND	0.0843209	0.537677	-1.85985	NAD-ni down vs ND	3.563	0.369616	0.38037	1
14522	A0A087WTN9	0.0509022	0.0764862	0.572411	-1.747	AD down vs ND	0.0375369	0.509298	-1.96349	AD down vs NAD-i	0.682658	1.13818	1.13818	AD up vs NAD-ni	0.0243152	2.23481	2.23481	NAD-i up vs NAD-ni	0.690149	1.12392	1.12392	NAD-i up vs ND	0.0475517	0.502917	-1.9884	NAD-ni down vs ND	3.56214	0.328341	0.337976	1
15380	Q9UHS8	0.0509936	0.0803634	0.477006	-2.09641	AD down vs ND	0.0765124	0.471743	-2.1198	AD down vs NAD-i	0.433478	1.40148	1.40148	AD up vs NAD-ni	0.0237183	2.97086	2.97086	NAD-i up vs NAD-ni	0.977488	1.01116	1.01116	NAD-i up vs ND	0.0248762	0.340359	-2.93808	NAD-ni down vs ND	3.55961	0.595178	0.613079	1
15381	B2R7T6	0.0509936	0.0803634	0.477006	-2.09641	AD down vs ND	0.0765124	0.471743	-2.1198	AD down vs NAD-i	0.433478	1.40148	1.40148	AD up vs NAD-ni	0.0237183	2.97086	2.97086	NAD-i up vs NAD-ni	0.977488	1.01116	1.01116	NAD-i up vs ND	0.0248762	0.340359	-2.93808	NAD-ni down vs ND	3.55961	0.595178	0.613079	1
17614	G3V3E6	0.0510359	0.035006	3.21068	3.21068	AD up vs ND	0.988143	1.00677	1.00677	AD up vs NAD-i	0.374808	0.641102	-1.55981	AD down vs NAD-ni	0.367891	0.636788	-1.57038	NAD-i down vs NAD-ni	0.0358608	3.18908	3.18908	NAD-i up vs ND	0.0103527	5.00807	5.00807	NAD-ni up vs ND	3.6774	0.817012	0.74057	1
13653	I0B0K3	0.0510484	0.885129	1.04384	1.04384	AD up vs ND	0.147568	0.636341	-1.57148	AD down vs NAD-i	0.096496	1.76747	1.76747	AD up vs NAD-ni	0.00760598	2.77755	2.77755	NAD-i up vs NAD-ni	0.116112	1.64037	1.64037	NAD-i up vs ND	0.121033	0.590583	-1.69324	NAD-ni down vs ND	3.55809	0.339023	0.349368	1
347	A0A5C2GGU8	0.0511131	0.0605377	2.48199	2.48199	AD up vs ND	0.0629146	2.67435	2.67435	AD up vs NAD-i	0.742805	0.873329	-1.14504	AD down vs NAD-ni	0.029573	0.326558	-3.06224	NAD-i down vs NAD-ni	0.856021	0.928076	-1.0775	NAD-i down vs ND	0.0251757	2.84199	2.84199	NAD-ni up vs ND	4.70515	0.49617	0.210905	1
11069	A0A5C2G9F4	0.0511131	0.0605377	2.48199	2.48199	AD up vs ND	0.0629146	2.67435	2.67435	AD up vs NAD-i	0.742805	0.873329	-1.14504	AD down vs NAD-ni	0.029573	0.326558	-3.06224	NAD-i down vs NAD-ni	0.856021	0.928076	-1.0775	NAD-i down vs ND	0.0251757	2.84199	2.84199	NAD-ni up vs ND	4.70515	0.49617	0.210905	1
8234	A0A5C2FYB4	0.0513717	0.295135	2.40689	2.40689	AD up vs ND	0.278143	2.10624	2.10624	AD up vs NAD-i	0.0543463	0.170971	-5.84896	AD down vs NAD-ni	0.0125629	0.0811732	-12.3193	NAD-i down vs NAD-ni	0.869101	1.14274	1.14274	NAD-i up vs ND	0.0192642	14.0778	14.0778	NAD-ni up vs ND	4.01794	1.86369	1.23691	1
14128	K7ERC6	0.0515291	0.2809	0.734168	-1.36209	AD down vs ND	0.120397	0.63206	-1.58213	AD down vs NAD-i	0.168619	1.54301	1.54301	AD up vs NAD-ni	0.0114027	2.44124	2.44124	NAD-i up vs NAD-ni	0.593607	1.16155	1.16155	NAD-i up vs ND	0.0282989	0.475803	-2.10171	NAD-ni down vs ND	3.54487	0.297889	0.308124	1
13506	B4DMC6	0.0516206	0.426097	1.60246	1.60246	AD up vs ND	0.336117	0.563348	-1.7751	AD down vs NAD-i	0.0482193	3.93201	3.93201	AD up vs NAD-ni	0.00919399	6.97971	6.97971	NAD-i up vs NAD-ni	0.0940934	2.84453	2.84453	NAD-i up vs ND	0.173183	0.407542	-2.45373	NAD-ni down vs ND	3.54237	1.30493	1.35072	1
16205	E9PIZ1	0.0517543	0.243101	0.514966	-1.94188	AD down vs ND	0.334982	0.5813	-1.72028	AD down vs NAD-i	0.094752	2.8933	2.8933	AD up vs NAD-ni	0.0185021	4.9773	4.9773	NAD-i up vs NAD-ni	0.825949	0.885886	-1.12881	NAD-i down vs ND	0.0127425	0.177985	-5.61844	NAD-ni down vs ND	3.53873	1.15926	1.20117	1
16231	E9PMW7	0.0517543	0.243101	0.514966	-1.94188	AD down vs ND	0.334982	0.5813	-1.72028	AD down vs NAD-i	0.094752	2.8933	2.8933	AD up vs NAD-ni	0.0185021	4.9773	4.9773	NAD-i up vs NAD-ni	0.825949	0.885886	-1.12881	NAD-i down vs ND	0.0127425	0.177985	-5.61844	NAD-ni down vs ND	3.53873	1.15926	1.20117	1
1279	A0A5C2GLQ6	0.0519282	0.226398	1.29448	1.29448	AD up vs ND	0.500384	0.86905	-1.15068	AD down vs NAD-i	0.0724399	0.649064	-1.54068	AD down vs NAD-ni	0.206785	0.746866	-1.33893	NAD-i down vs NAD-ni	0.0734912	1.48954	1.48954	NAD-i up vs ND	0.0088707	1.99438	1.99438	NAD-ni up vs ND	3.534	0.16226	0.168351	1
3588	A0A5C2H383	0.0519282	0.226398	1.29448	1.29448	AD up vs ND	0.500384	0.86905	-1.15068	AD down vs NAD-i	0.0724399	0.649064	-1.54068	AD down vs NAD-ni	0.206785	0.746866	-1.33893	NAD-i down vs NAD-ni	0.0734912	1.48954	1.48954	NAD-i up vs ND	0.0088707	1.99438	1.99438	NAD-ni up vs ND	3.534	0.16226	0.168351	1
5457	A0A5C2GA20	0.0519282	0.226398	1.29448	1.29448	AD up vs ND	0.500384	0.86905	-1.15068	AD down vs NAD-i	0.0724399	0.649064	-1.54068	AD down vs NAD-ni	0.206785	0.746866	-1.33893	NAD-i down vs NAD-ni	0.0734912	1.48954	1.48954	NAD-i up vs ND	0.0088707	1.99438	1.99438	NAD-ni up vs ND	3.534	0.16226	0.168351	1
11791	A0A5C2G921	0.0519282	0.226398	1.29448	1.29448	AD up vs ND	0.500384	0.86905	-1.15068	AD down vs NAD-i	0.0724399	0.649064	-1.54068	AD down vs NAD-ni	0.206785	0.746866	-1.33893	NAD-i down vs NAD-ni	0.0734912	1.48954	1.48954	NAD-i up vs ND	0.0088707	1.99438	1.99438	NAD-ni up vs ND	3.534	0.16226	0.168351	1
17782	A0A5C2GWW8	0.0519422	0.338986	0.588636	-1.69884	AD down vs ND	0.0277912	0.224272	-4.45887	AD down vs NAD-i	0.0208084	0.167269	-5.97839	AD down vs NAD-ni	0.650364	0.745831	-1.34079	NAD-i down vs NAD-ni	0.10124	2.62465	2.62465	NAD-i up vs ND	0.065881	3.5191	3.5191	NAD-ni up vs ND	3.99834	1.05342	0.702571	1
7135	A0A5C2GJN1	0.0520035	0.0184834	0.390479	-2.56096	AD down vs ND	0.745921	0.9014	-1.10939	AD down vs NAD-i	0.946881	1.02406	1.02406	AD up vs NAD-ni	0.721922	1.13607	1.13607	NAD-i up vs NAD-ni	0.029907	0.433192	-2.30845	NAD-i down vs ND	0.0265062	0.381306	-2.62257	NAD-ni down vs ND	4.268	0.343499	0.187792	1
9111	A0A5C2FU47	0.0520035	0.0184834	0.390479	-2.56096	AD down vs ND	0.745921	0.9014	-1.10939	AD down vs NAD-i	0.946881	1.02406	1.02406	AD up vs NAD-ni	0.721922	1.13607	1.13607	NAD-i up vs NAD-ni	0.029907	0.433192	-2.30845	NAD-i down vs ND	0.0265062	0.381306	-2.62257	NAD-ni down vs ND	4.268	0.343499	0.187792	1
19636	I1SRC5	0.0520771	?	?	?	No change between AD and ND	0.0362732	0.306285	-3.26493	AD down vs NAD-i	0.0342808	0.197313	-5.0681	AD down vs NAD-ni	0.365664	0.644212	-1.55228	NAD-i down vs NAD-ni	?	?	?	No change between NAD-i and ND	?	?	?	No change between NAD-ni and ND	9.25624	0.447903	0.072584	1
8521	A0A5C2GAG4	0.0526285	0.086011	0.45951	-2.17623	AD down vs ND	?	?	?	No change between AD and NAD-i	0.0343259	0.104199	-9.597	AD down vs NAD-ni	?	?	?	No change between NAD-i and NAD-ni	?	?	?	No change between NAD-i and ND	0.0452726	4.40992	4.40992	NAD-ni up vs ND	180.021	0.505815	0.00140488	1
20609	P62304	0.0529183	0.676719	0.948761	-1.05401	AD down vs ND	0.0246094	0.713245	-1.40204	AD down vs NAD-i	0.0351923	0.649895	-1.53871	AD down vs NAD-ni	0.563383	0.911181	-1.09748	NAD-i down vs NAD-ni	0.0616496	1.3302	1.3302	NAD-i up vs ND	0.0638245	1.45987	1.45987	NAD-ni up vs ND	5.24391	0.0503435	0.0160006	1
11536	A0A5C2GQM4	0.053152	0.931895	0.978501	-1.02197	AD down vs ND	0.206797	0.71645	-1.39577	AD down vs NAD-i	0.0724442	1.70466	1.70466	AD up vs NAD-ni	0.00803507	2.37931	2.37931	NAD-i up vs NAD-ni	0.235815	1.36576	1.36576	NAD-i up vs ND	0.0630364	0.574016	-1.74211	NAD-ni down vs ND	3.50128	0.244804	0.256367	1
6663	A0A5C2GA26	0.0534883	0.0336936	0.363483	-2.75116	AD down vs ND	0.0868713	0.486889	-2.05386	AD down vs NAD-i	0.0248012	0.420978	-2.37542	AD down vs NAD-ni	0.698365	0.864628	-1.15657	NAD-i down vs NAD-ni	0.50859	0.746541	-1.33951	NAD-i down vs ND	0.695677	0.863424	-1.15818	NAD-ni down vs ND	6.31994	0.290647	0.0613185	1
18677	D6RFL4	0.0536113	0.134045	0.344986	-2.89867	AD down vs ND	0.104621	4.35793	4.35793	AD up vs NAD-i	0.0598355	0.214161	-4.66939	AD down vs NAD-ni	0.0180569	0.0491429	-20.3488	NAD-i down vs NAD-ni	0.0285749	0.0791629	-12.6322	NAD-i down vs ND	0.428153	1.61087	1.61087	NAD-ni up vs ND	8.79985	1.35515	0.153997	1
948	A0A5C2FTZ2	0.0537511	0.0118895	7.14354	7.14354	AD up vs ND	0.0264531	5.29647	5.29647	AD up vs NAD-i	0.0385591	5.11087	5.11087	AD up vs NAD-ni	0.956714	0.964957	-1.03632	NAD-i down vs NAD-ni	0.62508	1.34874	1.34874	NAD-i up vs ND	0.612767	1.39772	1.39772	NAD-ni up vs ND	3.59992	1.43459	1.32836	1
17315	M0R1V4	0.05382	?	?	?	No change between AD and ND	?	?	?	No change between AD and NAD-i	?	?	?	No change between AD and NAD-ni	0.275124	1.15152	1.15152	NAD-i up vs NAD-ni	0.0341673	1.64817	1.64817	NAD-i up vs ND	0.0435792	1.4313	1.4313	NAD-ni up vs ND	17.5804	0.0397391	0.00226042	1
17461	A8K5D8	0.0539693	0.557448	0.844313	-1.18439	AD down vs ND	0.0427474	0.526941	-1.89775	AD down vs NAD-i	0.35816	1.33609	1.33609	AD up vs NAD-ni	0.0104805	2.53555	2.53555	NAD-i up vs NAD-ni	0.120037	1.60229	1.60229	NAD-i up vs ND	0.156935	0.63193	-1.58245	NAD-ni down vs ND	3.47991	0.308127	0.324663	1
17462	A8K4G7	0.0539693	0.557448	0.844313	-1.18439	AD down vs ND	0.0427474	0.526941	-1.89775	AD down vs NAD-i	0.35816	1.33609	1.33609	AD up vs NAD-ni	0.0104805	2.53555	2.53555	NAD-i up vs NAD-ni	0.120037	1.60229	1.60229	NAD-i up vs ND	0.156935	0.63193	-1.58245	NAD-ni down vs ND	3.47991	0.308127	0.324663	1
17463	O75351	0.0539693	0.557448	0.844313	-1.18439	AD down vs ND	0.0427474	0.526941	-1.89775	AD down vs NAD-i	0.35816	1.33609	1.33609	AD up vs NAD-ni	0.0104805	2.53555	2.53555	NAD-i up vs NAD-ni	0.120037	1.60229	1.60229	NAD-i up vs ND	0.156935	0.63193	-1.58245	NAD-ni down vs ND	3.47991	0.308127	0.324663	1
14545	B4DSD0	0.0540141	0.264551	3.57647	3.57647	AD up vs ND	0.668998	0.645212	-1.54988	AD down vs NAD-i	0.0224949	28.1956	28.1956	AD up vs NAD-ni	0.0125126	43.6998	43.6998	NAD-i up vs NAD-ni	0.144297	5.5431	5.5431	NAD-i up vs ND	0.141219	0.126845	-7.88364	NAD-ni down vs ND	3.73792	4.15935	3.33823	1
14553	E7EWE5	0.0540141	0.264551	3.57647	3.57647	AD up vs ND	0.668998	0.645212	-1.54988	AD down vs NAD-i	0.0224949	28.1956	28.1956	AD up vs NAD-ni	0.0125126	43.6998	43.6998	NAD-i up vs NAD-ni	0.144297	5.5431	5.5431	NAD-i up vs ND	0.141219	0.126845	-7.88364	NAD-ni down vs ND	3.73792	4.15935	3.33823	1
14003	Q9UMF8	0.0541162	0.181436	0.676744	-1.47766	AD down vs ND	0.026798	0.494127	-2.02377	AD down vs NAD-i	0.517333	1.25038	1.25038	AD up vs NAD-ni	0.0191671	2.53048	2.53048	NAD-i up vs NAD-ni	0.274189	1.36958	1.36958	NAD-i up vs ND	0.0949856	0.541231	-1.84764	NAD-ni down vs ND	3.58985	0.30021	0.278758	1
16955	P63244	0.05437	0.0222131	0.186001	-5.37632	AD down vs ND	0.0267785	0.198749	-5.03147	AD down vs NAD-i	0.540275	0.649346	-1.54001	AD down vs NAD-ni	0.111001	3.26717	3.26717	NAD-i up vs NAD-ni	0.918414	0.935858	-1.06854	NAD-i down vs ND	0.0944521	0.286443	-3.49109	NAD-ni down vs ND	3.46958	1.57074	1.65997	1
21706	Q5T0Z8	0.0543816	?	?	?	No change between AD and ND	0.0543816	1.24519	1.24519	AD up vs NAD-i	?	?	?	No change between AD and NAD-ni	?	?	?	No change between NAD-i and NAD-ni	?	?	?	No change between NAD-i and ND	?	?	?	No change between NAD-ni and ND	136.377	0.00604657	4.43373e-05	1
13321	H9KV75	0.0545056	0.428162	0.847939	-1.17933	AD down vs ND	0.0409051	0.628611	-1.59081	AD down vs NAD-i	0.387414	1.21519	1.21519	AD up vs NAD-ni	0.0111735	1.93313	1.93313	NAD-i up vs NAD-ni	0.163617	1.34891	1.34891	NAD-i up vs ND	0.124791	0.697783	-1.43311	NAD-ni down vs ND	3.4661	0.157682	0.166807	1
13349	B7Z565	0.0545056	0.428162	0.847939	-1.17933	AD down vs ND	0.0409051	0.628611	-1.59081	AD down vs NAD-i	0.387414	1.21519	1.21519	AD up vs NAD-ni	0.0111735	1.93313	1.93313	NAD-i up vs NAD-ni	0.163617	1.34891	1.34891	NAD-i up vs ND	0.124791	0.697783	-1.43311	NAD-ni down vs ND	3.4661	0.157682	0.166807	1
9163	A0A5C2GKH5	0.0545129	0.0939884	2.13688	2.13688	AD up vs ND	0.09394	2.03486	2.03486	AD up vs NAD-i	0.00874855	3.86586	3.86586	AD up vs NAD-ni	0.125016	1.89981	1.89981	NAD-i up vs NAD-ni	0.900245	1.05014	1.05014	NAD-i up vs ND	0.177882	0.552758	-1.80911	NAD-ni down vs ND	3.72322	0.519924	0.41893	1
1394	A0A5C2GJK1	0.0546059	0.0312097	0.21149	-4.72835	AD down vs ND	0.0188942	0.177153	-5.64484	AD down vs NAD-i	0.0270225	0.176729	-5.65837	AD down vs NAD-ni	0.997253	0.997609	-1.0024	NAD-i down vs NAD-ni	0.783559	1.19383	1.19383	NAD-i up vs ND	0.796562	1.19669	1.19669	NAD-ni up vs ND	3.46353	1.55264	1.6437	1
9742	A0A5C2GNQ7	0.0546604	0.0214009	0.38145	-2.62157	AD down vs ND	0.625007	0.874243	-1.14385	AD down vs NAD-i	0.422253	1.40464	1.40464	AD up vs NAD-ni	0.260884	1.60669	1.60669	NAD-i up vs NAD-ni	0.0310612	0.436321	-2.29189	NAD-i down vs ND	0.0207256	0.271564	-3.68237	NAD-ni down vs ND	4.54924	0.300592	0.132151	1
11593	A0A5C2GVK5	0.0546604	0.0214009	0.38145	-2.62157	AD down vs ND	0.625007	0.874243	-1.14385	AD down vs NAD-i	0.422253	1.40464	1.40464	AD up vs NAD-ni	0.260884	1.60669	1.60669	NAD-i up vs NAD-ni	0.0310612	0.436321	-2.29189	NAD-i down vs ND	0.0207256	0.271564	-3.68237	NAD-ni down vs ND	4.54924	0.300592	0.132151	1
358	A0A5C2H0S4	0.0548133	0.245318	0.717712	-1.39332	AD down vs ND	0.0740519	1.86296	1.86296	AD up vs NAD-i	0.243983	0.68934	-1.45066	AD down vs NAD-ni	0.019785	0.370025	-2.70252	NAD-i down vs NAD-ni	0.0161664	0.385254	-2.59569	NAD-i down vs ND	0.893209	1.04116	1.04116	NAD-ni up vs ND	4.54282	0.25586	0.112644	1
7404	A0A5C2FVI2	0.0548133	0.245318	0.717712	-1.39332	AD down vs ND	0.0740519	1.86296	1.86296	AD up vs NAD-i	0.243983	0.68934	-1.45066	AD down vs NAD-ni	0.019785	0.370025	-2.70252	NAD-i down vs NAD-ni	0.0161664	0.385254	-2.59569	NAD-i down vs ND	0.893209	1.04116	1.04116	NAD-ni up vs ND	4.54282	0.25586	0.112644	1
7553	A0A5C2GA69	0.0548133	0.245318	0.717712	-1.39332	AD down vs ND	0.0740519	1.86296	1.86296	AD up vs NAD-i	0.243983	0.68934	-1.45066	AD down vs NAD-ni	0.019785	0.370025	-2.70252	NAD-i down vs NAD-ni	0.0161664	0.385254	-2.59569	NAD-i down vs ND	0.893209	1.04116	1.04116	NAD-ni up vs ND	4.54282	0.25586	0.112644	1
11073	A0A5C2G3H3	0.0548133	0.245318	0.717712	-1.39332	AD down vs ND	0.0740519	1.86296	1.86296	AD up vs NAD-i	0.243983	0.68934	-1.45066	AD down vs NAD-ni	0.019785	0.370025	-2.70252	NAD-i down vs NAD-ni	0.0161664	0.385254	-2.59569	NAD-i down vs ND	0.893209	1.04116	1.04116	NAD-ni up vs ND	4.54282	0.25586	0.112644	1
13632	Q0D2Q6	0.0551165	0.946263	0.97713	-1.02341	AD down vs ND	0.201391	0.633854	-1.57765	AD down vs NAD-i	0.0769825	2.02802	2.02802	AD up vs NAD-ni	0.00831855	3.1995	3.1995	NAD-i up vs NAD-ni	0.223531	1.54157	1.54157	NAD-i up vs ND	0.0690214	0.481815	-2.07549	NAD-ni down vs ND	3.45055	0.439588	0.46712	1
3300	A0A5C2G8C8	0.055231	?	?	?	No change between AD and ND	?	?	?	No change between AD and NAD-i	?	?	?	No change between AD and NAD-ni	0.0381989	9.03278	9.03278	NAD-i up vs NAD-ni	0.0413651	5.81098	5.81098	NAD-i up vs ND	0.161684	0.643321	-1.55443	NAD-ni down vs ND	163.41	0.538787	0.00164858	1
10947	A0A5C2GKM1	0.055231	?	?	?	No change between AD and ND	?	?	?	No change between AD and NAD-i	?	?	?	No change between AD and NAD-ni	0.0381989	9.03278	9.03278	NAD-i up vs NAD-ni	0.0413651	5.81098	5.81098	NAD-i up vs ND	0.161684	0.643321	-1.55443	NAD-ni down vs ND	163.41	0.538787	0.00164858	1
18900	A0A5C2GAN8	0.055231	?	?	?	No change between AD and ND	?	?	?	No change between AD and NAD-i	?	?	?	No change between AD and NAD-ni	0.0381989	9.03278	9.03278	NAD-i up vs NAD-ni	0.0413651	5.81098	5.81098	NAD-i up vs ND	0.161684	0.643321	-1.55443	NAD-ni down vs ND	163.41	0.538787	0.00164858	1
18928	A0A5C2GA38	0.055231	?	?	?	No change between AD and ND	?	?	?	No change between AD and NAD-i	?	?	?	No change between AD and NAD-ni	0.0381989	9.03278	9.03278	NAD-i up vs NAD-ni	0.0413651	5.81098	5.81098	NAD-i up vs ND	0.161684	0.643321	-1.55443	NAD-ni down vs ND	163.41	0.538787	0.00164858	1
13077	B4DRV1	0.0552457	0.032111	0.381686	-2.61996	AD down vs ND	0.207854	0.591229	-1.69139	AD down vs NAD-i	0.570332	1.28169	1.28169	AD up vs NAD-ni	0.0954244	2.16784	2.16784	NAD-i up vs NAD-ni	0.288938	0.64558	-1.54899	NAD-i down vs ND	0.0156427	0.297799	-3.35797	NAD-ni down vs ND	3.44729	0.601761	0.640054	1
15223	P07998	0.0552907	0.15047	4.46329	4.46329	AD up vs ND	0.809715	0.728715	-1.37228	AD down vs NAD-i	0.0622103	0.0946295	-10.5675	AD down vs NAD-ni	0.183293	0.129858	-7.70071	NAD-i down vs NAD-ni	0.205752	6.12487	6.12487	NAD-i up vs ND	0.011294	47.1659	47.1659	NAD-ni up vs ND	5.11845	3.37588	1.09925	1
12195	F8WEK9	0.0555498	0.401892	1.90457	1.90457	AD up vs ND	0.0682287	4.45388	4.45388	AD up vs NAD-i	0.250704	0.379939	-2.632	AD down vs NAD-ni	0.0103935	0.0853051	-11.7226	NAD-i down vs NAD-ni	0.274652	0.42762	-2.33852	NAD-i down vs ND	0.0684436	5.01283	5.01283	NAD-ni up vs ND	3.43965	2.12527	2.26554	1
12199	F8WCI6	0.0555498	0.401892	1.90457	1.90457	AD up vs ND	0.0682287	4.45388	4.45388	AD up vs NAD-i	0.250704	0.379939	-2.632	AD down vs NAD-ni	0.0103935	0.0853051	-11.7226	NAD-i down vs NAD-ni	0.274652	0.42762	-2.33852	NAD-i down vs ND	0.0684436	5.01283	5.01283	NAD-ni up vs ND	3.43965	2.12527	2.26554	1
16287	E5RK63	0.055648	0.0123267	0.347053	-2.8814	AD down vs ND	0.0506239	0.492319	-2.0312	AD down vs NAD-i	0.309383	0.657078	-1.52189	AD down vs NAD-ni	0.447145	1.33466	1.33466	NAD-i up vs NAD-ni	0.216929	0.704937	-1.41857	NAD-i down vs ND	0.12786	0.528177	-1.89331	NAD-ni down vs ND	5.1002	0.265272	0.0866867	1
16288	E5RJF5	0.055648	0.0123267	0.347053	-2.8814	AD down vs ND	0.0506239	0.492319	-2.0312	AD down vs NAD-i	0.309383	0.657078	-1.52189	AD down vs NAD-ni	0.447145	1.33466	1.33466	NAD-i up vs NAD-ni	0.216929	0.704937	-1.41857	NAD-i down vs ND	0.12786	0.528177	-1.89331	NAD-ni down vs ND	5.1002	0.265272	0.0866867	1
16289	A0A0S2Z301	0.055648	0.0123267	0.347053	-2.8814	AD down vs ND	0.0506239	0.492319	-2.0312	AD down vs NAD-i	0.309383	0.657078	-1.52189	AD down vs NAD-ni	0.447145	1.33466	1.33466	NAD-i up vs NAD-ni	0.216929	0.704937	-1.41857	NAD-i down vs ND	0.12786	0.528177	-1.89331	NAD-ni down vs ND	5.1002	0.265272	0.0866867	1
16291	E5RJR0	0.055648	0.0123267	0.347053	-2.8814	AD down vs ND	0.0506239	0.492319	-2.0312	AD down vs NAD-i	0.309383	0.657078	-1.52189	AD down vs NAD-ni	0.447145	1.33466	1.33466	NAD-i up vs NAD-ni	0.216929	0.704937	-1.41857	NAD-i down vs ND	0.12786	0.528177	-1.89331	NAD-ni down vs ND	5.1002	0.265272	0.0866867	1
16292	E5RIU8	0.055648	0.0123267	0.347053	-2.8814	AD down vs ND	0.0506239	0.492319	-2.0312	AD down vs NAD-i	0.309383	0.657078	-1.52189	AD down vs NAD-ni	0.447145	1.33466	1.33466	NAD-i up vs NAD-ni	0.216929	0.704937	-1.41857	NAD-i down vs ND	0.12786	0.528177	-1.89331	NAD-ni down vs ND	5.1002	0.265272	0.0866867	1
16295	E5RI05	0.055648	0.0123267	0.347053	-2.8814	AD down vs ND	0.0506239	0.492319	-2.0312	AD down vs NAD-i	0.309383	0.657078	-1.52189	AD down vs NAD-ni	0.447145	1.33466	1.33466	NAD-i up vs NAD-ni	0.216929	0.704937	-1.41857	NAD-i down vs ND	0.12786	0.528177	-1.89331	NAD-ni down vs ND	5.1002	0.265272	0.0866867	1
16297	E5RFF0	0.055648	0.0123267	0.347053	-2.8814	AD down vs ND	0.0506239	0.492319	-2.0312	AD down vs NAD-i	0.309383	0.657078	-1.52189	AD down vs NAD-ni	0.447145	1.33466	1.33466	NAD-i up vs NAD-ni	0.216929	0.704937	-1.41857	NAD-i down vs ND	0.12786	0.528177	-1.89331	NAD-ni down vs ND	5.1002	0.265272	0.0866867	1
14526	B4DTB3	0.0556878	0.0932711	0.604482	-1.65431	AD down vs ND	0.0419569	0.532403	-1.87828	AD down vs NAD-i	0.632034	1.15689	1.15689	AD up vs NAD-ni	0.0237079	2.17296	2.17296	NAD-i up vs NAD-ni	0.65205	1.13538	1.13538	NAD-i up vs ND	0.0506365	0.522506	-1.91385	NAD-ni down vs ND	3.4362	0.291829	0.311403	1
6427	A0A5C2GU39	0.0557127	0.0766876	2.26861	2.26861	AD up vs ND	0.0780921	2.14244	2.14244	AD up vs NAD-i	0.00923653	3.86586	3.86586	AD up vs NAD-ni	0.158014	1.80442	1.80442	NAD-i up vs NAD-ni	0.884627	1.05889	1.05889	NAD-i up vs ND	0.225696	0.586834	-1.70406	NAD-ni down vs ND	3.68852	0.525769	0.427626	1
19656	A0A5C2G0X7	0.0560726	0.086011	0.45951	-2.17623	AD down vs ND	0.0899161	0.423838	-2.35939	AD down vs NAD-i	0.0293347	0.0708695	-14.1104	AD down vs NAD-ni	0.0433776	0.167209	-5.98055	NAD-i down vs NAD-ni	0.584466	1.08416	1.08416	NAD-i up vs ND	0.0359596	6.4839	6.4839	NAD-ni up vs ND	171.425	0.722492	0.00140488	1
13018	P59665	0.0561156	0.0486219	0.399087	-2.50572	AD down vs ND	0.043469	0.388659	-2.57295	AD down vs NAD-i	0.845425	1.09345	1.09345	AD up vs NAD-ni	0.0412045	2.81338	2.81338	NAD-i up vs NAD-ni	0.950194	1.02683	1.02683	NAD-i up vs ND	0.0457185	0.364981	-2.73987	NAD-ni down vs ND	3.42556	0.665517	0.71236	1
13019	P59666	0.0561156	0.0486219	0.399087	-2.50572	AD down vs ND	0.043469	0.388659	-2.57295	AD down vs NAD-i	0.845425	1.09345	1.09345	AD up vs NAD-ni	0.0412045	2.81338	2.81338	NAD-i up vs NAD-ni	0.950194	1.02683	1.02683	NAD-i up vs ND	0.0457185	0.364981	-2.73987	NAD-ni down vs ND	3.42556	0.665517	0.71236	1
4114	A0A5C2GMA8	0.0562003	0.0771028	2.26861	2.26861	AD up vs ND	0.0804438	2.13005	2.13005	AD up vs NAD-i	0.00931836	3.86586	3.86586	AD up vs NAD-ni	0.15502	1.81491	1.81491	NAD-i up vs NAD-ni	0.873256	1.06505	1.06505	NAD-i up vs ND	0.226412	0.586834	-1.70406	NAD-ni down vs ND	3.67468	0.525556	0.429063	1
14297	B3KQT2	0.0562877	0.475172	1.27314	1.27314	AD up vs ND	0.307476	0.705025	-1.41839	AD down vs NAD-i	0.0569251	2.1174	2.1174	AD up vs NAD-ni	0.00979793	3.00329	3.00329	NAD-i up vs NAD-ni	0.097753	1.8058	1.8058	NAD-i up vs ND	0.177168	0.601274	-1.66314	NAD-ni down vs ND	3.42131	0.413027	0.442647	1
446	A0A5C2GTY5	0.0564399	0.931692	0.978501	-1.02197	AD down vs ND	0.224083	0.726683	-1.37612	AD down vs NAD-i	0.0717096	1.70466	1.70466	AD up vs NAD-ni	0.00867876	2.34581	2.34581	NAD-i up vs NAD-ni	0.255125	1.34653	1.34653	NAD-i up vs ND	0.0623654	0.574016	-1.74211	NAD-ni down vs ND	3.41756	0.237524	0.254837	1
13175	P08246	0.0564441	0.0221243	0.284676	-3.51277	AD down vs ND	0.0156384	0.259757	-3.84975	AD down vs NAD-i	0.080696	0.375065	-2.6662	AD down vs NAD-ni	0.486262	1.44391	1.44391	NAD-i up vs NAD-ni	0.849672	1.09593	1.09593	NAD-i up vs ND	0.599414	0.759003	-1.31752	NAD-ni down vs ND	3.41746	0.861793	0.924638	1
17808	Q9HDC9	0.0565615	0.0312492	0.21651	-4.61873	AD down vs ND	0.0136632	0.138889	-7.20002	AD down vs NAD-i	0.282955	0.446061	-2.24184	AD down vs NAD-ni	0.134764	3.21165	3.21165	NAD-i up vs NAD-ni	0.470992	1.55888	1.55888	NAD-i up vs ND	0.308975	0.485382	-2.06023	NAD-ni down vs ND	3.84892	1.28558	0.890693	1
20611	A0A5C2GAE4	0.0566303	?	?	?	No change between AD and ND	?	?	?	No change between AD and NAD-i	?	?	?	No change between AD and NAD-ni	?	?	?	No change between NAD-i and NAD-ni	0.0566303	1.83583	1.83583	NAD-i up vs ND	?	?	?	No change between NAD-ni and ND	9.13771	0.0835295	0.0274235	1
13324	D6RBE9	0.0566514	0.0349743	0.426667	-2.34375	AD down vs ND	0.117939	0.577188	-1.73254	AD down vs NAD-i	0.0156306	0.314246	-3.18222	AD down vs NAD-ni	0.152861	0.544443	-1.83674	NAD-i down vs NAD-ni	0.401796	0.739217	-1.35278	NAD-i down vs ND	0.475216	1.35775	1.35775	NAD-ni up vs ND	3.662	0.418899	0.343172	1
16468	E5RIB1	0.0567099	0.0612502	2.29267	2.29267	AD up vs ND	0.317953	0.659382	-1.51657	AD down vs NAD-i	0.930324	1.03922	1.03922	AD up vs NAD-ni	0.312749	1.57605	1.57605	NAD-i up vs NAD-ni	0.00957207	3.477	3.477	NAD-i up vs ND	0.0928617	2.20615	2.20615	NAD-ni up vs ND	3.41094	0.611741	0.657605	1
17756	Q08629	0.056735	0.167373	4.25405	4.25405	AD up vs ND	0.285882	3.23326	3.23326	AD up vs NAD-i	0.30822	0.3282	-3.04693	AD down vs NAD-ni	0.0357519	0.101507	-9.8515	NAD-i down vs NAD-ni	0.709163	1.31572	1.31572	NAD-i up vs ND	0.0141777	12.9618	12.9618	NAD-ni up vs ND	5.04569	1.83725	0.606871	1
17760	A0A0A0MQX7	0.056735	0.167373	4.25405	4.25405	AD up vs ND	0.285882	3.23326	3.23326	AD up vs NAD-i	0.30822	0.3282	-3.04693	AD down vs NAD-ni	0.0357519	0.101507	-9.8515	NAD-i down vs NAD-ni	0.709163	1.31572	1.31572	NAD-i up vs ND	0.0141777	12.9618	12.9618	NAD-ni up vs ND	5.04569	1.83725	0.606871	1
17766	D3DQB3	0.056735	0.167373	4.25405	4.25405	AD up vs ND	0.285882	3.23326	3.23326	AD up vs NAD-i	0.30822	0.3282	-3.04693	AD down vs NAD-ni	0.0357519	0.101507	-9.8515	NAD-i down vs NAD-ni	0.709163	1.31572	1.31572	NAD-i up vs ND	0.0141777	12.9618	12.9618	NAD-ni up vs ND	5.04569	1.83725	0.606871	1
6980	A0A5C2G3G7	0.0568394	0.086011	0.45951	-2.17623	AD down vs ND	0.0368203	0.121488	-8.23125	AD down vs NAD-i	?	?	?	No change between AD and NAD-ni	?	?	?	No change between NAD-i and NAD-ni	0.050476	3.78234	3.78234	NAD-i up vs ND	?	?	?	No change between NAD-ni and ND	154.265	0.433446	0.00140488	1
13251	P04075	0.0569797	0.152723	1.2903	1.2903	AD up vs ND	0.505749	1.1209	1.1209	AD up vs NAD-i	0.0109788	1.72839	1.72839	AD up vs NAD-ni	0.0342123	1.54196	1.54196	NAD-i up vs NAD-ni	0.414327	1.15113	1.15113	NAD-i up vs ND	0.131123	0.746536	-1.33952	NAD-ni down vs ND	3.40436	0.106045	0.114216	1
13265	H3BQN4	0.0569797	0.152723	1.2903	1.2903	AD up vs ND	0.505749	1.1209	1.1209	AD up vs NAD-i	0.0109788	1.72839	1.72839	AD up vs NAD-ni	0.0342123	1.54196	1.54196	NAD-i up vs NAD-ni	0.414327	1.15113	1.15113	NAD-i up vs ND	0.131123	0.746536	-1.33952	NAD-ni down vs ND	3.40436	0.106045	0.114216	1
14548	B4DDM5	0.0571194	0.283636	2.78803	2.78803	AD up vs ND	0.609819	0.64394	-1.55294	AD down vs NAD-i	0.025913	15.1119	15.1119	AD up vs NAD-ni	0.0128301	23.4679	23.4679	NAD-i up vs NAD-ni	0.137612	4.32964	4.32964	NAD-i up vs ND	0.150286	0.184492	-5.42028	NAD-ni down vs ND	3.64897	2.86228	2.35322	1
15196	B4DRX3	0.057222	0.638445	1.32658	1.32658	AD up vs ND	0.537622	0.689258	-1.45084	AD down vs NAD-i	0.0306294	4.78791	4.78791	AD up vs NAD-ni	0.0106973	6.94647	6.94647	NAD-i up vs NAD-ni	0.286803	1.92465	1.92465	NAD-i up vs ND	0.0670612	0.277068	-3.60922	NAD-ni down vs ND	3.39848	1.31568	1.4195	1
13259	J3KPS3	0.0573134	0.152872	1.2903	1.2903	AD up vs ND	0.501576	1.12224	1.12224	AD up vs NAD-i	0.0110026	1.72839	1.72839	AD up vs NAD-ni	0.0346763	1.54013	1.54013	NAD-i up vs NAD-ni	0.418349	1.14976	1.14976	NAD-i up vs ND	0.131261	0.746536	-1.33952	NAD-ni down vs ND	3.39627	0.105877	0.114307	1
15820	F8VPF9	0.0573553	0.10212	0.484047	-2.06592	AD down vs ND	0.0114632	0.301183	-3.32025	AD down vs NAD-i	0.433371	0.69594	-1.4369	AD down vs NAD-ni	0.0794149	2.31069	2.31069	NAD-i up vs NAD-ni	0.232957	1.60715	1.60715	NAD-i up vs ND	0.432651	0.695529	-1.43775	NAD-ni down vs ND	3.82476	0.50158	0.349707	1
15821	H0YH82	0.0573553	0.10212	0.484047	-2.06592	AD down vs ND	0.0114632	0.301183	-3.32025	AD down vs NAD-i	0.433371	0.69594	-1.4369	AD down vs NAD-ni	0.0794149	2.31069	2.31069	NAD-i up vs NAD-ni	0.232957	1.60715	1.60715	NAD-i up vs ND	0.432651	0.695529	-1.43775	NAD-ni down vs ND	3.82476	0.50158	0.349707	1
15823	F8W1S4	0.0573553	0.10212	0.484047	-2.06592	AD down vs ND	0.0114632	0.301183	-3.32025	AD down vs NAD-i	0.433371	0.69594	-1.4369	AD down vs NAD-ni	0.0794149	2.31069	2.31069	NAD-i up vs NAD-ni	0.232957	1.60715	1.60715	NAD-i up vs ND	0.432651	0.695529	-1.43775	NAD-ni down vs ND	3.82476	0.50158	0.349707	1
15835	F8VPA1	0.0573553	0.10212	0.484047	-2.06592	AD down vs ND	0.0114632	0.301183	-3.32025	AD down vs NAD-i	0.433371	0.69594	-1.4369	AD down vs NAD-ni	0.0794149	2.31069	2.31069	NAD-i up vs NAD-ni	0.232957	1.60715	1.60715	NAD-i up vs ND	0.432651	0.695529	-1.43775	NAD-ni down vs ND	3.82476	0.50158	0.349707	1
15838	B7Z1E1	0.0573553	0.10212	0.484047	-2.06592	AD down vs ND	0.0114632	0.301183	-3.32025	AD down vs NAD-i	0.433371	0.69594	-1.4369	AD down vs NAD-ni	0.0794149	2.31069	2.31069	NAD-i up vs NAD-ni	0.232957	1.60715	1.60715	NAD-i up vs ND	0.432651	0.695529	-1.43775	NAD-ni down vs ND	3.82476	0.50158	0.349707	1
3321	A0A0G2JRQ6	0.0574	0.0236705	0.417161	-2.39716	AD down vs ND	0.410829	0.761126	-1.31384	AD down vs NAD-i	?	?	?	No change between AD and NAD-ni	?	?	?	No change between NAD-i and NAD-ni	0.105102	0.548084	-1.82454	NAD-i down vs ND	?	?	?	No change between NAD-ni and ND	5.34107	0.22388	0.104792	1
6269	A0A5C2GE51	0.0574	0.0236705	0.417161	-2.39716	AD down vs ND	0.410829	0.761126	-1.31384	AD down vs NAD-i	?	?	?	No change between AD and NAD-ni	?	?	?	No change between NAD-i and NAD-ni	0.105102	0.548084	-1.82454	NAD-i down vs ND	?	?	?	No change between NAD-ni and ND	5.34107	0.22388	0.104792	1
6780	A0A5C2G5H0	0.0574	0.0236705	0.417161	-2.39716	AD down vs ND	0.410829	0.761126	-1.31384	AD down vs NAD-i	?	?	?	No change between AD and NAD-ni	?	?	?	No change between NAD-i and NAD-ni	0.105102	0.548084	-1.82454	NAD-i down vs ND	?	?	?	No change between NAD-ni and ND	5.34107	0.22388	0.104792	1
11258	A0A5C2FV01	0.0574	0.0236705	0.417161	-2.39716	AD down vs ND	0.410829	0.761126	-1.31384	AD down vs NAD-i	?	?	?	No change between AD and NAD-ni	?	?	?	No change between NAD-i and NAD-ni	0.105102	0.548084	-1.82454	NAD-i down vs ND	?	?	?	No change between NAD-ni and ND	5.34107	0.22388	0.104792	1
14825	B3KP88	0.0574997	0.0151724	0.476613	-2.09814	AD down vs ND	0.30018	0.755419	-1.32377	AD down vs NAD-i	0.0389183	0.52045	-1.92142	AD down vs NAD-ni	0.208184	0.688955	-1.45147	NAD-i down vs NAD-ni	0.101779	0.630926	-1.58497	NAD-i down vs ND	0.758089	0.915772	-1.09197	NAD-ni down vs ND	3.39178	0.255452	0.276155	1
14832	B4DDG4	0.0574997	0.0151724	0.476613	-2.09814	AD down vs ND	0.30018	0.755419	-1.32377	AD down vs NAD-i	0.0389183	0.52045	-1.92142	AD down vs NAD-ni	0.208184	0.688955	-1.45147	NAD-i down vs NAD-ni	0.101779	0.630926	-1.58497	NAD-i down vs ND	0.758089	0.915772	-1.09197	NAD-ni down vs ND	3.39178	0.255452	0.276155	1
262	A0A5C2GPE7	0.057768	0.931648	0.978501	-1.02197	AD down vs ND	0.230732	0.730363	-1.36918	AD down vs NAD-i	0.0715536	1.70466	1.70466	AD up vs NAD-ni	0.00894317	2.33399	2.33399	NAD-i up vs NAD-ni	0.262522	1.33975	1.33975	NAD-i up vs ND	0.062223	0.574016	-1.74211	NAD-ni down vs ND	3.38534	0.234984	0.254512	1
1733	A0A5C2G9H2	0.057768	0.931648	0.978501	-1.02197	AD down vs ND	0.230732	0.730363	-1.36918	AD down vs NAD-i	0.0715536	1.70466	1.70466	AD up vs NAD-ni	0.00894317	2.33399	2.33399	NAD-i up vs NAD-ni	0.262522	1.33975	1.33975	NAD-i up vs ND	0.062223	0.574016	-1.74211	NAD-ni down vs ND	3.38534	0.234984	0.254512	1
2168	A0A5C2GGI5	0.057768	0.931648	0.978501	-1.02197	AD down vs ND	0.230732	0.730363	-1.36918	AD down vs NAD-i	0.0715536	1.70466	1.70466	AD up vs NAD-ni	0.00894317	2.33399	2.33399	NAD-i up vs NAD-ni	0.262522	1.33975	1.33975	NAD-i up vs ND	0.062223	0.574016	-1.74211	NAD-ni down vs ND	3.38534	0.234984	0.254512	1
2861	A0A5C2GLP6	0.057768	0.931648	0.978501	-1.02197	AD down vs ND	0.230732	0.730363	-1.36918	AD down vs NAD-i	0.0715536	1.70466	1.70466	AD up vs NAD-ni	0.00894317	2.33399	2.33399	NAD-i up vs NAD-ni	0.262522	1.33975	1.33975	NAD-i up vs ND	0.062223	0.574016	-1.74211	NAD-ni down vs ND	3.38534	0.234984	0.254512	1
4468	A0A5C2GQ77	0.057768	0.931648	0.978501	-1.02197	AD down vs ND	0.230732	0.730363	-1.36918	AD down vs NAD-i	0.0715536	1.70466	1.70466	AD up vs NAD-ni	0.00894317	2.33399	2.33399	NAD-i up vs NAD-ni	0.262522	1.33975	1.33975	NAD-i up vs ND	0.062223	0.574016	-1.74211	NAD-ni down vs ND	3.38534	0.234984	0.254512	1
5056	A0A5C2GUL3	0.057768	0.931648	0.978501	-1.02197	AD down vs ND	0.230732	0.730363	-1.36918	AD down vs NAD-i	0.0715536	1.70466	1.70466	AD up vs NAD-ni	0.00894317	2.33399	2.33399	NAD-i up vs NAD-ni	0.262522	1.33975	1.33975	NAD-i up vs ND	0.062223	0.574016	-1.74211	NAD-ni down vs ND	3.38534	0.234984	0.254512	1
5343	A0A5C2GDG3	0.057768	0.931648	0.978501	-1.02197	AD down vs ND	0.230732	0.730363	-1.36918	AD down vs NAD-i	0.0715536	1.70466	1.70466	AD up vs NAD-ni	0.00894317	2.33399	2.33399	NAD-i up vs NAD-ni	0.262522	1.33975	1.33975	NAD-i up vs ND	0.062223	0.574016	-1.74211	NAD-ni down vs ND	3.38534	0.234984	0.254512	1
6714	A0A5C2GGH8	0.057768	0.931648	0.978501	-1.02197	AD down vs ND	0.230732	0.730363	-1.36918	AD down vs NAD-i	0.0715536	1.70466	1.70466	AD up vs NAD-ni	0.00894317	2.33399	2.33399	NAD-i up vs NAD-ni	0.262522	1.33975	1.33975	NAD-i up vs ND	0.062223	0.574016	-1.74211	NAD-ni down vs ND	3.38534	0.234984	0.254512	1
7171	A0A5C2GMI3	0.057768	0.931648	0.978501	-1.02197	AD down vs ND	0.230732	0.730363	-1.36918	AD down vs NAD-i	0.0715536	1.70466	1.70466	AD up vs NAD-ni	0.00894317	2.33399	2.33399	NAD-i up vs NAD-ni	0.262522	1.33975	1.33975	NAD-i up vs ND	0.062223	0.574016	-1.74211	NAD-ni down vs ND	3.38534	0.234984	0.254512	1
7203	A0A5C2GNK3	0.057768	0.931648	0.978501	-1.02197	AD down vs ND	0.230732	0.730363	-1.36918	AD down vs NAD-i	0.0715536	1.70466	1.70466	AD up vs NAD-ni	0.00894317	2.33399	2.33399	NAD-i up vs NAD-ni	0.262522	1.33975	1.33975	NAD-i up vs ND	0.062223	0.574016	-1.74211	NAD-ni down vs ND	3.38534	0.234984	0.254512	1
8269	A0A5C2G826	0.057768	0.931648	0.978501	-1.02197	AD down vs ND	0.230732	0.730363	-1.36918	AD down vs NAD-i	0.0715536	1.70466	1.70466	AD up vs NAD-ni	0.00894317	2.33399	2.33399	NAD-i up vs NAD-ni	0.262522	1.33975	1.33975	NAD-i up vs ND	0.062223	0.574016	-1.74211	NAD-ni down vs ND	3.38534	0.234984	0.254512	1
8295	A0A5C2GQF2	0.057768	0.931648	0.978501	-1.02197	AD down vs ND	0.230732	0.730363	-1.36918	AD down vs NAD-i	0.0715536	1.70466	1.70466	AD up vs NAD-ni	0.00894317	2.33399	2.33399	NAD-i up vs NAD-ni	0.262522	1.33975	1.33975	NAD-i up vs ND	0.062223	0.574016	-1.74211	NAD-ni down vs ND	3.38534	0.234984	0.254512	1
9210	A0A125U0U7	0.057768	0.931648	0.978501	-1.02197	AD down vs ND	0.230732	0.730363	-1.36918	AD down vs NAD-i	0.0715536	1.70466	1.70466	AD up vs NAD-ni	0.00894317	2.33399	2.33399	NAD-i up vs NAD-ni	0.262522	1.33975	1.33975	NAD-i up vs ND	0.062223	0.574016	-1.74211	NAD-ni down vs ND	3.38534	0.234984	0.254512	1
9492	A0A5C2GK03	0.057768	0.931648	0.978501	-1.02197	AD down vs ND	0.230732	0.730363	-1.36918	AD down vs NAD-i	0.0715536	1.70466	1.70466	AD up vs NAD-ni	0.00894317	2.33399	2.33399	NAD-i up vs NAD-ni	0.262522	1.33975	1.33975	NAD-i up vs ND	0.062223	0.574016	-1.74211	NAD-ni down vs ND	3.38534	0.234984	0.254512	1
10329	A0A5C2GPV4	0.057768	0.931648	0.978501	-1.02197	AD down vs ND	0.230732	0.730363	-1.36918	AD down vs NAD-i	0.0715536	1.70466	1.70466	AD up vs NAD-ni	0.00894317	2.33399	2.33399	NAD-i up vs NAD-ni	0.262522	1.33975	1.33975	NAD-i up vs ND	0.062223	0.574016	-1.74211	NAD-ni down vs ND	3.38534	0.234984	0.254512	1
10800	A0A5C2G6B2	0.057768	0.931648	0.978501	-1.02197	AD down vs ND	0.230732	0.730363	-1.36918	AD down vs NAD-i	0.0715536	1.70466	1.70466	AD up vs NAD-ni	0.00894317	2.33399	2.33399	NAD-i up vs NAD-ni	0.262522	1.33975	1.33975	NAD-i up vs ND	0.062223	0.574016	-1.74211	NAD-ni down vs ND	3.38534	0.234984	0.254512	1
10905	A0A5C2GP46	0.057768	0.931648	0.978501	-1.02197	AD down vs ND	0.230732	0.730363	-1.36918	AD down vs NAD-i	0.0715536	1.70466	1.70466	AD up vs NAD-ni	0.00894317	2.33399	2.33399	NAD-i up vs NAD-ni	0.262522	1.33975	1.33975	NAD-i up vs ND	0.062223	0.574016	-1.74211	NAD-ni down vs ND	3.38534	0.234984	0.254512	1
11279	A0A5C2GPG0	0.057768	0.931648	0.978501	-1.02197	AD down vs ND	0.230732	0.730363	-1.36918	AD down vs NAD-i	0.0715536	1.70466	1.70466	AD up vs NAD-ni	0.00894317	2.33399	2.33399	NAD-i up vs NAD-ni	0.262522	1.33975	1.33975	NAD-i up vs ND	0.062223	0.574016	-1.74211	NAD-ni down vs ND	3.38534	0.234984	0.254512	1
12854	K7EM90	0.0580145	0.290193	0.799395	-1.25095	AD down vs ND	0.472647	0.860833	-1.16167	AD down vs NAD-i	0.0780763	1.52627	1.52627	AD up vs NAD-ni	0.0233541	1.77302	1.77302	NAD-i up vs NAD-ni	0.720239	0.928629	-1.07686	NAD-i down vs ND	0.0127116	0.523756	-1.90929	NAD-ni down vs ND	3.37946	0.155281	0.168478	1
13289	G3V2W4	0.0581687	0.981178	1.0051	1.0051	AD up vs ND	0.118231	0.69981	-1.42896	AD down vs NAD-i	0.138758	1.43784	1.43784	AD up vs NAD-ni	0.00899678	2.05461	2.05461	NAD-i up vs NAD-ni	0.113632	1.43624	1.43624	NAD-i up vs ND	0.143831	0.699033	-1.43055	NAD-ni down vs ND	3.37579	0.16949	0.184094	1
15885	Q6P1R0	0.0582089	0.580627	0.755328	-1.32393	AD down vs ND	0.377367	0.649137	-1.54051	AD down vs NAD-i	0.112404	2.38475	2.38475	AD up vs NAD-ni	0.0127844	3.67373	3.67373	NAD-i up vs NAD-ni	0.719877	1.16359	1.16359	NAD-i up vs ND	0.0298361	0.316732	-3.15724	NAD-ni down vs ND	3.79925	0.612792	0.430115	1
15886	Q3B770	0.0582089	0.580627	0.755328	-1.32393	AD down vs ND	0.377367	0.649137	-1.54051	AD down vs NAD-i	0.112404	2.38475	2.38475	AD up vs NAD-ni	0.0127844	3.67373	3.67373	NAD-i up vs NAD-ni	0.719877	1.16359	1.16359	NAD-i up vs ND	0.0298361	0.316732	-3.15724	NAD-ni down vs ND	3.79925	0.612792	0.430115	1
15889	Q05BS0	0.0582089	0.580627	0.755328	-1.32393	AD down vs ND	0.377367	0.649137	-1.54051	AD down vs NAD-i	0.112404	2.38475	2.38475	AD up vs NAD-ni	0.0127844	3.67373	3.67373	NAD-i up vs NAD-ni	0.719877	1.16359	1.16359	NAD-i up vs ND	0.0298361	0.316732	-3.15724	NAD-ni down vs ND	3.79925	0.612792	0.430115	1
21109	A0A0C4DGU3	0.0582203	0.0582203	0.532041	-1.87956	AD down vs ND	?	?	?	No change between AD and NAD-i	?	?	?	No change between AD and NAD-ni	?	?	?	No change between NAD-i and NAD-ni	?	?	?	No change between NAD-i and ND	?	?	?	No change between NAD-ni and ND	118.901	0.0500708	0.000421113	1
21110	Q8TCT9	0.0582203	0.0582203	0.532041	-1.87956	AD down vs ND	?	?	?	No change between AD and NAD-i	?	?	?	No change between AD and NAD-ni	?	?	?	No change between NAD-i and NAD-ni	?	?	?	No change between NAD-i and ND	?	?	?	No change between NAD-ni and ND	118.901	0.0500708	0.000421113	1
21111	A0A075B6F6	0.0582203	0.0582203	0.532041	-1.87956	AD down vs ND	?	?	?	No change between AD and NAD-i	?	?	?	No change between AD and NAD-ni	?	?	?	No change between NAD-i and NAD-ni	?	?	?	No change between NAD-i and ND	?	?	?	No change between NAD-ni and ND	118.901	0.0500708	0.000421113	1
21112	A0A0S2Z6F0	0.0582203	0.0582203	0.532041	-1.87956	AD down vs ND	?	?	?	No change between AD and NAD-i	?	?	?	No change between AD and NAD-ni	?	?	?	No change between NAD-i and NAD-ni	?	?	?	No change between NAD-i and ND	?	?	?	No change between NAD-ni and ND	118.901	0.0500708	0.000421113	1
21113	A0A3B3IUB5	0.0582203	0.0582203	0.532041	-1.87956	AD down vs ND	?	?	?	No change between AD and NAD-i	?	?	?	No change between AD and NAD-ni	?	?	?	No change between NAD-i and NAD-ni	?	?	?	No change between NAD-i and ND	?	?	?	No change between NAD-ni and ND	118.901	0.0500708	0.000421113	1
21114	A0A3B3IT72	0.0582203	0.0582203	0.532041	-1.87956	AD down vs ND	?	?	?	No change between AD and NAD-i	?	?	?	No change between AD and NAD-ni	?	?	?	No change between NAD-i and NAD-ni	?	?	?	No change between NAD-i and ND	?	?	?	No change between NAD-ni and ND	118.901	0.0500708	0.000421113	1
12764	B3KUS2	0.0583552	0.658455	1.12779	1.12779	AD up vs ND	0.872359	0.957399	-1.0445	AD down vs NAD-i	0.0198565	2.17791	2.17791	AD up vs NAD-ni	0.0151231	2.27482	2.27482	NAD-i up vs NAD-ni	0.548687	1.17798	1.17798	NAD-i up vs ND	0.0419197	0.517834	-1.93112	NAD-ni down vs ND	3.37137	0.267384	0.290804	1
16736	P62834	0.0583834	0.0495839	0.194788	-5.13379	AD down vs ND	0.224579	0.415629	-2.40599	AD down vs NAD-i	0.374452	1.97588	1.97588	AD up vs NAD-ni	0.059207	4.75395	4.75395	NAD-i up vs NAD-ni	0.325238	0.468657	-2.13376	NAD-i down vs ND	0.0143262	0.0985827	-10.1438	NAD-ni down vs ND	3.47789	1.81038	1.73513	1
16757	P61224	0.0583834	0.0495839	0.194788	-5.13379	AD down vs ND	0.224579	0.415629	-2.40599	AD down vs NAD-i	0.374452	1.97588	1.97588	AD up vs NAD-ni	0.059207	4.75395	4.75395	NAD-i up vs NAD-ni	0.325238	0.468657	-2.13376	NAD-i down vs ND	0.0143262	0.0985827	-10.1438	NAD-ni down vs ND	3.47789	1.81038	1.73513	1
16759	Q5U0C3	0.0583834	0.0495839	0.194788	-5.13379	AD down vs ND	0.224579	0.415629	-2.40599	AD down vs NAD-i	0.374452	1.97588	1.97588	AD up vs NAD-ni	0.059207	4.75395	4.75395	NAD-i up vs NAD-ni	0.325238	0.468657	-2.13376	NAD-i down vs ND	0.0143262	0.0985827	-10.1438	NAD-ni down vs ND	3.47789	1.81038	1.73513	1
17358	A0A2R8Y5M6	0.0585863	0.0296175	0.169919	-5.88516	AD down vs ND	0.217005	0.424151	-2.35765	AD down vs NAD-i	0.0281697	0.102841	-9.72379	AD down vs NAD-ni	0.0669632	0.242462	-4.12435	NAD-i down vs NAD-ni	0.0717948	0.40061	-2.4962	NAD-i down vs ND	0.432156	1.65226	1.65226	NAD-ni up vs ND	4.95611	0.775815	0.260895	1
7375	A0A5C2GQN5	0.0586871	0.912947	0.972567	-1.02821	AD down vs ND	0.232491	0.730363	-1.36918	AD down vs NAD-i	0.0725424	1.70466	1.70466	AD up vs NAD-ni	0.00914856	2.33399	2.33399	NAD-i up vs NAD-ni	0.27384	1.33162	1.33162	NAD-i up vs ND	0.060704	0.570535	-1.75274	NAD-ni down vs ND	3.36355	0.235361	0.256572	1
8706	A0A120HF66	0.0586871	0.912947	0.972567	-1.02821	AD down vs ND	0.232491	0.730363	-1.36918	AD down vs NAD-i	0.0725424	1.70466	1.70466	AD up vs NAD-ni	0.00914856	2.33399	2.33399	NAD-i up vs NAD-ni	0.27384	1.33162	1.33162	NAD-i up vs ND	0.060704	0.570535	-1.75274	NAD-ni down vs ND	3.36355	0.235361	0.256572	1
8651	A0A5C2GD37	0.0589854	0.0173701	6.38249	6.38249	AD up vs ND	0.0729297	3.32309	3.32309	AD up vs NAD-i	0.0303413	8.40992	8.40992	AD up vs NAD-ni	0.224876	2.53076	2.53076	NAD-i up vs NAD-ni	0.227245	1.92065	1.92065	NAD-i up vs ND	0.697922	0.758924	-1.31765	NAD-ni down vs ND	4.93732	0.942727	0.318232	1
14158	Q9UL80	0.0593927	0.0431759	0.584028	-1.71225	AD down vs ND	0.0111694	0.488459	-2.04725	AD down vs NAD-i	0.131781	0.661036	-1.51278	AD down vs NAD-ni	0.259109	1.35331	1.35331	NAD-i up vs NAD-ni	0.463734	1.19565	1.19565	NAD-i up vs ND	0.635714	0.883504	-1.13186	NAD-ni down vs ND	3.34708	0.209879	0.229919	1
16831	J3KMX5	0.0595908	0.200181	1.77559	1.77559	AD up vs ND	0.634408	0.813811	-1.22879	AD down vs NAD-i	0.0353395	2.97813	2.97813	AD up vs NAD-ni	0.0157667	3.65948	3.65948	NAD-i up vs NAD-ni	0.0910474	2.18182	2.18182	NAD-i up vs ND	0.279883	0.59621	-1.67726	NAD-ni down vs ND	3.3425	0.671315	0.736421	1
9444	A0A5C2GPS0	0.059803	0.89224	0.965951	-1.03525	AD down vs ND	0.234622	0.730363	-1.36918	AD down vs NAD-i	0.0737488	1.70466	1.70466	AD up vs NAD-ni	0.00940201	2.33399	2.33399	NAD-i up vs NAD-ni	0.287047	1.32256	1.32256	NAD-i up vs ND	0.0591337	0.566653	-1.76475	NAD-ni down vs ND	3.33762	0.235833	0.259083	1
425	A0A5C2G2C0	0.0598394	0.086011	0.45951	-2.17623	AD down vs ND	?	?	?	No change between AD and NAD-i	0.0386021	0.133932	-7.46645	AD down vs NAD-ni	?	?	?	No change between NAD-i and NAD-ni	?	?	?	No change between NAD-i and ND	0.05445	3.43091	3.43091	NAD-ni up vs ND	139.135	0.390936	0.00140488	1
534	A0A5C2GCA5	0.0598394	0.086011	0.45951	-2.17623	AD down vs ND	?	?	?	No change between AD and NAD-i	0.0386021	0.133932	-7.46645	AD down vs NAD-ni	?	?	?	No change between NAD-i and NAD-ni	?	?	?	No change between NAD-i and ND	0.05445	3.43091	3.43091	NAD-ni up vs ND	139.135	0.390936	0.00140488	1
1000	A0A5C2H1X2	0.0598394	0.086011	0.45951	-2.17623	AD down vs ND	?	?	?	No change between AD and NAD-i	0.0386021	0.133932	-7.46645	AD down vs NAD-ni	?	?	?	No change between NAD-i and NAD-ni	?	?	?	No change between NAD-i and ND	0.05445	3.43091	3.43091	NAD-ni up vs ND	139.135	0.390936	0.00140488	1
1749	A0A5C2G844	0.0598394	0.086011	0.45951	-2.17623	AD down vs ND	?	?	?	No change between AD and NAD-i	0.0386021	0.133932	-7.46645	AD down vs NAD-ni	?	?	?	No change between NAD-i and NAD-ni	?	?	?	No change between NAD-i and ND	0.05445	3.43091	3.43091	NAD-ni up vs ND	139.135	0.390936	0.00140488	1
3416	A0A5C2GXV9	0.0598394	0.086011	0.45951	-2.17623	AD down vs ND	?	?	?	No change between AD and NAD-i	0.0386021	0.133932	-7.46645	AD down vs NAD-ni	?	?	?	No change between NAD-i and NAD-ni	?	?	?	No change between NAD-i and ND	0.05445	3.43091	3.43091	NAD-ni up vs ND	139.135	0.390936	0.00140488	1
3925	A0A5C2GFZ9	0.0598394	0.086011	0.45951	-2.17623	AD down vs ND	?	?	?	No change between AD and NAD-i	0.0386021	0.133932	-7.46645	AD down vs NAD-ni	?	?	?	No change between NAD-i and NAD-ni	?	?	?	No change between NAD-i and ND	0.05445	3.43091	3.43091	NAD-ni up vs ND	139.135	0.390936	0.00140488	1
4623	A0A5C2FXM0	0.0598394	0.086011	0.45951	-2.17623	AD down vs ND	?	?	?	No change between AD and NAD-i	0.0386021	0.133932	-7.46645	AD down vs NAD-ni	?	?	?	No change between NAD-i and NAD-ni	?	?	?	No change between NAD-i and ND	0.05445	3.43091	3.43091	NAD-ni up vs ND	139.135	0.390936	0.00140488	1
5524	A0A5C2GV70	0.0598394	0.086011	0.45951	-2.17623	AD down vs ND	?	?	?	No change between AD and NAD-i	0.0386021	0.133932	-7.46645	AD down vs NAD-ni	?	?	?	No change between NAD-i and NAD-ni	?	?	?	No change between NAD-i and ND	0.05445	3.43091	3.43091	NAD-ni up vs ND	139.135	0.390936	0.00140488	1
6508	A0A5C2G365	0.0598394	0.086011	0.45951	-2.17623	AD down vs ND	?	?	?	No change between AD and NAD-i	0.0386021	0.133932	-7.46645	AD down vs NAD-ni	?	?	?	No change between NAD-i and NAD-ni	?	?	?	No change between NAD-i and ND	0.05445	3.43091	3.43091	NAD-ni up vs ND	139.135	0.390936	0.00140488	1
7199	A0A5C2GW28	0.0598394	0.086011	0.45951	-2.17623	AD down vs ND	?	?	?	No change between AD and NAD-i	0.0386021	0.133932	-7.46645	AD down vs NAD-ni	?	?	?	No change between NAD-i and NAD-ni	?	?	?	No change between NAD-i and ND	0.05445	3.43091	3.43091	NAD-ni up vs ND	139.135	0.390936	0.00140488	1
7833	A0A5C2FXH1	0.0598394	0.086011	0.45951	-2.17623	AD down vs ND	?	?	?	No change between AD and NAD-i	0.0386021	0.133932	-7.46645	AD down vs NAD-ni	?	?	?	No change between NAD-i and NAD-ni	?	?	?	No change between NAD-i and ND	0.05445	3.43091	3.43091	NAD-ni up vs ND	139.135	0.390936	0.00140488	1
8732	A0A5C2GZA3	0.0598394	0.086011	0.45951	-2.17623	AD down vs ND	?	?	?	No change between AD and NAD-i	0.0386021	0.133932	-7.46645	AD down vs NAD-ni	?	?	?	No change between NAD-i and NAD-ni	?	?	?	No change between NAD-i and ND	0.05445	3.43091	3.43091	NAD-ni up vs ND	139.135	0.390936	0.00140488	1
9120	A0A5C2GSF4	0.0598394	0.086011	0.45951	-2.17623	AD down vs ND	?	?	?	No change between AD and NAD-i	0.0386021	0.133932	-7.46645	AD down vs NAD-ni	?	?	?	No change between NAD-i and NAD-ni	?	?	?	No change between NAD-i and ND	0.05445	3.43091	3.43091	NAD-ni up vs ND	139.135	0.390936	0.00140488	1
10320	A0A5C2GK31	0.0598394	0.086011	0.45951	-2.17623	AD down vs ND	?	?	?	No change between AD and NAD-i	0.0386021	0.133932	-7.46645	AD down vs NAD-ni	?	?	?	No change between NAD-i and NAD-ni	?	?	?	No change between NAD-i and ND	0.05445	3.43091	3.43091	NAD-ni up vs ND	139.135	0.390936	0.00140488	1
[truncated: 23,518 more rows]
