# Supplementary material for: Metabolic and proteomic indications of diabetes progression in human aqueous humor
Source: PLoS One. 2023 Jan 18;18(1):e0280491. doi: 10.1371/journal.pone.0280491 (PMC9847982; doi:10.1371/journal.pone.0280491)
Supplement: S5 Table — (XLSX) [file pone.0280491.s006.xlsx]

## Sheet: Sheet1
Expression	NAD-ni v ND	NAD-i v ND	AD v ND	NAD-I v NAD-ni	AD v NAD-ni	AD v NAD-i
Increase	491	445	399	394	334	383
Decrease	404	560	601	518	564	645
No change	219	109	114	202	216	86
