# Supplementary material for: Metabolic and proteomic indications of diabetes progression in human aqueous humor
Source: PLoS One. 2023 Jan 18;18(1):e0280491. doi: 10.1371/journal.pone.0280491 (PMC9847982; doi:10.1371/journal.pone.0280491)
Supplement: S6 Table — (XLS) [file pone.0280491.s007.xls]

## Sheet: Sheet0
Ingenuity Canonical Pathways	-log(p-value)	Ratio	Molecules
Complement System	6.9	0.162	C1QBP,C3,C8B,CFD,CFH,ITGAM
EIF2 Signaling	4.82	0.0402	HNRNPA1,RPL18,RPL35,RPL6,RPS27,RPS3,RPS3A,RPSA,WARS1
Tryptophan Degradation X (Mammalian, via Tryptamine)	4.59	0.148	AKR1B10,ALDH1A1,ALDH2,ALDH3A1
Actin Cytoskeleton Signaling	4.51	0.0367	ACTR3,ARPC1B,ARPC2,BAIAP2,F2,FN1,ITGAM,MYH14,PFN1
Clathrin-mediated Endocytosis Signaling	4.43	0.0415	ACTR3,ARPC1B,ARPC2,DNM3,F2,RAB4A,RAB4B,S100A8
Role of IL-17A in Psoriasis	4.05	0.214	S100A7,S100A8,S100A9
Regulation of Actin-based Motility by Rho	3.97	0.0517	ACTR3,ARPC1B,ARPC2,BAIAP2,ITGAM,PFN1
Telomere Extension by Telomerase	3.95	0.2	HNRNPA1,HNRNPA2B1,XRCC5
RAC Signaling	3.56	0.0435	ACTR3,ARPC1B,ARPC2,BAIAP2,CYBB,ITGAM
Histamine Degradation	3.5	0.143	ALDH1A1,ALDH2,ALDH3A1
Fatty Acid α-oxidation	3.5	0.143	ALDH1A1,ALDH2,ALDH3A1
Actin Nucleation by ARP-WASP Complex	3.47	0.0538	ACTR3,ARPC1B,ARPC2,BAIAP2,ITGAM
Putrescine Degradation III	3.44	0.136	ALDH1A1,ALDH2,ALDH3A1
Ethanol Degradation IV	3.32	0.125	ALDH1A1,ALDH2,ALDH3A1
Gluconeogenesis I	3.22	0.115	ENO3,GPI,PGAM1
Glycolysis I	3.17	0.111	ENO3,GPI,PGAM1
Remodeling of Epithelial Adherens Junctions	3.01	0.0588	ACTR3,ARPC1B,ARPC2,DNM3
Dopamine Degradation	2.95	0.0938	ALDH1A1,ALDH2,ALDH3A1
RHOA Signaling	2.9	0.0403	ACTR3,ARPC1B,ARPC2,BAIAP2,PFN1
Ethanol Degradation II	2.87	0.0882	ALDH1A1,ALDH2,ALDH3A1
Noradrenaline and Adrenaline Degradation	2.76	0.0811	ALDH1A1,ALDH2,ALDH3A1
Xenobiotic Metabolism AHR Signaling Pathway	2.62	0.046	ALDH1A1,ALDH2,ALDH3A1,HSP90B1
Integrin Signaling	2.59	0.0282	ACTR3,ARPC1B,ARPC2,CAPNS1,ITGAM,PFN1
Estrogen Biosynthesis	2.52	0.0667	AKR1B10,AKR1B15,HSD17B4
Oxidative Ethanol Degradation III	2.25	0.0536	ALDH1A1,ALDH2,ALDH3A1
Regulation of eIF4 and p70S6K Signaling	2.22	0.0279	ITGAM,RPS27,RPS3,RPS3A,RPSA
Acute Phase Response Signaling	2.16	0.027	AGT,C3,F2,FN1,PLG
Neuroprotective Role of THOP1 in Alzheimer's Disease	2.12	0.0333	AGT,CFD,MAPT,PLG
Signaling by Rho Family GTPases	2.1	0.0224	ACTR3,ARPC1B,ARPC2,BAIAP2,CYBB,ITGAM
LXR/RXR Activation	2.08	0.0325	AGT,C3,PLTP,S100A8
Coronavirus Pathogenesis Pathway	1.99	0.0246	AGT,RPS27,RPS3,RPS3A,RPSA
fMLP Signaling in Neutrophils	1.99	0.0305	ACTR3,ARPC1B,ARPC2,CYBB
p70S6K Signaling	1.98	0.0303	AGT,F2,MAPT,PDIA3
Serotonin Degradation	1.97	0.0423	ALDH1A1,ALDH2,ALDH3A1
mTOR Signaling	1.92	0.0236	FKBP1A,RPS27,RPS3,RPS3A,RPSA
Reelin Signaling in Neurons	1.9	0.0288	ACTR3,ARPC1B,ARPC2,MAPT
Iron homeostasis signaling pathway	1.9	0.0288	ATP6V1D,HBA1/HBA2,HBB,PCBP1
RHOGDI Signaling	1.89	0.0233	ACTR3,ARPC1B,ARPC2,ITGAM,MYH14
Xanthine and Xanthosine Salvage	1.89	0.5	PNP
Estrogen-Dependent Breast Cancer Signaling	1.81	0.037	AKR1B10,AKR1B15,HSD17B4
BAG2 Signaling Pathway	1.77	0.0357	CTSB,MAPT,PSMA8
Epithelial Adherens Junction Signaling	1.73	0.0255	ACTR3,ARPC1B,ARPC2,BAIAP2
Guanine and Guanosine Salvage I	1.72	0.333	PNP
Adenine and Adenosine Salvage I	1.72	0.333	PNP
Aryl Hydrocarbon Receptor Signaling	1.71	0.0252	ALDH1A1,ALDH2,ALDH3A1,HSP90B1
Phagosome Maturation	1.71	0.0252	ATP6V1D,CTSB,CYBB,PRDX2
Coagulation System	1.67	0.0571	F2,PLG
Aldosterone Signaling in Epithelial Cells	1.67	0.0244	DNAJB1,HSP90B1,HSPD1,PDIA3
Fcγ Receptor-mediated Phagocytosis in Macrophages and Monocytes	1.64	0.0319	ACTR3,ARPC1B,ARPC2
LPS/IL-1 Mediated Inhibition of RXR Function	1.61	0.0197	ALDH1A1,ALDH2,ALDH3A1,FABP5,PLTP
2-ketoglutarate Dehydrogenase Complex	1.59	0.25	OGDH
Heme Degradation	1.59	0.25	BLVRB
Phenylethylamine Degradation I	1.59	0.25	ALDH2
Glutathione Redox Reactions II	1.59	0.25	PDIA3
Retinoate Biosynthesis I	1.52	0.0476	AKR1B10,ALDH1A1
Arsenate Detoxification I (Glutaredoxin)	1.5	0.2	PNP
Xenobiotic Metabolism CAR Signaling Pathway	1.46	0.0211	ALDH1A1,ALDH2,ALDH3A1,HSP90B1
Xenobiotic Metabolism PXR Signaling Pathway	1.44	0.0207	ALDH1A1,ALDH2,ALDH3A1,HSP90B1
Pyruvate Fermentation to Lactate	1.42	0.167	LDHA
Rapoport-Luebering Glycolytic Shunt	1.42	0.167	PGAM1
GDP-mannose Biosynthesis	1.42	0.167	GPI
Sirtuin Signaling Pathway	1.39	0.0171	IDH2,LDHA,NDRG1,PGAM1,XRCC5
Ephrin Receptor Signaling	1.37	0.0197	ACTR3,ARPC1B,ARPC2,ITGAM
Amyloid Processing	1.37	0.0392	CAPNS1,MAPT
Adenine and Adenosine Salvage III	1.35	0.143	PNP
Glycogen Biosynthesis II (from UDP-D-Glucose)	1.35	0.143	GBE1
Axonal Guidance Signaling	1.33	0.0138	ACTR3,ARPC1B,ARPC2,BAIAP2,ITGAM,PDIA3,PFN1
FXR/RXR Activation	1.32	0.0238	AGT,C3,PLTP
Purine Ribonucleosides Degradation to Ribose-1-phosphate	1.3	0.125	PNP
CSDE1 Signaling Pathway	1.3	0.0357	FN1,PABPC4
Ferroptosis Signaling Pathway	1.27	0.0227	ALOX12,CTSB,CYBB
IL-15 Signaling	1.26	0.0133	IGHV4-28,IGHV5-51,IGKV1-16,IGKV1D-43,IGKV6-21,IGLJ1,IGLV8-61
Salvage Pathways of Pyrimidine Deoxyribonucleotides	1.25	0.111	CDA
Osteoarthritis Pathway	1.18	0.0169	FN1,ITGAM,S100A8,S100A9
Cellular Effects of Sildenafil (Viagra)	1.15	0.0201	MYH14,PABPC4,PDIA3
NAD Signaling Pathway	1.13	0.0199	HSPD1,IDH2,LDHA
Guanosine Nucleotides Degradation III	1.09	0.0769	PNP
UDP-N-acetyl-D-galactosamine Biosynthesis II	1.09	0.0769	GPI
Necroptosis Signaling Pathway	1.09	0.0191	CAPNS1,CYBB,FKBP1A
Hypoxia Signaling in the Cardiovascular System	1.06	0.0263	HSP90B1,LDHA
DNA Double-Strand Break Repair by Non-Homologous End Joining	1.06	0.0714	XRCC5
Urate Biosynthesis/Inosine 5'-phosphate Degradation	1.06	0.0714	PNP
Phenylalanine Degradation IV (Mammalian, via Side Chain)	1.06	0.0714	ALDH2
Colanic Acid Building Blocks Biosynthesis	1.06	0.0714	GPI
Extrinsic Prothrombin Activation Pathway	1.01	0.0625	F2
Adenosine Nucleotides Degradation II	1.01	0.0625	PNP
Huntington's Disease Signaling	0.959	0.0141	CAPNS1,DNAJB1,DNM3,PSMA8
Isoleucine Degradation I	0.959	0.0556	HSD17B4
Regulation of Cellular Mechanics by Calpain Protease	0.951	0.0225	CAPNS1,ITGAM
B Cell Receptor Signaling	0.947	0.0111	IGHV4-28,IGHV5-51,IGKV1-16,IGKV1D-43,IGKV6-21,IGLJ1,IGLV8-61
Unfolded protein response	0.943	0.0222	DNAJB1,HSP90B1
Purine Nucleotides Degradation II (Aerobic)	0.939	0.0526	PNP
Xenobiotic Metabolism Signaling	0.928	0.0138	ALDH1A1,ALDH2,ALDH3A1,HSP90B1
Inflammasome pathway	0.917	0.05	CTSB
Production of Nitric Oxide and Reactive Oxygen Species in Macrophages	0.903	0.0157	CYBA,CYBB,S100A8
Glutaryl-CoA Degradation	0.896	0.0476	HSD17B4
Valine Degradation I	0.896	0.0476	HSD17B4
Endoplasmic Reticulum Stress Pathway	0.896	0.0476	HSP90B1
Leukocyte Extravasation Signaling	0.893	0.0155	CYBA,CYBB,ITGAM
Hepatic Fibrosis / Hepatic Stellate Cell Activation	0.886	0.0155	AGT,FN1,MYH14
The Visual Cycle	0.879	0.0455	AKR1B10
Adrenomedullin signaling pathway	0.863	0.0151	C3,CFH,PDIA3
TCA Cycle II (Eukaryotic)	0.86	0.0435	OGDH
Synaptogenesis Signaling Pathway	0.83	0.0126	ACTR3,ARPC1B,ARPC2,MAPT
HIF1α Signaling	0.824	0.0144	CYBB,GPI,LDHA
Apelin Liver Signaling Pathway	0.812	0.0385	AGT
Phagosome Formation	0.801	0.0101	ACTR3,ARPC1B,ARPC2,C3,FN1,ITGAM,MYH14
Tryptophan Degradation III (Eukaryotic)	0.783	0.0357	HSD17B4
Amyotrophic Lateral Sclerosis Signaling	0.772	0.0174	CAPNS1,PRPH
Methylglyoxal Degradation III	0.767	0.0345	AKR1B10
Neuregulin Signaling	0.759	0.0171	HSP90B1,ITGAM
Systemic Lupus Erythematosus In B Cell Signaling Pathway	0.733	0.00968	IGHV4-28,IGHV5-51,IGKV1-16,IGKV1D-43,IGKV6-21,IGLJ1,IGLV8-61
NRF2-mediated Oxidative Stress Response	0.708	0.0127	DNAJB1,ERP29,HSP90B1
14-3-3-mediated Signaling	0.706	0.0157	MAPT,PDIA3
Atherosclerosis Signaling	0.686	0.0153	ALOX12,S100A8
Fatty Acid β-oxidation I	0.684	0.0278	HSD17B4
SNARE Signaling Pathway	0.662	0.0147	MYH14,RAB9B
IL-12 Signaling and Production in Macrophages	0.662	0.0147	ALOX12,S100A8
tRNA Charging	0.652	0.0256	WARS1
Antigen Presentation Pathway	0.652	0.0256	PDIA3
Acetone Degradation I (to Methylglyoxal)	0.642	0.025	AKR1B10
Mechanisms of Viral Exit from Host Cells	0.633	0.0244	VPS4A
PI3K Signaling in B Lymphocytes	0.631	0.014	C3,PDIA3
Intrinsic Prothrombin Activation Pathway	0.623	0.0238	F2
Coronavirus Replication Pathway	0.599	0.0222	HNRNPA1
Semaphorin Neuronal Repulsive Signaling Pathway	0.597	0.0132	ITGAM,MAPT
Retinol Biosynthesis	0.59	0.0217	AKR1B10
Protein Ubiquitination Pathway	0.585	0.0109	DNAJB1,HSP90B1,HSPD1
nNOS Signaling in Neurons	0.582	0.0213	CAPNS1
PFKFB4 Signaling Pathway	0.573	0.0208	GPI
CLEAR Signaling Pathway	0.556	0.0105	ATP6V1D,CTSB,GUSB
Mitochondrial Dysfunction	0.521	0.0117	OGDH,UQCRB
FAT10 Signaling Pathway	0.517	0.0179	PSMA8
CDC42 Signaling	0.507	0.0087	ACTR3,ARPC1B,ARPC2,BAIAP2,ITGAM
MSP-RON Signaling Pathway	0.506	0.0172	ITGAM
Erythropoietin Signaling Pathway	0.502	0.0113	HBA1/HBA2,HBB
PCP (Planar Cell Polarity) Pathway	0.493	0.0167	PFN1
SPINK1 Pancreatic Cancer Pathway	0.493	0.0167	CTSB
Stearate Biosynthesis I (Animals)	0.476	0.0159	AKR1B10
IL-17 Signaling	0.47	0.0107	HSP90B1,MUC5AC
PXR/RXR Activation	0.465	0.0154	ALDH1A1
Mitotic Roles of Polo-Like Kinase	0.46	0.0152	HSP90B1
WNT/Ca+ pathway	0.46	0.0152	PDIA3
Pulmonary Fibrosis Idiopathic Signaling Pathway	0.456	0.0092	F2,FN1,PLG
IL-17A Signaling in Airway Cells	0.455	0.0149	MUC5AC
Phospholipases	0.455	0.0149	PDIA3
Eicosanoid Signaling	0.449	0.0147	ALOX12
PPARα/RXRα Activation	0.447	0.0103	HSP90B1,PDIA3
PI3K/AKT Signaling	0.435	0.0101	HSP90B1,ITGAM
ID1 Signaling Pathway	0.433	0.01	FN1,S100A9
ILK Signaling	0.433	0.01	FN1,MYH14
IL-10 Signaling	0.429	0.0139	BLVRB
Melatonin Signaling	0.429	0.0139	PDIA3
Glioma Invasiveness Signaling	0.425	0.0137	PLG
RAR Activation	0.423	0.0098	AKR1B10,ALDH1A1
Caveolar-mediated Endocytosis Signaling	0.416	0.0133	ITGAM
GPCR-Mediated Integration of Enteroendocrine Signaling Exemplified by an L Cell	0.416	0.0133	PDIA3
Leptin Signaling in Obesity	0.411	0.0132	PDIA3
Communication between Innate and Adaptive Immune Cells	0.41	0.00753	IGHV4-28,IGHV5-51,IGKV1-16,IGKV1D-43,IGKV6-21,IGLJ1,IGLV8-61
IL-8 Signaling	0.407	0.00952	CYBB,ITGAM
Maturity Onset Diabetes of Young (MODY) Signaling	0.402	0.0128	OGDH
Agranulocyte Adhesion and Diapedesis	0.397	0.00935	FN1,MYH14
Thrombin Signaling	0.372	0.00889	F2,PDIA3
Acute Myeloid Leukemia Signaling	0.352	0.011	IDH2
Apelin Adipocyte Signaling Pathway	0.352	0.011	CYBB
Cardiac Hypertrophy Signaling (Enhanced)	0.335	0.00738	AGT,CYBB,ITGAM,PDIA3
Salvage Pathways of Pyrimidine Ribonucleotides	0.329	0.0102	CDA
UVA-Induced MAPK Signaling	0.329	0.0102	PDIA3
Apelin Cardiomyocyte Signaling Pathway	0.325	0.0101	PDIA3
Neuropathic Pain Signaling In Dorsal Horn Neurons	0.32	0.0099	PDIA3
Wound Healing Signaling Pathway	0.316	0.00794	F2,FN1
Estrogen Receptor Signaling	0.311	0.00735	AGT,HSP90B1,PDIA3
Apoptosis Signaling	0.31	0.00962	CAPNS1
Telomerase Signaling	0.302	0.00935	HSP90B1
PPAR Signaling	0.302	0.00935	HSP90B1
Paxillin Signaling	0.298	0.00926	ITGAM
Hepatic Fibrosis Signaling Pathway	0.292	0.00713	AGT,CYBB,ITGAM
Oxidative Phosphorylation	0.291	0.00901	UQCRB
Antioxidant Action of Vitamin C	0.288	0.00893	PDIA3
Role of MAPK Signaling in Promoting the Pathogenesis of Influenza	0.286	0.00885	ATP6V1D
CDK5 Signaling	0.282	0.00877	MAPT
Prostate Cancer Signaling	0.282	0.00877	HSP90B1
Insulin Secretion Signaling Pathway	0.281	0.00735	PDIA3,SRP9
IL-13 Signaling Pathway	0.277	0.00862	MUC5AC
Role of Tissue Factor in Cancer	0.277	0.00862	F2
PAK Signaling	0.272	0.00847	ITGAM
GPCR-Mediated Nutrient Sensing in Enteroendocrine Cells	0.272	0.00847	PDIA3
Nitric Oxide Signaling in the Cardiovascular System	0.27	0.0084	HSP90B1
MSP-RON Signaling In Macrophages Pathway	0.27	0.0084	ITGAM
Sphingosine-1-phosphate Signaling	0.268	0.00833	PDIA3
p38 MAPK Signaling	0.268	0.00833	MAPT
Renin-Angiotensin Signaling	0.263	0.0082	AGT
Glioma Signaling	0.258	0.00806	IDH2
Synaptic Long Term Potentiation	0.243	0.00763	PDIA3
HGF Signaling	0.241	0.00758	ITGAM
Gα12/13 Signaling	0.239	0.00752	F2
P2Y Purigenic Receptor Signaling Pathway	0.239	0.00752	PDIA3
Role of PKR in Interferon Induction and Antiviral Response	0.233	0.00735	HSP90B1
White Adipose Tissue Browning Pathway	0.228	0.00725	LDHA
Dilated Cardiomyopathy Signaling Pathway	0.21	0.00676	MYH14
Endocannabinoid Neuronal Synapse Pathway	0.208	0.00671	PDIA3
PTEN Signaling	0.207	0.00667	ITGAM
Corticotropin Releasing Hormone Signaling	0.205	0.00662	IVL
Factors Promoting Cardiogenesis in Vertebrates	0.201	0.00654	PDIA3
Neurovascular Coupling Signaling Pathway	0	0.00444	MAPT
Oxytocin Signaling Pathway	0	0.00356	MYH14
Pulmonary Healing Signaling Pathway	0	0.00503	IDH2
Glucocorticoid Receptor Signaling	0	0.00516	AGT,HSP90B1,KRT5
Circadian Rhythm Signaling	0	0.00373	PDIA3
Synaptic Long Term Depression	0	0.00513	PDIA3
Tight Junction Signaling	0	0.00562	MYH14
Role of Pattern Recognition Receptors in Recognition of Bacteria and Viruses	0	0.00641	C3
CD28 Signaling in T Helper Cells	0	0.0058	ACTR3,ARPC1B,ARPC2
Dendritic Cell Maturation	0	0.00169	PDIA3
Endothelin-1 Signaling	0	0.00521	PDIA3
Cardiac Hypertrophy Signaling	0	0.00385	PDIA3
Molecular Mechanisms of Cancer	0	0.00224	ITGAM
Lipid Antigen Presentation by CD1	0	0.0024	PDIA3
Androgen Signaling	0	0.00592	DNAJB1
CREB Signaling in Neurons	0	0.00165	PDIA3
Type I Diabetes Mellitus Signaling	0	0.00196	HSPD1
Systemic Lupus Erythematosus Signaling	0	0.00322	C8B,HNRNPA2B1
FAK Signaling	0	0.0048	ACTR3,ARPC1B,ARPC2,CAPNS1,ITGAM
AMPK Signaling	0	0.0041	RAB9B
Phospholipase C Signaling	0	0.00147	ITGAM
Protein Kinase A Signaling	0	0.00244	PDIA3
Role of Macrophages, Fibroblasts and Endothelial Cells in Rheumatoid Arthritis	0	0.0061	FN1,PDIA3
Role of NFAT in Cardiac Hypertrophy	0	0.0045	PDIA3
Glioblastoma Multiforme Signaling	0	0.00585	PDIA3
Regulation of IL-2 Expression in Activated and Anergic T Lymphocytes	0	0.00217	PABPC4
Antiproliferative Role of TOB in T Cell Signaling	0	0.00235	PABPC4
Dopamine-DARPP32 Feedback in cAMP Signaling	0	0.00546	PDIA3
Sertoli Cell-Sertoli Cell Junction Signaling	0	0.00485	ITGAM
Gap Junction Signaling	0	0.00505	PDIA3
eNOS Signaling	0	0.00629	HSP90B1
Granulocyte Adhesion and Diapedesis	0	0.00529	ITGAM
Sperm Motility	0	0.00392	PDIA3
TEC Kinase Signaling	0	0.00173	ITGAM
ERK/MAPK Signaling	0	0.00463	ITGAM
Neuroinflammation Signaling Pathway	0	0.00631	CYBB,MAPT
Th17 Activation Pathway	0	0.00207	HSP90B1
Systemic Lupus Erythematosus In T Cell Signaling Pathway	0	0.00156	RAB4A
Senescence Pathway	0	0.00337	CAPNS1
Inhibition of ARE-Mediated mRNA Degradation Pathway	0	0.00621	PSMA8
Tumor Microenvironment Pathway	0	0.00559	FN1
Calcium Signaling	0	0.00459	MYH14
