# Supplementary material for: Metabolic and proteomic indications of diabetes progression in human aqueous humor
Source: PLoS One. 2023 Jan 18;18(1):e0280491. doi: 10.1371/journal.pone.0280491 (PMC9847982; doi:10.1371/journal.pone.0280491)
Supplement: S7 Table — (XLS) [file pone.0280491.s008.xls]

## Sheet: Sheet0
Canonical Pathways	Proteomics	Metabolomics
Glycolysis I	3.1669	1.5724
Gluconeogenesis I	3.21601	1.3512
Iron homeostasis signaling pathway	1.90196	1.62601
Adenine and Adenosine Salvage III	1.35498	1.97202
Sirtuin Signaling Pathway	1.3902	1.8139
